# Supplementary material for: The Secretome of Human Trophoblast Stem Cells Attenuates Senescence‐Associated Traits
Source: Aging Cell. 2026 Jan 11;25(2):e70368. doi: 10.1111/acel.70368 (PMC12791570; doi:10.1111/acel.70368)
Supplement: Supplementary file 2 — Table S1: acel70368‐sup‐0002‐TableS1.zip. [file ACEL-25-e70368-s005.zip]

Archive with 2 entries (2 files):
- acel70368-sup-0002-TableS1.xlsx
- Table S1.docx
