# Supplementary material for: The Secretome of Human Trophoblast Stem Cells Attenuates Senescence‐Associated Traits
Source: Aging Cell. 2026 Jan 11;25(2):e70368. doi: 10.1111/acel.70368 (PMC12791570; doi:10.1111/acel.70368)
Supplement: Supplementary file 2 — Table S1: acel70368‐sup‐0002‐TableS1.zip. [file ACEL-25-e70368-s005.zip › acel70368-sup-0002-TableS1.xlsx]

## Sheet: Sheet1
GeneID	GeneName	log2FoldChange	pvalue	padj			GeneID	GeneName	log2FoldChange	pvalue	padj
ENSG00000196616	ADH1B	4.91	0	0			ENSG00000176971	FIBIN	-1	0	0
ENSG00000226306	NPY6R	4.7	0	0.02			ENSG00000133216	EPHB2	-1	0	0
ENSG00000135063	FAM189A2	4.44	0	0.03			ENSG00000134107	BHLHE40	-1.01	0	0
ENSG00000162630	B3GALT2	4.05	0	0			ENSG00000079263	SP140	-1.01	0	0
ENSG00000013293	SLC7A14	3.94	0	0			ENSG00000276966	HIST1H4E	-1.01	0	0
ENSG00000264384	RN7SL431P	3.88	0	0.03			ENSG00000106089	STX1A	-1.02	0	0
ENSG00000164112	TMEM155	3.56	0	0			ENSG00000172137	CALB2	-1.02	0	0
ENSG00000112936	C7	3.53	0	0			ENSG00000154146	NRGN	-1.02	0	0
ENSG00000178821	TMEM52	3.37	0	0.01			ENSG00000247626	MARS2	-1.03	0	0
ENSG00000103888	CEMIP	3.3	0	0			ENSG00000115828	QPCT	-1.03	0	0
ENSG00000116194	ANGPTL1	3.29	0	0.01			ENSG00000137331	IER3	-1.03	0	0
ENSG00000127241	MASP1	3.14	0	0			ENSG00000141505	ASGR1	-1.03	0	0.01
ENSG00000163995	ABLIM2	3.13	0	0.03			ENSG00000260837	ENSG00000260837	-1.03	0.01	0.05
ENSG00000146674	IGFBP3	3.09	0	0			ENSG00000124766	SOX4	-1.04	0	0
ENSG00000123243	ITIH5	3.08	0	0.03			ENSG00000250657	AC097451.1	-1.04	0	0
ENSG00000161896	IP6K3	3.06	0	0			ENSG00000171889	MIR31HG	-1.04	0	0
ENSG00000104918	RETN	3.05	0	0.01			ENSG00000101670	LIPG	-1.04	0	0
ENSG00000149575	SCN2B	3.02	0	0			ENSG00000274021	AC024909.2	-1.04	0	0
ENSG00000198838	RYR3	3.01	0	0.02			ENSG00000197632	SERPINB2	-1.05	0	0
ENSG00000181072	CHRM2	2.94	0	0			ENSG00000197457	STMN3	-1.05	0	0
ENSG00000172403	SYNPO2	2.94	0	0.02			ENSG00000138623	SEMA7A	-1.05	0	0
ENSG00000266964	FXYD1	2.87	0	0.02			ENSG00000062524	LTK	-1.05	0	0
ENSG00000168675	LDLRAD4	2.82	0	0.02			ENSG00000171223	JUNB	-1.05	0	0
ENSG00000118194	TNNT2	2.76	0	0			ENSG00000164171	ITGA2	-1.05	0	0.03
ENSG00000131386	GALNT15	2.72	0	0			ENSG00000274012	RN7SL2	-1.05	0	0.03
ENSG00000182175	RGMA	2.71	0	0.03			ENSG00000166825	ANPEP	-1.06	0	0
ENSG00000155792	DEPTOR	2.66	0	0.01			ENSG00000148680	HTR7	-1.06	0	0
ENSG00000117707	PROX1	2.61	0	0.01			ENSG00000107438	PDLIM1	-1.07	0	0
ENSG00000107954	NEURL1	2.59	0	0.03			ENSG00000134247	PTGFRN	-1.07	0	0
ENSG00000154175	ABI3BP	2.55	0	0			ENSG00000254680	AC079329.1	-1.07	0	0.01
ENSG00000069431	ABCC9	2.53	0	0			ENSG00000169248	CXCL11	-1.07	0	0.01
ENSG00000198846	TOX	2.5	0	0			ENSG00000152661	GJA1	-1.08	0	0
ENSG00000150051	MKX	2.45	0	0			ENSG00000171246	NPTX1	-1.08	0	0
ENSG00000013297	CLDN11	2.41	0	0			ENSG00000189171	S100A13	-1.08	0	0
ENSG00000148541	FAM13C	2.41	0	0			ENSG00000105329	TGFB1	-1.09	0	0
ENSG00000180914	OXTR	2.38	0	0			ENSG00000280721	LINC01943	-1.09	0	0
ENSG00000074527	NTN4	2.37	0	0			ENSG00000105472	CLEC11A	-1.09	0	0
ENSG00000125965	GDF5	2.34	0	0			ENSG00000101665	SMAD7	-1.1	0	0
ENSG00000235532	LINC00402	2.3	0	0			ENSG00000110031	LPXN	-1.1	0	0
ENSG00000176928	GCNT4	2.29	0	0			ENSG00000223764	AL645608.1	-1.1	0	0.03
ENSG00000126010	GRPR	2.26	0	0			ENSG00000173334	TRIB1	-1.11	0	0
ENSG00000175928	LRRN1	2.26	0	0.02			ENSG00000157617	C2CD2	-1.11	0	0
ENSG00000162692	VCAM1	2.25	0	0			ENSG00000092068	SLC7A8	-1.11	0	0
ENSG00000137573	SULF1	2.25	0	0			ENSG00000123689	G0S2	-1.11	0	0
ENSG00000154153	RETREG1	2.25	0.01	0.04			ENSG00000155090	KLF10	-1.12	0	0
ENSG00000267365	KCNJ2-AS1	2.2	0	0			ENSG00000088832	FKBP1A	-1.13	0	0
ENSG00000070808	CAMK2A	2.19	0.01	0.04			ENSG00000110002	VWA5A	-1.13	0	0
ENSG00000186868	MAPT	2.16	0	0.02			ENSG00000100558	PLEK2	-1.13	0	0
ENSG00000123700	KCNJ2	2.15	0	0			ENSG00000183696	UPP1	-1.13	0	0
ENSG00000188613	NANOS1	2.13	0.01	0.05			ENSG00000119508	NR4A3	-1.13	0	0.02
ENSG00000140285	FGF7	2.12	0	0			ENSG00000240350	AC017002.3	-1.13	0	0.03
ENSG00000189056	RELN	2.11	0	0			ENSG00000154122	ANKH	-1.14	0	0
ENSG00000151892	GFRA1	2.1	0	0			ENSG00000053438	NNAT	-1.14	0	0
ENSG00000171408	PDE7B	2.1	0	0			ENSG00000120875	DUSP4	-1.15	0	0
ENSG00000136960	ENPP2	2.09	0	0			ENSG00000275993	SIK1B	-1.15	0	0
ENSG00000283175	AC007920.2	2.09	0	0			ENSG00000178695	KCTD12	-1.16	0	0
ENSG00000267774	AC010776.2	2.09	0	0			ENSG00000162745	OLFML2B	-1.16	0	0
ENSG00000170214	ADRA1B	2.09	0	0			ENSG00000274565	AC080038.1	-1.16	0	0.01
ENSG00000139132	FGD4	2.08	0	0			ENSG00000246898	LINC00920	-1.16	0	0.01
ENSG00000106823	ECM2	2.08	0	0.01			ENSG00000082781	ITGB5	-1.17	0	0
ENSG00000158246	FAM46B	2.07	0	0			ENSG00000157227	MMP14	-1.17	0	0
ENSG00000162407	PLPP3	2.05	0	0			ENSG00000124225	PMEPA1	-1.17	0	0
ENSG00000107562	CXCL12	2.04	0	0			ENSG00000153885	KCTD15	-1.17	0	0
ENSG00000154188	ANGPT1	2	0	0			ENSG00000069812	HES2	-1.17	0	0.01
ENSG00000106078	COBL	2	0	0.04			ENSG00000188596	CFAP54	-1.17	0	0.01
ENSG00000183671	GPR1	1.97	0	0			ENSG00000144136	SLC20A1	-1.18	0	0
ENSG00000250722	SELENOP	1.97	0	0.01			ENSG00000183873	SCN5A	-1.18	0	0
ENSG00000128655	PDE11A	1.97	0	0.02			ENSG00000125848	FLRT3	-1.19	0	0
ENSG00000173838	2024-03-10	1.96	0	0			ENSG00000154529	CNTNAP3B	-1.19	0.01	0.05
ENSG00000165028	NIPSNAP3B	1.96	0	0.02			ENSG00000136158	SPRY2	-1.2	0	0
ENSG00000082482	KCNK2	1.95	0	0			ENSG00000266017	MIR4477B	-1.2	0	0.01
ENSG00000169933	FRMPD4	1.95	0	0			ENSG00000205277	MUC12	-1.2	0	0.02
ENSG00000152779	SLC16A12	1.92	0	0			ENSG00000258944	AC004846.2	-1.21	0	0.04
ENSG00000214402	LCNL1	1.92	0	0			ENSG00000265485	LINC01915	-1.22	0	0
ENSG00000173114	LRRN3	1.91	0	0			ENSG00000234883	MIR155HG	-1.22	0	0
ENSG00000179915	NRXN1	1.91	0	0.01			ENSG00000178531	CTXN1	-1.22	0	0
ENSG00000139874	SSTR1	1.89	0	0			ENSG00000165379	LRFN5	-1.23	0	0
ENSG00000171658	NMRAL2P	1.89	0	0			ENSG00000198225	FKBP1C	-1.23	0	0
ENSG00000146122	DAAM2	1.88	0	0			ENSG00000277075	HIST1H2AE	-1.23	0	0
ENSG00000061918	GUCY1B1	1.88	0	0			ENSG00000111012	CYP27B1	-1.23	0	0.01
ENSG00000174740	PABPC5	1.88	0	0			ENSG00000165617	DACT1	-1.24	0	0
ENSG00000137463	MGARP	1.87	0	0			ENSG00000184564	SLITRK6	-1.24	0	0
ENSG00000227220	AL133346.1	1.87	0	0			ENSG00000144821	MYH15	-1.24	0	0
ENSG00000139304	PTPRQ	1.86	0	0.02			ENSG00000221866	PLXNA4	-1.24	0	0.01
ENSG00000186399	GOLGA8R	1.85	0	0.03			ENSG00000174871	CNIH2	-1.24	0	0.02
ENSG00000010327	STAB1	1.84	0	0.01			ENSG00000258875	AL135818.1	-1.24	0	0.04
ENSG00000231187	AL356056.2	1.84	0	0.02			ENSG00000171346	KRT15	-1.25	0	0
ENSG00000167851	CD300A	1.84	0	0.02			ENSG00000135362	PRR5L	-1.25	0	0
ENSG00000169184	MN1	1.84	0	0.04			ENSG00000171310	CHST11	-1.25	0	0
ENSG00000250305	TRMT9B	1.83	0	0			ENSG00000175513	TSGA10IP	-1.25	0	0.03
ENSG00000182261	NLRP10	1.82	0	0.01			ENSG00000105613	MAST1	-1.25	0.01	0.04
ENSG00000117600	PLPPR4	1.8	0	0			ENSG00000258955	LINC00519	-1.26	0	0
ENSG00000204882	GPR20	1.8	0	0			ENSG00000116729	WLS	-1.27	0	0
ENSG00000111907	TPD52L1	1.8	0	0			ENSG00000085117	CD82	-1.27	0	0
ENSG00000264230	ANXA8L1	1.79	0	0			ENSG00000110852	CLEC2B	-1.27	0	0
ENSG00000153790	C7orf31	1.78	0	0			ENSG00000137872	SEMA6D	-1.27	0	0
ENSG00000254403	OR10Y1P	1.78	0	0.02			ENSG00000254645	AC087379.1	-1.27	0	0
ENSG00000254951	AC044810.2	1.78	0	0.03			ENSG00000167723	TRPV3	-1.27	0	0
ENSG00000145708	CRHBP	1.77	0	0			ENSG00000058335	RASGRF1	-1.28	0	0
ENSG00000149596	JPH2	1.76	0	0			ENSG00000118094	TREH	-1.28	0	0.04
ENSG00000178662	CSRNP3	1.76	0	0			ENSG00000120738	EGR1	-1.29	0	0
ENSG00000112294	ALDH5A1	1.75	0	0.03			ENSG00000086696	HSD17B2	-1.29	0	0
ENSG00000079691	CARMIL1	1.74	0	0			ENSG00000168621	GDNF	-1.3	0	0
ENSG00000262663	AC087222.1	1.74	0	0.04			ENSG00000268941	LINC01711	-1.3	0	0
ENSG00000204851	PNMA8B	1.73	0	0			ENSG00000244586	WNT5A-AS1	-1.3	0	0.01
ENSG00000011465	DCN	1.72	0	0			ENSG00000172331	BPGM	-1.31	0	0
ENSG00000109846	CRYAB	1.72	0	0.01			ENSG00000158859	ADAMTS4	-1.31	0	0
ENSG00000108001	EBF3	1.71	0	0.02			ENSG00000154133	ROBO4	-1.32	0	0
ENSG00000162551	ALPL	1.7	0	0			ENSG00000164929	BAALC	-1.32	0	0
ENSG00000173391	OLR1	1.7	0	0			ENSG00000174004	NRROS	-1.32	0	0
ENSG00000166106	ADAMTS15	1.7	0	0			ENSG00000165891	E2F7	-1.32	0	0
ENSG00000197614	MFAP5	1.7	0	0.01			ENSG00000176641	RNF152	-1.33	0	0
ENSG00000138061	CYP1B1	1.69	0	0			ENSG00000115457	IGFBP2	-1.33	0	0
ENSG00000091986	CCDC80	1.68	0	0			ENSG00000187634	SAMD11	-1.33	0	0
ENSG00000183287	CCBE1	1.68	0	0			ENSG00000183778	B3GALT5	-1.33	0	0.02
ENSG00000156510	HKDC1	1.68	0	0			ENSG00000026559	KCNG1	-1.34	0	0
ENSG00000214376	VSTM5	1.68	0	0			ENSG00000125148	MT2A	-1.34	0	0
ENSG00000121361	KCNJ8	1.67	0	0			ENSG00000249379	AL033397.2	-1.34	0	0.01
ENSG00000183801	OLFML1	1.66	0	0			ENSG00000243444	PALM2	-1.36	0	0
ENSG00000182575	NXPH3	1.66	0	0.01			ENSG00000130755	GMFG	-1.36	0	0
ENSG00000163431	LMOD1	1.64	0	0			ENSG00000273174	AC108673.2	-1.36	0	0.01
ENSG00000183856	IQGAP3	1.64	0	0			ENSG00000172031	EPHX4	-1.37	0	0
ENSG00000215302	AC127502.1	1.64	0	0			ENSG00000111863	ADTRP	-1.37	0	0
ENSG00000169085	C8orf46	1.64	0	0.01			ENSG00000114115	RBP1	-1.37	0	0
ENSG00000214357	NEURL1B	1.63	0	0			ENSG00000182489	XKRX	-1.37	0	0.01
ENSG00000136160	EDNRB	1.63	0	0			ENSG00000228526	MIR34AHG	-1.38	0	0
ENSG00000163827	LRRC2	1.63	0	0.03			ENSG00000180884	ZNF792	-1.38	0	0
ENSG00000164220	F2RL2	1.62	0	0			ENSG00000178445	GLDC	-1.39	0	0
ENSG00000234362	LINC01914	1.62	0	0.02			ENSG00000004838	ZMYND10	-1.39	0.01	0.05
ENSG00000147576	ADHFE1	1.61	0	0			ENSG00000184985	SORCS2	-1.4	0	0
ENSG00000204291	COL15A1	1.6	0	0			ENSG00000139318	DUSP6	-1.41	0	0
ENSG00000162777	DENND2D	1.6	0	0.01			ENSG00000154217	PITPNC1	-1.41	0	0
ENSG00000137491	SLCO2B1	1.6	0	0.01			ENSG00000138795	LEF1	-1.42	0	0
ENSG00000215374	FAM66B	1.6	0	0.02			ENSG00000123610	TNFAIP6	-1.42	0	0
ENSG00000106772	PRUNE2	1.58	0	0			ENSG00000184374	COLEC10	-1.42	0	0
ENSG00000225655	BX255923.1	1.58	0	0			ENSG00000169306	IL1RAPL1	-1.42	0	0
ENSG00000267886	AC074135.1	1.58	0	0.04			ENSG00000281881	ENSG00000281881	-1.42	0	0
ENSG00000172379	ARNT2	1.57	0	0			ENSG00000277829	AL031651.2	-1.42	0	0.01
ENSG00000183023	SLC8A1	1.57	0	0			ENSG00000269899	AC025857.2	-1.44	0	0
ENSG00000171992	SYNPO	1.57	0	0			ENSG00000279667	AL603839.4	-1.44	0	0.03
ENSG00000166448	TMEM130	1.57	0	0			ENSG00000147883	CDKN2B	-1.45	0	0
ENSG00000139329	LUM	1.56	0	0			ENSG00000222047	C10orf55	-1.45	0	0
ENSG00000082497	SERTAD4	1.56	0	0			ENSG00000162595	DIRAS3	-1.45	0	0
ENSG00000081923	ATP8B1	1.56	0	0			ENSG00000139572	GPR84	-1.45	0	0.01
ENSG00000162591	MEGF6	1.56	0	0			ENSG00000183783	KCTD8	-1.45	0	0.02
ENSG00000134917	ADAMTS8	1.55	0	0			ENSG00000169715	MT1E	-1.46	0	0
ENSG00000168702	LRP1B	1.55	0.01	0.05			ENSG00000119630	PGF	-1.46	0	0
ENSG00000163815	CLEC3B	1.54	0	0			ENSG00000134830	C5AR2	-1.46	0	0.01
ENSG00000150627	WDR17	1.54	0	0.03			ENSG00000196460	RFX8	-1.47	0	0
ENSG00000135069	PSAT1	1.53	0	0			ENSG00000163618	CADPS	-1.47	0	0.01
ENSG00000170271	FAXDC2	1.53	0	0			ENSG00000143786	CNIH3	-1.48	0	0
ENSG00000185338	SOCS1	1.53	0	0			ENSG00000141469	SLC14A1	-1.48	0	0
ENSG00000248079	DPH6-AS1	1.53	0	0.02			ENSG00000130513	GDF15	-1.48	0	0
ENSG00000145244	CORIN	1.52	0	0			ENSG00000116106	EPHA4	-1.48	0	0
ENSG00000162882	HAAO	1.52	0	0.02			ENSG00000253557	AC100849.1	-1.48	0	0.02
ENSG00000221955	SLC12A8	1.51	0	0			ENSG00000186472	PCLO	-1.48	0	0.04
ENSG00000132837	DMGDH	1.51	0	0			ENSG00000158270	COLEC12	-1.49	0	0
ENSG00000150054	MPP7	1.5	0	0			ENSG00000117122	MFAP2	-1.49	0	0
ENSG00000164236	ANKRD33B	1.5	0	0			ENSG00000159374	M1AP	-1.49	0	0.03
ENSG00000214106	PAXIP1-AS2	1.49	0	0			ENSG00000155011	DKK2	-1.5	0	0
ENSG00000232653	GOLGA8N	1.49	0	0			ENSG00000184995	IFNE	-1.5	0	0
ENSG00000136546	SCN7A	1.49	0	0			ENSG00000175147	TMEM51-AS1	-1.5	0	0.04
ENSG00000131094	C1QL1	1.49	0	0			ENSG00000163739	CXCL1	-1.51	0	0
ENSG00000169583	CLIC3	1.49	0	0.01			ENSG00000167600	CYP2S1	-1.52	0	0
ENSG00000178031	ADAMTSL1	1.47	0	0			ENSG00000249685	AC079921.2	-1.52	0	0
ENSG00000120156	TEK	1.47	0	0			ENSG00000243055	GK-AS1	-1.52	0	0.01
ENSG00000143228	NUF2	1.47	0	0			ENSG00000165091	TMC1	-1.52	0	0.01
ENSG00000261655	AC100803.2	1.47	0	0			ENSG00000188897	AC099489.1	-1.53	0	0.02
ENSG00000138769	CDKL2	1.47	0	0			ENSG00000057657	PRDM1	-1.54	0	0
ENSG00000116183	PAPPA2	1.47	0	0.01			ENSG00000159399	HK2	-1.54	0	0
ENSG00000254418	SPON1-AS1	1.47	0.01	0.05			ENSG00000103316	CRYM	-1.54	0	0
ENSG00000173706	HEG1	1.46	0	0			ENSG00000167105	TMEM92	-1.54	0	0.01
ENSG00000183044	ABAT	1.46	0	0			ENSG00000237013	LINC01812	-1.54	0	0.02
ENSG00000153064	BANK1	1.46	0	0			ENSG00000144655	CSRNP1	-1.55	0	0
ENSG00000156466	GDF6	1.46	0	0.03			ENSG00000116991	SIPA1L2	-1.55	0	0
ENSG00000134769	DTNA	1.45	0	0			ENSG00000087510	TFAP2C	-1.56	0	0
ENSG00000112742	TTK	1.45	0	0			ENSG00000151136	BTBD11	-1.56	0	0
ENSG00000118898	PPL	1.45	0	0.01			ENSG00000164683	HEY1	-1.56	0	0
ENSG00000170417	TMEM182	1.45	0.01	0.04			ENSG00000175264	CHST1	-1.56	0	0
ENSG00000071242	RPS6KA2	1.44	0	0			ENSG00000240476	LINC00973	-1.58	0	0
ENSG00000214435	AS3MT	1.44	0	0.01			ENSG00000176907	TCIM	-1.58	0	0
ENSG00000262888	AC005736.2	1.44	0	0.03			ENSG00000164520	RAET1E	-1.58	0	0
ENSG00000066279	ASPM	1.43	0	0			ENSG00000069482	GAL	-1.59	0	0
ENSG00000138798	EGF	1.43	0	0.02			ENSG00000267009	AC007780.1	-1.59	0	0.03
ENSG00000166428	PLD4	1.43	0	0.03			ENSG00000241644	INMT	-1.6	0	0
ENSG00000185697	MYBL1	1.42	0	0			ENSG00000002079	MYH16	-1.6	0	0
ENSG00000169760	NLGN1	1.42	0	0			ENSG00000153495	TEX29	-1.6	0	0
ENSG00000132849	PATJ	1.41	0	0			ENSG00000258791	LINC00520	-1.6	0	0.01
ENSG00000107317	PTGDS	1.41	0	0			ENSG00000258088	AC078820.1	-1.61	0.01	0.05
ENSG00000138347	MYPN	1.41	0	0			ENSG00000203805	PLPP4	-1.63	0	0
ENSG00000172296	SPTLC3	1.41	0	0.01			ENSG00000154639	CXADR	-1.65	0	0
ENSG00000196517	SLC6A9	1.4	0	0			ENSG00000105825	TFPI2	-1.65	0	0
ENSG00000167912	AC090152.1	1.4	0	0			ENSG00000151834	GABRA2	-1.67	0	0.01
ENSG00000151012	SLC7A11	1.39	0	0			ENSG00000135549	PKIB	-1.69	0	0
ENSG00000179242	CDH4	1.38	0	0			ENSG00000124882	EREG	-1.69	0	0
ENSG00000148154	UGCG	1.38	0	0			ENSG00000236453	AC003092.1	-1.69	0	0
ENSG00000049540	ELN	1.38	0	0			ENSG00000176170	SPHK1	-1.69	0	0
ENSG00000069702	TGFBR3	1.38	0	0			ENSG00000228510	AL359091.2	-1.69	0	0.03
ENSG00000223509	AC135983.2	1.38	0	0			ENSG00000171724	VAT1L	-1.7	0	0
ENSG00000115380	EFEMP1	1.37	0	0			ENSG00000189196	LINC00994	-1.7	0.01	0.04
ENSG00000128165	ADM2	1.37	0	0			ENSG00000163288	GABRB1	-1.71	0	0
ENSG00000276141	WHAMMP3	1.37	0	0			ENSG00000187323	DCC	-1.71	0	0
ENSG00000197977	ELOVL2	1.37	0	0			ENSG00000228358	LINC02263	-1.71	0	0
ENSG00000112541	PDE10A	1.37	0	0			ENSG00000132692	BCAN	-1.71	0	0.01
ENSG00000146411	SLC2A12	1.37	0	0			ENSG00000276644	DACH1	-1.72	0	0
ENSG00000105499	PLA2G4C	1.37	0	0			ENSG00000169429	CXCL8	-1.73	0	0
ENSG00000011426	ANLN	1.36	0	0			ENSG00000233308	OSTN-AS1	-1.74	0	0
ENSG00000163803	PLB1	1.36	0	0			ENSG00000177283	FZD8	-1.75	0	0
ENSG00000005379	TSPOAP1	1.36	0	0.01			ENSG00000081059	TCF7	-1.76	0	0
ENSG00000181544	FANCB	1.35	0	0			ENSG00000087494	PTHLH	-1.76	0	0.02
ENSG00000112414	ADGRG6	1.35	0	0			ENSG00000144893	MED12L	-1.76	0	0.02
ENSG00000169071	ROR2	1.35	0	0			ENSG00000187678	SPRY4	-1.78	0	0
ENSG00000178919	FOXE1	1.35	0	0.04			ENSG00000091137	SLC26A4	-1.78	0	0
ENSG00000162878	PKDCC	1.34	0	0			ENSG00000074317	SNCB	-1.78	0	0
ENSG00000277778	PGM5P2	1.34	0	0.01			ENSG00000104783	KCNN4	-1.79	0	0
ENSG00000170989	S1PR1	1.33	0	0			ENSG00000259863	SH3RF3-AS1	-1.8	0	0
ENSG00000122547	EEPD1	1.33	0	0			ENSG00000260549	MT1L	-1.8	0	0
ENSG00000132639	SNAP25	1.32	0	0			ENSG00000104722	NEFM	-1.8	0	0.04
ENSG00000150938	CRIM1	1.32	0	0			ENSG00000162892	IL24	-1.82	0	0.03
ENSG00000272760	AC093726.1	1.32	0	0			ENSG00000133640	LRRIQ1	-1.82	0.01	0.05
ENSG00000112964	GHR	1.32	0	0.02			ENSG00000099937	SERPIND1	-1.83	0	0
ENSG00000171533	MAP6	1.31	0	0			ENSG00000179111	HES7	-1.84	0	0
ENSG00000166923	GREM1	1.3	0	0			ENSG00000162804	SNED1	-1.85	0	0
ENSG00000100626	GALNT16	1.3	0	0			ENSG00000122861	PLAU	-1.86	0	0
ENSG00000122420	PTGFR	1.3	0	0			ENSG00000101638	ST8SIA5	-1.86	0.01	0.05
ENSG00000132846	ZBED3	1.3	0	0.01			ENSG00000104368	PLAT	-1.87	0	0
ENSG00000120262	CCDC170	1.3	0	0.01			ENSG00000011347	SYT7	-1.87	0	0
ENSG00000171791	BCL2	1.3	0	0.02			ENSG00000165474	GJB2	-1.87	0	0
ENSG00000139734	DIAPH3	1.29	0	0			ENSG00000164251	F2RL1	-1.88	0	0
ENSG00000260025	AC009414.2	1.29	0	0			ENSG00000163395	IGFN1	-1.88	0	0
ENSG00000154265	ABCA5	1.29	0	0			ENSG00000135074	ADAM19	-1.89	0	0
ENSG00000145757	SPATA9	1.29	0	0.02			ENSG00000187554	TLR5	-1.89	0	0.01
ENSG00000133107	TRPC4	1.29	0	0.03			ENSG00000138435	CHRNA1	-1.91	0	0
ENSG00000070669	ASNS	1.28	0	0			ENSG00000114654	EFCC1	-1.91	0	0.01
ENSG00000164125	FAM198B	1.28	0	0			ENSG00000108551	RASD1	-1.93	0	0
ENSG00000180447	GAS1	1.28	0	0			ENSG00000147041	SYTL5	-1.93	0	0
ENSG00000126016	AMOT	1.28	0	0			ENSG00000236345	AL354719.2	-1.93	0	0
ENSG00000174371	EXO1	1.28	0	0			ENSG00000133110	POSTN	-1.94	0	0
ENSG00000164442	CITED2	1.27	0	0			ENSG00000143333	RGS16	-1.94	0	0
ENSG00000153071	DAB2	1.27	0	0			ENSG00000242147	AL365356.5	-1.94	0	0
ENSG00000177570	SAMD12	1.27	0	0			ENSG00000241544	LINC02029	-1.94	0	0
ENSG00000221887	HMSD	1.27	0	0			ENSG00000164379	FOXQ1	-1.95	0	0
ENSG00000152253	SPC25	1.27	0	0.01			ENSG00000164161	HHIP	-1.96	0	0
ENSG00000155016	CYP2U1	1.26	0	0			ENSG00000103522	IL21R	-1.97	0	0
ENSG00000109743	BST1	1.26	0	0			ENSG00000166292	TMEM100	-1.97	0	0
ENSG00000160712	IL6R	1.26	0	0			ENSG00000010438	PRSS3	-1.97	0	0
ENSG00000223774	AL513217.1	1.26	0	0.03			ENSG00000163734	CXCL3	-1.97	0	0
ENSG00000173320	STOX2	1.25	0	0			ENSG00000222032	AC112721.2	-1.97	0	0.04
ENSG00000226562	CYP4F26P	1.25	0	0.02			ENSG00000169436	COL22A1	-1.98	0	0
ENSG00000075426	FOSL2	1.24	0	0			ENSG00000187173	LCE2A	-1.98	0	0
ENSG00000013588	GPRC5A	1.24	0	0			ENSG00000183196	CHST6	-1.98	0	0
ENSG00000117791	2024-03-02	1.24	0	0			ENSG00000280106	AC008555.8	-1.99	0	0
ENSG00000109674	NEIL3	1.24	0	0.02			ENSG00000138316	ADAMTS14	-2	0	0
ENSG00000002933	TMEM176A	1.24	0	0.02			ENSG00000121895	TMEM156	-2	0	0
ENSG00000170390	DCLK2	1.23	0	0			ENSG00000103528	SYT17	-2	0	0.02
ENSG00000102452	NALCN	1.23	0	0			ENSG00000181634	TNFSF15	-2.01	0	0
ENSG00000187134	AKR1C1	1.23	0	0			ENSG00000115008	IL1A	-2.01	0	0
ENSG00000276710	CSPG4P10	1.23	0	0.02			ENSG00000266274	RN7SL138P	-2.01	0	0
ENSG00000151632	AKR1C2	1.22	0	0			ENSG00000125144	MT1G	-2.04	0	0.02
ENSG00000137393	RNF144B	1.22	0	0			ENSG00000260941	LINC00622	-2.05	0	0
ENSG00000003989	SLC7A2	1.21	0	0			ENSG00000167612	ANKRD33	-2.06	0	0
ENSG00000142798	HSPG2	1.21	0	0			ENSG00000115009	CCL20	-2.06	0	0.02
ENSG00000157404	KIT	1.21	0	0			ENSG00000235385	LINC02154	-2.07	0	0
ENSG00000162687	KCNT2	1.21	0	0			ENSG00000119714	GPR68	-2.08	0	0
ENSG00000153993	SEMA3D	1.21	0	0			ENSG00000204403	CASP12	-2.08	0	0.01
ENSG00000144199	FAHD2B	1.21	0	0.02			ENSG00000232679	LINC01705	-2.09	0	0
ENSG00000215386	MIR99AHG	1.21	0	0.02			ENSG00000128564	VGF	-2.13	0	0
ENSG00000249456	AL731577.2	1.21	0	0.02			ENSG00000259977	AL121578.3	-2.13	0	0.04
ENSG00000180332	KCTD4	1.21	0	0.03			ENSG00000188487	INSC	-2.17	0	0
ENSG00000196159	FAT4	1.21	0	0.03			ENSG00000233680	HNRNPA1P27	-2.17	0	0
ENSG00000182901	RGS7	1.21	0	0.04			ENSG00000283445	AL136985.3	-2.17	0	0
ENSG00000159403	C1R	1.2	0	0			ENSG00000223786	AL357507.1	-2.2	0	0
ENSG00000087589	CASS4	1.2	0	0			ENSG00000249628	LINC00942	-2.22	0	0.01
ENSG00000187210	GCNT1	1.2	0	0			ENSG00000050555	LAMC3	-2.24	0	0.01
ENSG00000134690	CDCA8	1.2	0	0			ENSG00000144834	TAGLN3	-2.25	0	0
ENSG00000113790	EHHADH	1.2	0	0			ENSG00000163273	NPPC	-2.27	0	0.01
ENSG00000079102	RUNX1T1	1.2	0	0			ENSG00000133135	RNF128	-2.28	0	0
ENSG00000255874	LINC00346	1.2	0	0			ENSG00000120279	MYCT1	-2.28	0	0.01
ENSG00000165124	SVEP1	1.2	0	0			ENSG00000234693	AL353653.1	-2.31	0	0
ENSG00000126562	WNK4	1.19	0	0			ENSG00000231738	TSPAN19	-2.32	0	0.01
ENSG00000144712	CAND2	1.19	0	0			ENSG00000260918	AC107398.3	-2.33	0	0
ENSG00000012171	SEMA3B	1.19	0	0			ENSG00000233589	AL138789.1	-2.34	0	0
ENSG00000008517	IL32	1.19	0	0.01			ENSG00000174343	CHRNA9	-2.34	0	0.02
ENSG00000203706	SERTAD4-AS1	1.19	0	0.02			ENSG00000172318	B3GALT1	-2.35	0	0
ENSG00000164342	TLR3	1.19	0	0.03			ENSG00000157445	CACNA2D3	-2.36	0	0
ENSG00000213626	LBH	1.18	0	0			ENSG00000104237	RP1	-2.36	0	0
ENSG00000101447	FAM83D	1.18	0	0			ENSG00000149968	MMP3	-2.37	0	0
ENSG00000171451	DSEL	1.18	0	0			ENSG00000164400	CSF2	-2.37	0	0
ENSG00000107738	VSIR	1.18	0	0			ENSG00000157551	KCNJ15	-2.43	0	0
ENSG00000114698	PLSCR4	1.18	0	0			ENSG00000137825	ITPKA	-2.44	0	0
ENSG00000134363	FST	1.18	0	0			ENSG00000145506	NKD2	-2.47	0	0
ENSG00000113389	NPR3	1.18	0	0			ENSG00000226928	RPS14P4	-2.47	0	0.03
ENSG00000189057	FAM111B	1.18	0	0			ENSG00000123500	COL10A1	-2.53	0	0
ENSG00000130988	RGN	1.18	0	0			ENSG00000072041	SLC6A15	-2.53	0	0
ENSG00000142731	PLK4	1.18	0	0.01			ENSG00000166670	MMP10	-2.54	0	0
ENSG00000227001	NBPF2P	1.18	0	0.01			ENSG00000254486	LINC02547	-2.55	0	0
ENSG00000173421	CCDC36	1.18	0	0.02			ENSG00000203446	AC004988.1	-2.57	0	0
ENSG00000169607	CKAP2L	1.17	0	0			ENSG00000099953	MMP11	-2.59	0	0
ENSG00000118526	TCF21	1.16	0	0			ENSG00000175874	CREG2	-2.61	0	0
ENSG00000245571	FAM111A-DT	1.16	0	0			ENSG00000139364	TMEM132B	-2.7	0	0
ENSG00000165507	DEPP1	1.16	0	0			ENSG00000125845	BMP2	-2.71	0	0
ENSG00000186205	2024-03-01	1.16	0	0			ENSG00000188064	WNT7B	-2.76	0	0
ENSG00000008311	AASS	1.16	0	0			ENSG00000275226	LINC00547	-2.77	0	0
ENSG00000259721	AC090877.2	1.16	0	0.01			ENSG00000101188	NTSR1	-2.86	0	0
ENSG00000152818	UTRN	1.16	0	0.02			ENSG00000107165	TYRP1	-2.88	0	0
ENSG00000196139	AKR1C3	1.16	0	0.02			ENSG00000137745	MMP13	-2.95	0	0
ENSG00000165072	MAMDC2	1.15	0	0			ENSG00000100351	GRAP2	-2.98	0	0
ENSG00000131747	TOP2A	1.15	0	0			ENSG00000122877	EGR2	-2.99	0	0
ENSG00000164619	BMPER	1.15	0	0			ENSG00000226806	AC011893.1	-2.99	0	0
ENSG00000226711	FAM66C	1.14	0	0			ENSG00000114315	HES1	-3	0	0
ENSG00000148773	MKI67	1.14	0	0			ENSG00000159261	CLDN14	-3	0	0
ENSG00000099957	P2RX6	1.14	0	0			ENSG00000167772	ANGPTL4	-3.01	0	0
ENSG00000123570	RAB9B	1.14	0	0			ENSG00000179546	HTR1D	-3.05	0	0
ENSG00000263424	AC110597.3	1.14	0	0.03			ENSG00000159167	STC1	-3.14	0	0
ENSG00000259343	TMC3-AS1	1.14	0	0.04			ENSG00000110848	CD69	-3.14	0	0.01
ENSG00000186918	ZNF395	1.13	0	0			ENSG00000281937	ENSG00000281937	-3.16	0	0
ENSG00000152939	MARVELD2	1.13	0	0			ENSG00000243742	RPLP0P2	-3.24	0	0
ENSG00000177822	AC098864.1	1.13	0	0			ENSG00000255282	WTAPP1	-3.26	0	0
ENSG00000168016	TRANK1	1.13	0	0.01			ENSG00000140465	CYP1A1	-3.26	0	0
ENSG00000151690	MFSD6	1.12	0	0			ENSG00000196611	MMP1	-3.28	0	0
ENSG00000138395	CDK15	1.12	0	0			ENSG00000108932	SLC16A6	-3.31	0	0
ENSG00000183807	FAM162B	1.12	0	0			ENSG00000162490	DRAXIN	-3.35	0	0
ENSG00000259426	AC027237.3	1.12	0	0			ENSG00000101441	CST4	-3.39	0	0
ENSG00000106034	CPED1	1.12	0	0			ENSG00000277117	FP565260.3	-3.42	0	0
ENSG00000196972	SMIM10L2B	1.12	0	0			ENSG00000268297	CLEC4GP1	-3.53	0	0
ENSG00000156970	BUB1B	1.12	0	0			ENSG00000109321	AREG	-3.65	0	0
ENSG00000138829	FBN2	1.12	0	0.04			ENSG00000164935	DCSTAMP	-3.84	0	0
ENSG00000075643	MOCOS	1.11	0	0			ENSG00000179388	EGR3	-3.92	0	0
ENSG00000174599	TRAM1L1	1.11	0	0			ENSG00000160223	ICOSLG	-3.95	0	0
ENSG00000261115	TMEM178B	1.11	0	0			ENSG00000003137	CYP26B1	-3.99	0	0
ENSG00000185633	NDUFA4L2	1.11	0	0.01			ENSG00000005001	PRSS22	-4.01	0	0
ENSG00000255495	AC145124.1	1.11	0	0.02			ENSG00000170373	CST1	-4.1	0	0
ENSG00000173641	HSPB7	1.11	0	0.02			ENSG00000141668	CBLN2	-4.24	0	0
ENSG00000262185	AC005736.1	1.11	0.01	0.05			ENSG00000144057	ST6GAL2	-5.1	0	0
ENSG00000187800	PEAR1	1.1	0	0
ENSG00000138356	AOX1	1.1	0	0
ENSG00000253304	TMEM200B	1.1	0	0
ENSG00000100889	PCK2	1.1	0	0
ENSG00000024526	DEPDC1	1.1	0	0
ENSG00000181444	ZNF467	1.1	0	0
ENSG00000120693	SMAD9	1.1	0	0
ENSG00000111305	GSG1	1.1	0	0
ENSG00000261040	WFDC21P	1.1	0	0.01
ENSG00000129354	AP1M2	1.1	0	0.01
ENSG00000154839	SKA1	1.1	0	0.01
ENSG00000123977	DAW1	1.1	0	0.02
ENSG00000165244	ZNF367	1.1	0	0.02
ENSG00000101333	PLCB4	1.09	0	0
ENSG00000237854	LINC00674	1.09	0	0
ENSG00000130940	CASZ1	1.09	0	0.02
ENSG00000171320	ESCO2	1.09	0	0.03
ENSG00000243978	RTL9	1.09	0	0.03
ENSG00000218052	ADAMTS7P4	1.09	0	0.04
ENSG00000204941	PSG5	1.08	0	0
ENSG00000171105	INSR	1.08	0	0
ENSG00000078053	AMPH	1.08	0	0
ENSG00000185630	PBX1	1.08	0	0
ENSG00000092969	TGFB2	1.08	0	0
ENSG00000172349	IL16	1.08	0	0
ENSG00000198796	ALPK2	1.08	0	0
ENSG00000232859	LYRM9	1.08	0	0
ENSG00000145362	ANK2	1.08	0	0
ENSG00000123080	CDKN2C	1.08	0	0.01
ENSG00000174370	C11orf45	1.07	0	0
ENSG00000099194	SCD	1.07	0	0
ENSG00000143476	DTL	1.07	0	0
ENSG00000111913	RIPOR2	1.07	0	0
ENSG00000204219	TCEA3	1.07	0	0
ENSG00000134259	NGF	1.07	0	0.01
ENSG00000228221	LINC00578	1.07	0	0.01
ENSG00000170381	SEMA3E	1.07	0	0.02
ENSG00000121621	KIF18A	1.06	0	0
ENSG00000248334	WHAMMP2	1.06	0	0
ENSG00000169174	PCSK9	1.06	0	0
ENSG00000169432	SCN9A	1.06	0	0
ENSG00000137812	KNL1	1.06	0	0.01
ENSG00000060718	COL11A1	1.05	0	0
ENSG00000179277	MEIS3P1	1.05	0	0.01
ENSG00000261662	AL359752.1	1.05	0	0.02
ENSG00000172260	NEGR1	1.04	0	0
ENSG00000161267	BDH1	1.04	0	0
ENSG00000225398	PGM5P4	1.04	0	0
ENSG00000138180	CEP55	1.04	0	0
ENSG00000279415	AC099494.2	1.04	0	0
ENSG00000144824	PHLDB2	1.04	0	0.01
ENSG00000055118	KCNH2	1.04	0	0.01
ENSG00000170891	CYTL1	1.04	0	0.02
ENSG00000148483	TMEM236	1.04	0.01	0.04
ENSG00000205683	DPF3	1.03	0	0
ENSG00000076513	ANKRD13A	1.03	0	0
ENSG00000181804	SLC9A9	1.03	0	0
ENSG00000116016	EPAS1	1.03	0	0
ENSG00000235513	AL035681.1	1.03	0	0
ENSG00000154736	ADAMTS5	1.03	0	0
ENSG00000234420	ZNF37BP	1.03	0	0.01
ENSG00000153721	CNKSR3	1.02	0	0
ENSG00000108448	TRIM16L	1.02	0	0
ENSG00000152049	KCNE4	1.02	0	0
ENSG00000255182	AC084125.2	1.02	0.01	0.05
ENSG00000114019	AMOTL2	1.01	0	0
ENSG00000181754	AMIGO1	1.01	0	0
ENSG00000171241	SHCBP1	1.01	0	0
ENSG00000177406	AC021054.1	1.01	0	0
ENSG00000170425	ADORA2B	1.01	0	0
ENSG00000100490	CDKL1	1.01	0	0
ENSG00000221817	PPP3CB-AS1	1.01	0	0
ENSG00000169255	B3GALNT1	1.01	0	0
ENSG00000154678	PDE1C	1.01	0	0
ENSG00000119711	ALDH6A1	1	0	0
ENSG00000145147	SLIT2	1	0	0
ENSG00000221869	CEBPD	1	0	0.02
ENSG00000204540	PSORS1C1	1	0	0.04
