# Supplementary material for: The Secretome of Human Trophoblast Stem Cells Attenuates Senescence‐Associated Traits
Source: Aging Cell. 2026 Jan 11;25(2):e70368. doi: 10.1111/acel.70368 (PMC12791570; doi:10.1111/acel.70368)
Supplement: Supplementary file 3 — Table S2: acel70368‐sup‐0003‐TableS2.zip. [file ACEL-25-e70368-s006.zip]

Archive with 2 entries (2 files):
- acel70368-sup-0003-TableS2.xlsx
- Table S2.docx
