# Supplementary material for: The Secretome of Human Trophoblast Stem Cells Attenuates Senescence‐Associated Traits
Source: Aging Cell. 2026 Jan 11;25(2):e70368. doi: 10.1111/acel.70368 (PMC12791570; doi:10.1111/acel.70368)
Supplement: Supplementary file 3 — Table S2: acel70368‐sup‐0003‐TableS2.zip. [file ACEL-25-e70368-s006.zip › acel70368-sup-0003-TableS2.xlsx]

## Sheet: Sheet1
SampleID	Sample_Type	Index	OlinkID	UniProt	Assay	MissingFreq	Panel	Panel_Lot_Nr	PlateID	QC_Warning	LOD	NPX	Normalization	Assay_Warning	ExploreVersion
WI38_CM1	SAMPLE	37	OID20049	P16860	NPPB	1	Cardiometabolic	B23407	Plate_Layout_Template 8panels	PASS	2.7341	2.4059	Intensity	PASS	3.9.0
WI38_hTSC_S1	SAMPLE	54	OID20049	P16860	NPPB	1	Cardiometabolic	B23407	Plate_Layout_Template 8panels	PASS	2.7341	-0.1809	Intensity	PASS	3.9.0
WI38_hTSC_S2	SAMPLE	76	OID20049	P16860	NPPB	1	Cardiometabolic	B23407	Plate_Layout_Template 8panels	PASS	2.7341	0.1809	Intensity	PASS	3.9.0
WI38_CM2	SAMPLE	81	OID20049	P16860	NPPB	1	Cardiometabolic	B23407	Plate_Layout_Template 8panels	PASS	2.7341	-0.7728	Intensity	PASS	3.9.0
WI38_CM1	SAMPLE	37	OID20050	P19429	TNNI3	0.3333	Cardiometabolic	B23407	Plate_Layout_Template 8panels	PASS	-4.1249	0.4649	Intensity	PASS	3.9.0
WI38_hTSC_S1	SAMPLE	54	OID20050	P19429	TNNI3	0.3333	Cardiometabolic	B23407	Plate_Layout_Template 8panels	PASS	-4.1249	0.1728	Intensity	PASS	3.9.0
WI38_hTSC_S2	SAMPLE	76	OID20050	P19429	TNNI3	0.3333	Cardiometabolic	B23407	Plate_Layout_Template 8panels	PASS	-4.1249	-0.1728	Intensity	PASS	3.9.0
WI38_CM2	SAMPLE	81	OID20050	P19429	TNNI3	0.3333	Cardiometabolic	B23407	Plate_Layout_Template 8panels	PASS	-4.1249	0.1947	Intensity	PASS	3.9.0
WI38_CM1	SAMPLE	37	OID20051	P61978	HNRNPK	0.1667	Cardiometabolic	B23407	Plate_Layout_Template 8panels	PASS	-0.4607	0.9034	Intensity	PASS	3.9.0
WI38_hTSC_S1	SAMPLE	54	OID20051	P61978	HNRNPK	0.1667	Cardiometabolic	B23407	Plate_Layout_Template 8panels	PASS	-0.4607	0.1065	Intensity	PASS	3.9.0
WI38_hTSC_S2	SAMPLE	76	OID20051	P61978	HNRNPK	0.1667	Cardiometabolic	B23407	Plate_Layout_Template 8panels	PASS	-0.4607	-0.1065	Intensity	PASS	3.9.0
WI38_CM2	SAMPLE	81	OID20051	P61978	HNRNPK	0.1667	Cardiometabolic	B23407	Plate_Layout_Template 8panels	PASS	-0.4607	0.4522	Intensity	PASS	3.9.0
WI38_CM1	SAMPLE	37	OID20052	P17676	CEBPB	0.3333	Cardiometabolic	B23407	Plate_Layout_Template 8panels	PASS	-0.5449	0.5337	Intensity	PASS	3.9.0
WI38_hTSC_S1	SAMPLE	54	OID20052	P17676	CEBPB	0.3333	Cardiometabolic	B23407	Plate_Layout_Template 8panels	PASS	-0.5449	0.2244	Intensity	PASS	3.9.0
WI38_hTSC_S2	SAMPLE	76	OID20052	P17676	CEBPB	0.3333	Cardiometabolic	B23407	Plate_Layout_Template 8panels	PASS	-0.5449	-1.1789	Intensity	PASS	3.9.0
WI38_CM2	SAMPLE	81	OID20052	P17676	CEBPB	0.3333	Cardiometabolic	B23407	Plate_Layout_Template 8panels	PASS	-0.5449	0.1469	Intensity	PASS	3.9.0
WI38_CM1	SAMPLE	37	OID20053	P08670	VIM	0.1667	Cardiometabolic	B23407	Plate_Layout_Template 8panels	PASS	-6.3179	-0.0657	Intensity	PASS	3.9.0
WI38_hTSC_S1	SAMPLE	54	OID20053	P08670	VIM	0.1667	Cardiometabolic	B23407	Plate_Layout_Template 8panels	PASS	-6.3179	0.3026	Intensity	PASS	3.9.0
WI38_hTSC_S2	SAMPLE	76	OID20053	P08670	VIM	0.1667	Cardiometabolic	B23407	Plate_Layout_Template 8panels	PASS	-6.3179	0.1184	Intensity	PASS	3.9.0
WI38_CM2	SAMPLE	81	OID20053	P08670	VIM	0.1667	Cardiometabolic	B23407	Plate_Layout_Template 8panels	PASS	-6.3179	0.0657	Intensity	PASS	3.9.0
WI38_CM1	SAMPLE	37	OID20054	O96017	CHEK2	0.6667	Cardiometabolic	B23407	Plate_Layout_Template 8panels	PASS	0.7403	1.7446	Intensity	PASS	3.9.0
WI38_hTSC_S1	SAMPLE	54	OID20054	O96017	CHEK2	0.6667	Cardiometabolic	B23407	Plate_Layout_Template 8panels	PASS	0.7403	0.0787	Intensity	PASS	3.9.0
WI38_hTSC_S2	SAMPLE	76	OID20054	O96017	CHEK2	0.6667	Cardiometabolic	B23407	Plate_Layout_Template 8panels	PASS	0.7403	-6.2503	Intensity	PASS	3.9.0
WI38_CM2	SAMPLE	81	OID20054	O96017	CHEK2	0.6667	Cardiometabolic	B23407	Plate_Layout_Template 8panels	PASS	0.7403	-0.0787	Intensity	PASS	3.9.0
WI38_CM1	SAMPLE	37	OID20055	P34998	CRHR1	0.8333	Cardiometabolic	B23407	Plate_Layout_Template 8panels	PASS	0.5767	0.3754	Intensity	PASS	3.9.0
WI38_hTSC_S1	SAMPLE	54	OID20055	P34998	CRHR1	0.8333	Cardiometabolic	B23407	Plate_Layout_Template 8panels	PASS	0.5767	0.4901	Intensity	PASS	3.9.0
WI38_hTSC_S2	SAMPLE	76	OID20055	P34998	CRHR1	0.8333	Cardiometabolic	B23407	Plate_Layout_Template 8panels	PASS	0.5767	-2.3369	Intensity	PASS	3.9.0
WI38_CM2	SAMPLE	81	OID20055	P34998	CRHR1	0.8333	Cardiometabolic	B23407	Plate_Layout_Template 8panels	PASS	0.5767	0.6614	Intensity	PASS	3.9.0
WI38_CM1	SAMPLE	37	OID20056	Q969D9	TSLP	1	Cardiometabolic	B23407	Plate_Layout_Template 8panels	PASS	1.1446	0.9699	Intensity	PASS	3.9.0
WI38_hTSC_S1	SAMPLE	54	OID20056	Q969D9	TSLP	1	Cardiometabolic	B23407	Plate_Layout_Template 8panels	PASS	1.1446	-0.0553	Intensity	PASS	3.9.0
WI38_hTSC_S2	SAMPLE	76	OID20056	Q969D9	TSLP	1	Cardiometabolic	B23407	Plate_Layout_Template 8panels	PASS	1.1446	0.5173	Intensity	PASS	3.9.0
WI38_CM2	SAMPLE	81	OID20056	Q969D9	TSLP	1	Cardiometabolic	B23407	Plate_Layout_Template 8panels	PASS	1.1446	0.0553	Intensity	PASS	3.9.0
WI38_CM1	SAMPLE	37	OID20057	P55082	MFAP3	0.8333	Cardiometabolic	B23407	Plate_Layout_Template 8panels	PASS	0.423	0.3028	Intensity	PASS	3.9.0
WI38_hTSC_S1	SAMPLE	54	OID20057	P55082	MFAP3	0.8333	Cardiometabolic	B23407	Plate_Layout_Template 8panels	PASS	0.423	0.5249	Intensity	PASS	3.9.0
WI38_hTSC_S2	SAMPLE	76	OID20057	P55082	MFAP3	0.8333	Cardiometabolic	B23407	Plate_Layout_Template 8panels	PASS	0.423	0.3849	Intensity	PASS	3.9.0
WI38_CM2	SAMPLE	81	OID20057	P55082	MFAP3	0.8333	Cardiometabolic	B23407	Plate_Layout_Template 8panels	PASS	0.423	-0.3028	Intensity	PASS	3.9.0
WI38_CM1	SAMPLE	37	OID20058	O95988	TCL1B	0.8333	Cardiometabolic	B23407	Plate_Layout_Template 8panels	PASS	0.5951	-0.0428	Intensity	PASS	3.9.0
WI38_hTSC_S1	SAMPLE	54	OID20058	O95988	TCL1B	0.8333	Cardiometabolic	B23407	Plate_Layout_Template 8panels	PASS	0.5951	0.0428	Intensity	PASS	3.9.0
WI38_hTSC_S2	SAMPLE	76	OID20058	O95988	TCL1B	0.8333	Cardiometabolic	B23407	Plate_Layout_Template 8panels	PASS	0.5951	0.745	Intensity	PASS	3.9.0
WI38_CM2	SAMPLE	81	OID20058	O95988	TCL1B	0.8333	Cardiometabolic	B23407	Plate_Layout_Template 8panels	PASS	0.5951	0.3057	Intensity	PASS	3.9.0
WI38_CM1	SAMPLE	37	OID20059	Q9NRD8	DUOX2	1	Cardiometabolic	B23407	Plate_Layout_Template 8panels	PASS	0.5896	0.0979	Intensity	PASS	3.9.0
WI38_hTSC_S1	SAMPLE	54	OID20059	Q9NRD8	DUOX2	1	Cardiometabolic	B23407	Plate_Layout_Template 8panels	PASS	0.5896	0.1423	Intensity	PASS	3.9.0
WI38_hTSC_S2	SAMPLE	76	OID20059	Q9NRD8	DUOX2	1	Cardiometabolic	B23407	Plate_Layout_Template 8panels	PASS	0.5896	-0.9115	Intensity	PASS	3.9.0
WI38_CM2	SAMPLE	81	OID20059	Q9NRD8	DUOX2	1	Cardiometabolic	B23407	Plate_Layout_Template 8panels	PASS	0.5896	-0.0979	Intensity	PASS	3.9.0
WI38_CM1	SAMPLE	37	OID20061	Q16619	CTF1	0.3333	Cardiometabolic	B23407	Plate_Layout_Template 8panels	PASS	-0.5898	0.1238	Intensity	PASS	3.9.0
WI38_hTSC_S1	SAMPLE	54	OID20061	Q16619	CTF1	0.3333	Cardiometabolic	B23407	Plate_Layout_Template 8panels	PASS	-0.5898	0.479	Intensity	PASS	3.9.0
WI38_hTSC_S2	SAMPLE	76	OID20061	Q16619	CTF1	0.3333	Cardiometabolic	B23407	Plate_Layout_Template 8panels	PASS	-0.5898	-0.1238	Intensity	PASS	3.9.0
WI38_CM2	SAMPLE	81	OID20061	Q16619	CTF1	0.3333	Cardiometabolic	B23407	Plate_Layout_Template 8panels	PASS	-0.5898	0.3707	Intensity	PASS	3.9.0
WI38_CM1	SAMPLE	37	OID20062	P17516	AKR1C4	0.5	Cardiometabolic	B23407	Plate_Layout_Template 8panels	PASS	0.1938	0.7502	Intensity	PASS	3.9.0
WI38_hTSC_S1	SAMPLE	54	OID20062	P17516	AKR1C4	0.5	Cardiometabolic	B23407	Plate_Layout_Template 8panels	PASS	0.1938	0.7047	Intensity	PASS	3.9.0
WI38_hTSC_S2	SAMPLE	76	OID20062	P17516	AKR1C4	0.5	Cardiometabolic	B23407	Plate_Layout_Template 8panels	PASS	0.1938	0.2152	Intensity	PASS	3.9.0
WI38_CM2	SAMPLE	81	OID20062	P17516	AKR1C4	0.5	Cardiometabolic	B23407	Plate_Layout_Template 8panels	PASS	0.1938	-0.2152	Intensity	PASS	3.9.0
WI38_CM1	SAMPLE	37	OID20063	Q9NRV9	HEBP1	0.8333	Cardiometabolic	B23407	Plate_Layout_Template 8panels	PASS	0.7372	0.3857	Intensity	PASS	3.9.0
WI38_hTSC_S1	SAMPLE	54	OID20063	Q9NRV9	HEBP1	0.8333	Cardiometabolic	B23407	Plate_Layout_Template 8panels	PASS	0.7372	0.7415	Intensity	PASS	3.9.0
WI38_hTSC_S2	SAMPLE	76	OID20063	Q9NRV9	HEBP1	0.8333	Cardiometabolic	B23407	Plate_Layout_Template 8panels	PASS	0.7372	0.3341	Intensity	PASS	3.9.0
WI38_CM2	SAMPLE	81	OID20063	Q9NRV9	HEBP1	0.8333	Cardiometabolic	B23407	Plate_Layout_Template 8panels	PASS	0.7372	-0.3341	Intensity	PASS	3.9.0
WI38_CM1	SAMPLE	37	OID20064	P36952	SERPINB5	0.8333	Cardiometabolic	B23407	Plate_Layout_Template 8panels	PASS	1.8971	-3.671	Intensity	PASS	3.9.0
WI38_hTSC_S1	SAMPLE	54	OID20064	P36952	SERPINB5	0.8333	Cardiometabolic	B23407	Plate_Layout_Template 8panels	PASS	1.8971	2.2692	Intensity	PASS	3.9.0
WI38_hTSC_S2	SAMPLE	76	OID20064	P36952	SERPINB5	0.8333	Cardiometabolic	B23407	Plate_Layout_Template 8panels	PASS	1.8971	0.5758	Intensity	PASS	3.9.0
WI38_CM2	SAMPLE	81	OID20064	P36952	SERPINB5	0.8333	Cardiometabolic	B23407	Plate_Layout_Template 8panels	PASS	1.8971	1.863	Intensity	PASS	3.9.0
WI38_CM1	SAMPLE	37	OID20065	P52789	HK2	0.1667	Cardiometabolic	B23407	Plate_Layout_Template 8panels	PASS	-2.8203	1.3526	Intensity	PASS	3.9.0
WI38_hTSC_S1	SAMPLE	54	OID20065	P52789	HK2	0.1667	Cardiometabolic	B23407	Plate_Layout_Template 8panels	PASS	-2.8203	0.2778	Intensity	PASS	3.9.0
WI38_hTSC_S2	SAMPLE	76	OID20065	P52789	HK2	0.1667	Cardiometabolic	B23407	Plate_Layout_Template 8panels	PASS	-2.8203	-0.2778	Intensity	PASS	3.9.0
WI38_CM2	SAMPLE	81	OID20065	P52789	HK2	0.1667	Cardiometabolic	B23407	Plate_Layout_Template 8panels	PASS	-2.8203	0.9327	Intensity	PASS	3.9.0
WI38_CM1	SAMPLE	37	OID20066	P34947	GRK5	0.6667	Cardiometabolic	B23407	Plate_Layout_Template 8panels	PASS	0.4258	-0.7058	Intensity	PASS	3.9.0
WI38_hTSC_S1	SAMPLE	54	OID20066	P34947	GRK5	0.6667	Cardiometabolic	B23407	Plate_Layout_Template 8panels	PASS	0.4258	1.4645	Intensity	PASS	3.9.0
WI38_hTSC_S2	SAMPLE	76	OID20066	P34947	GRK5	0.6667	Cardiometabolic	B23407	Plate_Layout_Template 8panels	PASS	0.4258	0.6562	Intensity	PASS	3.9.0
WI38_CM2	SAMPLE	81	OID20066	P34947	GRK5	0.6667	Cardiometabolic	B23407	Plate_Layout_Template 8panels	PASS	0.4258	0.0033	Intensity	PASS	3.9.0
WI38_CM1	SAMPLE	37	OID20067	Q96N03	VSTM2L	1	Cardiometabolic	B23407	Plate_Layout_Template 8panels	PASS	0.5856	0.2403	Intensity	PASS	3.9.0
WI38_hTSC_S1	SAMPLE	54	OID20067	Q96N03	VSTM2L	1	Cardiometabolic	B23407	Plate_Layout_Template 8panels	PASS	0.5856	-0.0268	Intensity	PASS	3.9.0
WI38_hTSC_S2	SAMPLE	76	OID20067	Q96N03	VSTM2L	1	Cardiometabolic	B23407	Plate_Layout_Template 8panels	PASS	0.5856	-0.435	Intensity	PASS	3.9.0
WI38_CM2	SAMPLE	81	OID20067	Q96N03	VSTM2L	1	Cardiometabolic	B23407	Plate_Layout_Template 8panels	PASS	0.5856	0.0456	Intensity	PASS	3.9.0
WI38_CM1	SAMPLE	37	OID20068	P31483	TIA1	0	Cardiometabolic	B23407	Plate_Layout_Template 8panels	PASS	-0.6761	0.2453	Intensity	PASS	3.9.0
WI38_hTSC_S1	SAMPLE	54	OID20068	P31483	TIA1	0	Cardiometabolic	B23407	Plate_Layout_Template 8panels	PASS	-0.6761	1.2387	Intensity	PASS	3.9.0
WI38_hTSC_S2	SAMPLE	76	OID20068	P31483	TIA1	0	Cardiometabolic	B23407	Plate_Layout_Template 8panels	PASS	-0.6761	0.2563	Intensity	PASS	3.9.0
WI38_CM2	SAMPLE	81	OID20068	P31483	TIA1	0	Cardiometabolic	B23407	Plate_Layout_Template 8panels	PASS	-0.6761	-0.2453	Intensity	PASS	3.9.0
WI38_CM1	SAMPLE	37	OID20069	Q9Y2B0	CNPY2	0.1667	Cardiometabolic	B23407	Plate_Layout_Template 8panels	PASS	-0.5881	-0.0191	Intensity	PASS	3.9.0
WI38_hTSC_S1	SAMPLE	54	OID20069	Q9Y2B0	CNPY2	0.1667	Cardiometabolic	B23407	Plate_Layout_Template 8panels	PASS	-0.5881	0.0191	Intensity	PASS	3.9.0
WI38_hTSC_S2	SAMPLE	76	OID20069	Q9Y2B0	CNPY2	0.1667	Cardiometabolic	B23407	Plate_Layout_Template 8panels	PASS	-0.5881	-0.1488	Intensity	PASS	3.9.0
WI38_CM2	SAMPLE	81	OID20069	Q9Y2B0	CNPY2	0.1667	Cardiometabolic	B23407	Plate_Layout_Template 8panels	PASS	-0.5881	0.3127	Intensity	PASS	3.9.0
WI38_CM1	SAMPLE	37	OID20070	O43186	CRX	1	Cardiometabolic	B23407	Plate_Layout_Template 8panels	PASS	1.1456	-0.083	Intensity	PASS	3.9.0
WI38_hTSC_S1	SAMPLE	54	OID20070	O43186	CRX	1	Cardiometabolic	B23407	Plate_Layout_Template 8panels	PASS	1.1456	-0.1719	Intensity	PASS	3.9.0
WI38_hTSC_S2	SAMPLE	76	OID20070	O43186	CRX	1	Cardiometabolic	B23407	Plate_Layout_Template 8panels	PASS	1.1456	0.083	Intensity	PASS	3.9.0
WI38_CM2	SAMPLE	81	OID20070	O43186	CRX	1	Cardiometabolic	B23407	Plate_Layout_Template 8panels	PASS	1.1456	0.5621	Intensity	PASS	3.9.0
WI38_CM1	SAMPLE	37	OID20071	O95183	VAMP5	0	Cardiometabolic	B23407	Plate_Layout_Template 8panels	PASS	-2.7519	0.5852	Intensity	PASS	3.9.0
WI38_hTSC_S1	SAMPLE	54	OID20071	O95183	VAMP5	0	Cardiometabolic	B23407	Plate_Layout_Template 8panels	PASS	-2.7519	0.1601	Intensity	PASS	3.9.0
WI38_hTSC_S2	SAMPLE	76	OID20071	O95183	VAMP5	0	Cardiometabolic	B23407	Plate_Layout_Template 8panels	PASS	-2.7519	0.0444	Intensity	PASS	3.9.0
WI38_CM2	SAMPLE	81	OID20071	O95183	VAMP5	0	Cardiometabolic	B23407	Plate_Layout_Template 8panels	PASS	-2.7519	-0.0444	Intensity	PASS	3.9.0
WI38_CM1	SAMPLE	37	OID20072	Q6UWL2	SUSD1	0.5	Cardiometabolic	B23407	Plate_Layout_Template 8panels	PASS	-0.0263	1.2822	Intensity	PASS	3.9.0
WI38_hTSC_S1	SAMPLE	54	OID20072	Q6UWL2	SUSD1	0.5	Cardiometabolic	B23407	Plate_Layout_Template 8panels	PASS	-0.0263	-0.5655	Intensity	PASS	3.9.0
WI38_hTSC_S2	SAMPLE	76	OID20072	Q6UWL2	SUSD1	0.5	Cardiometabolic	B23407	Plate_Layout_Template 8panels	PASS	-0.0263	-1.9437	Intensity	PASS	3.9.0
WI38_CM2	SAMPLE	81	OID20072	Q6UWL2	SUSD1	0.5	Cardiometabolic	B23407	Plate_Layout_Template 8panels	PASS	-0.0263	0.5655	Intensity	PASS	3.9.0
WI38_CM1	SAMPLE	37	OID20073	Q9UKL0	RCOR1	1	Cardiometabolic	B23407	Plate_Layout_Template 8panels	PASS	0.4889	0.4026	Intensity	PASS	3.9.0
WI38_hTSC_S1	SAMPLE	54	OID20073	Q9UKL0	RCOR1	1	Cardiometabolic	B23407	Plate_Layout_Template 8panels	PASS	0.4889	0.0112	Intensity	PASS	3.9.0
WI38_hTSC_S2	SAMPLE	76	OID20073	Q9UKL0	RCOR1	1	Cardiometabolic	B23407	Plate_Layout_Template 8panels	PASS	0.4889	-0.0112	Intensity	PASS	3.9.0
WI38_CM2	SAMPLE	81	OID20073	Q9UKL0	RCOR1	1	Cardiometabolic	B23407	Plate_Layout_Template 8panels	PASS	0.4889	0.2501	Intensity	PASS	3.9.0
WI38_CM1	SAMPLE	37	OID20074	P01375	TNF	0.8333	Cardiometabolic	B23407	Plate_Layout_Template 8panels	PASS	0.5002	1.4178	Intensity	PASS	3.9.0
WI38_hTSC_S1	SAMPLE	54	OID20074	P01375	TNF	0.8333	Cardiometabolic	B23407	Plate_Layout_Template 8panels	PASS	0.5002	0.4006	Intensity	PASS	3.9.0
WI38_hTSC_S2	SAMPLE	76	OID20074	P01375	TNF	0.8333	Cardiometabolic	B23407	Plate_Layout_Template 8panels	PASS	0.5002	-0.1501	Intensity	PASS	3.9.0
WI38_CM2	SAMPLE	81	OID20074	P01375	TNF	0.8333	Cardiometabolic	B23407	Plate_Layout_Template 8panels	PASS	0.5002	0.0586	Intensity	PASS	3.9.0
WI38_CM1	SAMPLE	37	OID20075	P35218	CA5A	0.5	Cardiometabolic	B23407	Plate_Layout_Template 8panels	PASS	0.2064	-0.4223	Intensity	PASS	3.9.0
WI38_hTSC_S1	SAMPLE	54	OID20075	P35218	CA5A	0.5	Cardiometabolic	B23407	Plate_Layout_Template 8panels	PASS	0.2064	-2.2133	Intensity	PASS	3.9.0
WI38_hTSC_S2	SAMPLE	76	OID20075	P35218	CA5A	0.5	Cardiometabolic	B23407	Plate_Layout_Template 8panels	PASS	0.2064	-1.7593	Intensity	PASS	3.9.0
WI38_CM2	SAMPLE	81	OID20075	P35218	CA5A	0.5	Cardiometabolic	B23407	Plate_Layout_Template 8panels	PASS	0.2064	0.4223	Intensity	PASS	3.9.0
WI38_CM1	SAMPLE	37	OID20076	P51161	FABP6	0.6667	Cardiometabolic	B23407	Plate_Layout_Template 8panels	PASS	0.1333	0.071	Intensity	PASS	3.9.0
WI38_hTSC_S1	SAMPLE	54	OID20076	P51161	FABP6	0.6667	Cardiometabolic	B23407	Plate_Layout_Template 8panels	PASS	0.1333	-0.071	Intensity	PASS	3.9.0
WI38_hTSC_S2	SAMPLE	76	OID20076	P51161	FABP6	0.6667	Cardiometabolic	B23407	Plate_Layout_Template 8panels	PASS	0.1333	0.1749	Intensity	PASS	3.9.0
WI38_CM2	SAMPLE	81	OID20076	P51161	FABP6	0.6667	Cardiometabolic	B23407	Plate_Layout_Template 8panels	PASS	0.1333	-1.4349	Intensity	PASS	3.9.0
WI38_CM1	SAMPLE	37	OID20077	Q15831	STK11	0.3333	Cardiometabolic	B23407	Plate_Layout_Template 8panels	PASS	-2.1095	0.611	Intensity	PASS	3.9.0
WI38_hTSC_S1	SAMPLE	54	OID20077	Q15831	STK11	0.3333	Cardiometabolic	B23407	Plate_Layout_Template 8panels	PASS	-2.1095	0.075	Intensity	PASS	3.9.0
WI38_hTSC_S2	SAMPLE	76	OID20077	Q15831	STK11	0.3333	Cardiometabolic	B23407	Plate_Layout_Template 8panels	PASS	-2.1095	-0.075	Intensity	PASS	3.9.0
WI38_CM2	SAMPLE	81	OID20077	Q15831	STK11	0.3333	Cardiometabolic	B23407	Plate_Layout_Template 8panels	PASS	-2.1095	0.3901	Intensity	PASS	3.9.0
WI38_CM1	SAMPLE	37	OID20078	O60635	TSPAN1	1	Cardiometabolic	B23407	Plate_Layout_Template 8panels	PASS	0.7256	0.1924	Intensity	PASS	3.9.0
WI38_hTSC_S1	SAMPLE	54	OID20078	O60635	TSPAN1	1	Cardiometabolic	B23407	Plate_Layout_Template 8panels	PASS	0.7256	0.0148	Intensity	PASS	3.9.0
WI38_hTSC_S2	SAMPLE	76	OID20078	O60635	TSPAN1	1	Cardiometabolic	B23407	Plate_Layout_Template 8panels	PASS	0.7256	0.018	Intensity	PASS	3.9.0
WI38_CM2	SAMPLE	81	OID20078	O60635	TSPAN1	1	Cardiometabolic	B23407	Plate_Layout_Template 8panels	PASS	0.7256	-0.0148	Intensity	PASS	3.9.0
WI38_CM1	SAMPLE	37	OID20079	P62736	ACTA2	0.1667	Cardiometabolic	B23407	Plate_Layout_Template 8panels	PASS	-4.642	-0.0319	Intensity	PASS	3.9.0
WI38_hTSC_S1	SAMPLE	54	OID20079	P62736	ACTA2	0.1667	Cardiometabolic	B23407	Plate_Layout_Template 8panels	PASS	-4.642	0.7063	Intensity	PASS	3.9.0
WI38_hTSC_S2	SAMPLE	76	OID20079	P62736	ACTA2	0.1667	Cardiometabolic	B23407	Plate_Layout_Template 8panels	PASS	-4.642	0.5008	Intensity	PASS	3.9.0
WI38_CM2	SAMPLE	81	OID20079	P62736	ACTA2	0.1667	Cardiometabolic	B23407	Plate_Layout_Template 8panels	PASS	-4.642	0.0319	Intensity	PASS	3.9.0
WI38_CM1	SAMPLE	37	OID20080	P58546	MTPN	0.6667	Cardiometabolic	B23407	Plate_Layout_Template 8panels	PASS	0.2379	0.5087	Intensity	PASS	3.9.0
WI38_hTSC_S1	SAMPLE	54	OID20080	P58546	MTPN	0.6667	Cardiometabolic	B23407	Plate_Layout_Template 8panels	PASS	0.2379	0.1781	Intensity	PASS	3.9.0
WI38_hTSC_S2	SAMPLE	76	OID20080	P58546	MTPN	0.6667	Cardiometabolic	B23407	Plate_Layout_Template 8panels	PASS	0.2379	-0.1781	Intensity	PASS	3.9.0
WI38_CM2	SAMPLE	81	OID20080	P58546	MTPN	0.6667	Cardiometabolic	B23407	Plate_Layout_Template 8panels	PASS	0.2379	-0.2055	Intensity	PASS	3.9.0
WI38_CM1	SAMPLE	37	OID20081	O43854	EDIL3	0.1667	Cardiometabolic	B23407	Plate_Layout_Template 8panels	PASS	-12.1618	0.1177	Intensity	PASS	3.9.0
WI38_hTSC_S1	SAMPLE	54	OID20081	O43854	EDIL3	0.1667	Cardiometabolic	B23407	Plate_Layout_Template 8panels	PASS	-12.1618	0.0157	Intensity	PASS	3.9.0
WI38_hTSC_S2	SAMPLE	76	OID20081	O43854	EDIL3	0.1667	Cardiometabolic	B23407	Plate_Layout_Template 8panels	PASS	-12.1618	-0.0157	Intensity	PASS	3.9.0
WI38_CM2	SAMPLE	81	OID20081	O43854	EDIL3	0.1667	Cardiometabolic	B23407	Plate_Layout_Template 8panels	PASS	-12.1618	0.2352	Intensity	PASS	3.9.0
WI38_CM1	SAMPLE	37	OID20082	Q13105	ZBTB17	0.1667	Cardiometabolic	B23407	Plate_Layout_Template 8panels	PASS	-0.4828	0.5242	Intensity	PASS	3.9.0
WI38_hTSC_S1	SAMPLE	54	OID20082	Q13105	ZBTB17	0.1667	Cardiometabolic	B23407	Plate_Layout_Template 8panels	PASS	-0.4828	0.0873	Intensity	PASS	3.9.0
WI38_hTSC_S2	SAMPLE	76	OID20082	Q13105	ZBTB17	0.1667	Cardiometabolic	B23407	Plate_Layout_Template 8panels	PASS	-0.4828	0.0359	Intensity	PASS	3.9.0
WI38_CM2	SAMPLE	81	OID20082	Q13105	ZBTB17	0.1667	Cardiometabolic	B23407	Plate_Layout_Template 8panels	PASS	-0.4828	-0.0359	Intensity	PASS	3.9.0
WI38_CM1	SAMPLE	37	OID20083	P21246	PTN	0.5	Cardiometabolic	B23407	Plate_Layout_Template 8panels	PASS	-0.7839	4.9673	Intensity	PASS	3.9.0
WI38_hTSC_S1	SAMPLE	54	OID20083	P21246	PTN	0.5	Cardiometabolic	B23407	Plate_Layout_Template 8panels	PASS	-0.7839	0.8013	Intensity	PASS	3.9.0
WI38_hTSC_S2	SAMPLE	76	OID20083	P21246	PTN	0.5	Cardiometabolic	B23407	Plate_Layout_Template 8panels	PASS	-0.7839	-0.8013	Intensity	PASS	3.9.0
WI38_CM2	SAMPLE	81	OID20083	P21246	PTN	0.5	Cardiometabolic	B23407	Plate_Layout_Template 8panels	PASS	-0.7839	5.0246	Intensity	PASS	3.9.0
WI38_CM1	SAMPLE	37	OID20084	O95684	CEP43	0	Cardiometabolic	B23407	Plate_Layout_Template 8panels	PASS	-1.8901	0.0298	Intensity	PASS	3.9.0
WI38_hTSC_S1	SAMPLE	54	OID20084	O95684	CEP43	0	Cardiometabolic	B23407	Plate_Layout_Template 8panels	PASS	-1.8901	0.2166	Intensity	PASS	3.9.0
WI38_hTSC_S2	SAMPLE	76	OID20084	O95684	CEP43	0	Cardiometabolic	B23407	Plate_Layout_Template 8panels	PASS	-1.8901	-0.0298	Intensity	PASS	3.9.0
WI38_CM2	SAMPLE	81	OID20084	O95684	CEP43	0	Cardiometabolic	B23407	Plate_Layout_Template 8panels	PASS	-1.8901	0.2187	Intensity	PASS	3.9.0
WI38_CM1	SAMPLE	37	OID20085	Q12912	IRAG2	0.5	Cardiometabolic	B23407	Plate_Layout_Template 8panels	PASS	0.2128	0.5012	Intensity	PASS	3.9.0
WI38_hTSC_S1	SAMPLE	54	OID20085	Q12912	IRAG2	0.5	Cardiometabolic	B23407	Plate_Layout_Template 8panels	PASS	0.2128	-0.6265	Intensity	PASS	3.9.0
WI38_hTSC_S2	SAMPLE	76	OID20085	Q12912	IRAG2	0.5	Cardiometabolic	B23407	Plate_Layout_Template 8panels	PASS	0.2128	-0.6887	Intensity	PASS	3.9.0
WI38_CM2	SAMPLE	81	OID20085	Q12912	IRAG2	0.5	Cardiometabolic	B23407	Plate_Layout_Template 8panels	PASS	0.2128	-0.3173	Intensity	PASS	3.9.0
WI38_CM1	SAMPLE	37	OID20086	P21964	COMT	0.1667	Cardiometabolic	B23407	Plate_Layout_Template 8panels	PASS	-3.6652	0.2146	Intensity	PASS	3.9.0
WI38_hTSC_S1	SAMPLE	54	OID20086	P21964	COMT	0.1667	Cardiometabolic	B23407	Plate_Layout_Template 8panels	PASS	-3.6652	0.5277	Intensity	PASS	3.9.0
WI38_hTSC_S2	SAMPLE	76	OID20086	P21964	COMT	0.1667	Cardiometabolic	B23407	Plate_Layout_Template 8panels	PASS	-3.6652	-0.0632	Intensity	PASS	3.9.0
WI38_CM2	SAMPLE	81	OID20086	P21964	COMT	0.1667	Cardiometabolic	B23407	Plate_Layout_Template 8panels	PASS	-3.6652	0.0632	Intensity	PASS	3.9.0
WI38_CM1	SAMPLE	37	OID20087	P09237	MMP7	0.5	Cardiometabolic	B23407	Plate_Layout_Template 8panels	PASS	-0.0249	0.1887	Intensity	PASS	3.9.0
WI38_hTSC_S1	SAMPLE	54	OID20087	P09237	MMP7	0.5	Cardiometabolic	B23407	Plate_Layout_Template 8panels	PASS	-0.0249	-0.1887	Intensity	PASS	3.9.0
WI38_hTSC_S2	SAMPLE	76	OID20087	P09237	MMP7	0.5	Cardiometabolic	B23407	Plate_Layout_Template 8panels	PASS	-0.0249	-0.2588	Intensity	PASS	3.9.0
WI38_CM2	SAMPLE	81	OID20087	P09237	MMP7	0.5	Cardiometabolic	B23407	Plate_Layout_Template 8panels	PASS	-0.0249	0.2381	Intensity	PASS	3.9.0
WI38_CM1	SAMPLE	37	OID20088	Q15165	PON2	0.3333	Cardiometabolic	B23407	Plate_Layout_Template 8panels	PASS	-0.3021	-0.8053	Intensity	PASS	3.9.0
WI38_hTSC_S1	SAMPLE	54	OID20088	Q15165	PON2	0.3333	Cardiometabolic	B23407	Plate_Layout_Template 8panels	PASS	-0.3021	0.0811	Intensity	PASS	3.9.0
WI38_hTSC_S2	SAMPLE	76	OID20088	Q15165	PON2	0.3333	Cardiometabolic	B23407	Plate_Layout_Template 8panels	PASS	-0.3021	0.0523	Intensity	PASS	3.9.0
WI38_CM2	SAMPLE	81	OID20088	Q15165	PON2	0.3333	Cardiometabolic	B23407	Plate_Layout_Template 8panels	PASS	-0.3021	0.0535	Intensity	PASS	3.9.0
WI38_CM1	SAMPLE	37	OID20089	Q8TE57	ADAMTS16	0.5	Cardiometabolic	B23407	Plate_Layout_Template 8panels	PASS	-0.1708	0.7944	Intensity	PASS	3.9.0
WI38_hTSC_S1	SAMPLE	54	OID20089	Q8TE57	ADAMTS16	0.5	Cardiometabolic	B23407	Plate_Layout_Template 8panels	PASS	-0.1708	0.435	Intensity	PASS	3.9.0
WI38_hTSC_S2	SAMPLE	76	OID20089	Q8TE57	ADAMTS16	0.5	Cardiometabolic	B23407	Plate_Layout_Template 8panels	PASS	-0.1708	-0.435	Intensity	PASS	3.9.0
WI38_CM2	SAMPLE	81	OID20089	Q8TE57	ADAMTS16	0.5	Cardiometabolic	B23407	Plate_Layout_Template 8panels	PASS	-0.1708	0.6746	Intensity	PASS	3.9.0
WI38_CM1	SAMPLE	37	OID20090	P55259	GP2	0.5	Cardiometabolic	B23407	Plate_Layout_Template 8panels	PASS	-0.0679	-0.4405	Intensity	PASS	3.9.0
WI38_hTSC_S1	SAMPLE	54	OID20090	P55259	GP2	0.5	Cardiometabolic	B23407	Plate_Layout_Template 8panels	PASS	-0.0679	0.7064	Intensity	PASS	3.9.0
WI38_hTSC_S2	SAMPLE	76	OID20090	P55259	GP2	0.5	Cardiometabolic	B23407	Plate_Layout_Template 8panels	PASS	-0.0679	0.1918	Intensity	PASS	3.9.0
WI38_CM2	SAMPLE	81	OID20090	P55259	GP2	0.5	Cardiometabolic	B23407	Plate_Layout_Template 8panels	PASS	-0.0679	1.3856	Intensity	PASS	3.9.0
WI38_CM1	SAMPLE	37	OID20091	Q92558	WASF1	1	Cardiometabolic	B23407	Plate_Layout_Template 8panels	PASS	0.4984	0.0719	Intensity	PASS	3.9.0
WI38_hTSC_S1	SAMPLE	54	OID20091	Q92558	WASF1	1	Cardiometabolic	B23407	Plate_Layout_Template 8panels	PASS	0.4984	-0.0719	Intensity	PASS	3.9.0
WI38_hTSC_S2	SAMPLE	76	OID20091	Q92558	WASF1	1	Cardiometabolic	B23407	Plate_Layout_Template 8panels	PASS	0.4984	0.1538	Intensity	PASS	3.9.0
WI38_CM2	SAMPLE	81	OID20091	Q92558	WASF1	1	Cardiometabolic	B23407	Plate_Layout_Template 8panels	PASS	0.4984	0.3286	Intensity	PASS	3.9.0
WI38_CM1	SAMPLE	37	OID20092	Q99549	MPHOSPH8	0.1667	Cardiometabolic	B23407	Plate_Layout_Template 8panels	PASS	-0.4923	0.6449	Intensity	PASS	3.9.0
WI38_hTSC_S1	SAMPLE	54	OID20092	Q99549	MPHOSPH8	0.1667	Cardiometabolic	B23407	Plate_Layout_Template 8panels	PASS	-0.4923	-0.0877	Intensity	PASS	3.9.0
WI38_hTSC_S2	SAMPLE	76	OID20092	Q99549	MPHOSPH8	0.1667	Cardiometabolic	B23407	Plate_Layout_Template 8panels	PASS	-0.4923	0.0877	Intensity	PASS	3.9.0
WI38_CM2	SAMPLE	81	OID20092	Q99549	MPHOSPH8	0.1667	Cardiometabolic	B23407	Plate_Layout_Template 8panels	PASS	-0.4923	0.9915	Intensity	PASS	3.9.0
WI38_CM1	SAMPLE	37	OID20093	Q8NHS0	DNAJB8	1	Cardiometabolic	B23407	Plate_Layout_Template 8panels	PASS	0.5782	-0.122	Intensity	PASS	3.9.0
WI38_hTSC_S1	SAMPLE	54	OID20093	Q8NHS0	DNAJB8	1	Cardiometabolic	B23407	Plate_Layout_Template 8panels	PASS	0.5782	-0.0028	Intensity	PASS	3.9.0
WI38_hTSC_S2	SAMPLE	76	OID20093	Q8NHS0	DNAJB8	1	Cardiometabolic	B23407	Plate_Layout_Template 8panels	PASS	0.5782	-0.1638	Intensity	PASS	3.9.0
WI38_CM2	SAMPLE	81	OID20093	Q8NHS0	DNAJB8	1	Cardiometabolic	B23407	Plate_Layout_Template 8panels	PASS	0.5782	0.1904	Intensity	PASS	3.9.0
WI38_CM1	SAMPLE	37	OID20094	Q9H5Y7	SLITRK6	0.5	Cardiometabolic	B23407	Plate_Layout_Template 8panels	PASS	-0.3484	1.2588	Intensity	PASS	3.9.0
WI38_hTSC_S1	SAMPLE	54	OID20094	Q9H5Y7	SLITRK6	0.5	Cardiometabolic	B23407	Plate_Layout_Template 8panels	PASS	-0.3484	0.3597	Intensity	PASS	3.9.0
WI38_hTSC_S2	SAMPLE	76	OID20094	Q9H5Y7	SLITRK6	0.5	Cardiometabolic	B23407	Plate_Layout_Template 8panels	PASS	-0.3484	-0.3597	Intensity	PASS	3.9.0
WI38_CM2	SAMPLE	81	OID20094	Q9H5Y7	SLITRK6	0.5	Cardiometabolic	B23407	Plate_Layout_Template 8panels	PASS	-0.3484	0.9953	Intensity	PASS	3.9.0
WI38_CM1	SAMPLE	37	OID20095	O15354	GPR37	0.3333	Cardiometabolic	B23407	Plate_Layout_Template 8panels	PASS	-1.2451	0.8424	Intensity	PASS	3.9.0
WI38_hTSC_S1	SAMPLE	54	OID20095	O15354	GPR37	0.3333	Cardiometabolic	B23407	Plate_Layout_Template 8panels	PASS	-1.2451	-0.1254	Intensity	PASS	3.9.0
WI38_hTSC_S2	SAMPLE	76	OID20095	O15354	GPR37	0.3333	Cardiometabolic	B23407	Plate_Layout_Template 8panels	PASS	-1.2451	0.1254	Intensity	PASS	3.9.0
WI38_CM2	SAMPLE	81	OID20095	O15354	GPR37	0.3333	Cardiometabolic	B23407	Plate_Layout_Template 8panels	PASS	-1.2451	0.3496	Intensity	PASS	3.9.0
WI38_CM1	SAMPLE	37	OID20096	P20718	GZMH	0.8333	Cardiometabolic	B23407	Plate_Layout_Template 8panels	PASS	0.47	0.2821	Intensity	PASS	3.9.0
WI38_hTSC_S1	SAMPLE	54	OID20096	P20718	GZMH	0.8333	Cardiometabolic	B23407	Plate_Layout_Template 8panels	PASS	0.47	0.0138	Intensity	PASS	3.9.0
WI38_hTSC_S2	SAMPLE	76	OID20096	P20718	GZMH	0.8333	Cardiometabolic	B23407	Plate_Layout_Template 8panels	PASS	0.47	-0.4765	Intensity	PASS	3.9.0
WI38_CM2	SAMPLE	81	OID20096	P20718	GZMH	0.8333	Cardiometabolic	B23407	Plate_Layout_Template 8panels	PASS	0.47	0.8423	Intensity	PASS	3.9.0
WI38_CM1	SAMPLE	37	OID20097	P13807	GYS1	0.1667	Cardiometabolic	B23407	Plate_Layout_Template 8panels	PASS	-4.6623	-0.0701	Intensity	PASS	3.9.0
WI38_hTSC_S1	SAMPLE	54	OID20097	P13807	GYS1	0.1667	Cardiometabolic	B23407	Plate_Layout_Template 8panels	PASS	-4.6623	0.2297	Intensity	PASS	3.9.0
WI38_hTSC_S2	SAMPLE	76	OID20097	P13807	GYS1	0.1667	Cardiometabolic	B23407	Plate_Layout_Template 8panels	PASS	-4.6623	0.0701	Intensity	PASS	3.9.0
WI38_CM2	SAMPLE	81	OID20097	P13807	GYS1	0.1667	Cardiometabolic	B23407	Plate_Layout_Template 8panels	PASS	-4.6623	0.1883	Intensity	PASS	3.9.0
WI38_CM1	SAMPLE	37	OID20098	P40225	THPO	1	Cardiometabolic	B23407	Plate_Layout_Template 8panels	PASS	1.2195	-0.2345	Intensity	PASS	3.9.0
WI38_hTSC_S1	SAMPLE	54	OID20098	P40225	THPO	1	Cardiometabolic	B23407	Plate_Layout_Template 8panels	PASS	1.2195	0.4813	Intensity	PASS	3.9.0
WI38_hTSC_S2	SAMPLE	76	OID20098	P40225	THPO	1	Cardiometabolic	B23407	Plate_Layout_Template 8panels	PASS	1.2195	1.0952	Intensity	PASS	3.9.0
WI38_CM2	SAMPLE	81	OID20098	P40225	THPO	1	Cardiometabolic	B23407	Plate_Layout_Template 8panels	PASS	1.2195	-0.7509	Intensity	PASS	3.9.0
WI38_CM1	SAMPLE	37	OID20099	Q8NC01	CLEC1A	0.6667	Cardiometabolic	B23407	Plate_Layout_Template 8panels	PASS	0.5028	0.8175	Intensity	PASS	3.9.0
WI38_hTSC_S1	SAMPLE	54	OID20099	Q8NC01	CLEC1A	0.6667	Cardiometabolic	B23407	Plate_Layout_Template 8panels	PASS	0.5028	0.1736	Intensity	PASS	3.9.0
WI38_hTSC_S2	SAMPLE	76	OID20099	Q8NC01	CLEC1A	0.6667	Cardiometabolic	B23407	Plate_Layout_Template 8panels	PASS	0.5028	-0.2223	Intensity	PASS	3.9.0
WI38_CM2	SAMPLE	81	OID20099	Q8NC01	CLEC1A	0.6667	Cardiometabolic	B23407	Plate_Layout_Template 8panels	PASS	0.5028	-0.1736	Intensity	PASS	3.9.0
WI38_CM1	SAMPLE	37	OID20100	O75354	ENTPD6	0.1667	Cardiometabolic	B23407	Plate_Layout_Template 8panels	PASS	-0.3323	0.2995	Intensity	PASS	3.9.0
WI38_hTSC_S1	SAMPLE	54	OID20100	O75354	ENTPD6	0.1667	Cardiometabolic	B23407	Plate_Layout_Template 8panels	PASS	-0.3323	0.0612	Intensity	PASS	3.9.0
WI38_hTSC_S2	SAMPLE	76	OID20100	O75354	ENTPD6	0.1667	Cardiometabolic	B23407	Plate_Layout_Template 8panels	PASS	-0.3323	0.0948	Intensity	PASS	3.9.0
WI38_CM2	SAMPLE	81	OID20100	O75354	ENTPD6	0.1667	Cardiometabolic	B23407	Plate_Layout_Template 8panels	PASS	-0.3323	-0.0612	Intensity	PASS	3.9.0
WI38_CM1	SAMPLE	37	OID20101	P05231	IL6	0.1667	Cardiometabolic	B23407	Plate_Layout_Template 8panels	PASS	-10.0896	0.9579	Intensity	PASS	3.9.0
WI38_hTSC_S1	SAMPLE	54	OID20101	P05231	IL6	0.1667	Cardiometabolic	B23407	Plate_Layout_Template 8panels	PASS	-10.0896	-0.1398	Intensity	PASS	3.9.0
WI38_hTSC_S2	SAMPLE	76	OID20101	P05231	IL6	0.1667	Cardiometabolic	B23407	Plate_Layout_Template 8panels	PASS	-10.0896	0.1398	Intensity	PASS	3.9.0
WI38_CM2	SAMPLE	81	OID20101	P05231	IL6	0.1667	Cardiometabolic	B23407	Plate_Layout_Template 8panels	PASS	-10.0896	1.3976	Intensity	PASS	3.9.0
WI38_CM1	SAMPLE	37	OID20102	P31997	CEACAM8	0.6667	Cardiometabolic	B23407	Plate_Layout_Template 8panels	PASS	0.1089	-0.0525	Intensity	PASS	3.9.0
WI38_hTSC_S1	SAMPLE	54	OID20102	P31997	CEACAM8	0.6667	Cardiometabolic	B23407	Plate_Layout_Template 8panels	PASS	0.1089	-1.727	Intensity	PASS	3.9.0
WI38_hTSC_S2	SAMPLE	76	OID20102	P31997	CEACAM8	0.6667	Cardiometabolic	B23407	Plate_Layout_Template 8panels	PASS	0.1089	0.0525	Intensity	PASS	3.9.0
WI38_CM2	SAMPLE	81	OID20102	P31997	CEACAM8	0.6667	Cardiometabolic	B23407	Plate_Layout_Template 8panels	PASS	0.1089	0.9192	Intensity	PASS	3.9.0
WI38_CM1	SAMPLE	37	OID20103	P25815	S100P	0.8333	Cardiometabolic	B23407	Plate_Layout_Template 8panels	PASS	0.4589	-0.0997	Intensity	PASS	3.9.0
WI38_hTSC_S1	SAMPLE	54	OID20103	P25815	S100P	0.8333	Cardiometabolic	B23407	Plate_Layout_Template 8panels	PASS	0.4589	0.505	Intensity	PASS	3.9.0
WI38_hTSC_S2	SAMPLE	76	OID20103	P25815	S100P	0.8333	Cardiometabolic	B23407	Plate_Layout_Template 8panels	PASS	0.4589	0.0997	Intensity	PASS	3.9.0
WI38_CM2	SAMPLE	81	OID20103	P25815	S100P	0.8333	Cardiometabolic	B23407	Plate_Layout_Template 8panels	PASS	0.4589	-0.1585	Intensity	PASS	3.9.0
WI38_CM1	SAMPLE	37	OID20104	O75356	ENTPD5	0.1667	Cardiometabolic	B23407	Plate_Layout_Template 8panels	PASS	-0.7746	0.1084	Intensity	PASS	3.9.0
WI38_hTSC_S1	SAMPLE	54	OID20104	O75356	ENTPD5	0.1667	Cardiometabolic	B23407	Plate_Layout_Template 8panels	PASS	-0.7746	-0.0965	Intensity	PASS	3.9.0
WI38_hTSC_S2	SAMPLE	76	OID20104	O75356	ENTPD5	0.1667	Cardiometabolic	B23407	Plate_Layout_Template 8panels	PASS	-0.7746	0.0867	Intensity	PASS	3.9.0
WI38_CM2	SAMPLE	81	OID20104	O75356	ENTPD5	0.1667	Cardiometabolic	B23407	Plate_Layout_Template 8panels	PASS	-0.7746	-0.0867	Intensity	PASS	3.9.0
WI38_CM1	SAMPLE	37	OID20105	Q9BYF1	ACE2	0.5	Cardiometabolic	B23407	Plate_Layout_Template 8panels	PASS	0.207	0.3946	Intensity	PASS	3.9.0
WI38_hTSC_S1	SAMPLE	54	OID20105	Q9BYF1	ACE2	0.5	Cardiometabolic	B23407	Plate_Layout_Template 8panels	PASS	0.207	0.2439	Intensity	PASS	3.9.0
WI38_hTSC_S2	SAMPLE	76	OID20105	Q9BYF1	ACE2	0.5	Cardiometabolic	B23407	Plate_Layout_Template 8panels	PASS	0.207	-0.3857	Intensity	PASS	3.9.0
WI38_CM2	SAMPLE	81	OID20105	Q9BYF1	ACE2	0.5	Cardiometabolic	B23407	Plate_Layout_Template 8panels	PASS	0.207	0.2763	Intensity	PASS	3.9.0
WI38_CM1	SAMPLE	37	OID20106	P07585	DCN	0.1667	Cardiometabolic	B23407	Plate_Layout_Template 8panels	PASS	-4.5968	-0.1228	Intensity	PASS	3.9.0
WI38_hTSC_S1	SAMPLE	54	OID20106	P07585	DCN	0.1667	Cardiometabolic	B23407	Plate_Layout_Template 8panels	PASS	-4.5968	0.2851	Intensity	PASS	3.9.0
WI38_hTSC_S2	SAMPLE	76	OID20106	P07585	DCN	0.1667	Cardiometabolic	B23407	Plate_Layout_Template 8panels	PASS	-4.5968	0.1235	Intensity	PASS	3.9.0
WI38_CM2	SAMPLE	81	OID20106	P07585	DCN	0.1667	Cardiometabolic	B23407	Plate_Layout_Template 8panels	PASS	-4.5968	-0.2471	Intensity	PASS	3.9.0
WI38_CM1	SAMPLE	37	OID20107	Q04760	GLO1	0	Cardiometabolic	B23407	Plate_Layout_Template 8panels	PASS	-7.6367	0.4508	Intensity	PASS	3.9.0
WI38_hTSC_S1	SAMPLE	54	OID20107	Q04760	GLO1	0	Cardiometabolic	B23407	Plate_Layout_Template 8panels	PASS	-7.6367	0.0494	Intensity	PASS	3.9.0
WI38_hTSC_S2	SAMPLE	76	OID20107	Q04760	GLO1	0	Cardiometabolic	B23407	Plate_Layout_Template 8panels	PASS	-7.6367	-0.0494	Intensity	PASS	3.9.0
WI38_CM2	SAMPLE	81	OID20107	Q04760	GLO1	0	Cardiometabolic	B23407	Plate_Layout_Template 8panels	PASS	-7.6367	0.4848	Intensity	PASS	3.9.0
WI38_CM1	SAMPLE	37	OID20108	Q9NWQ8	PAG1	0.1667	Cardiometabolic	B23407	Plate_Layout_Template 8panels	PASS	-3.9985	0.2224	Intensity	PASS	3.9.0
WI38_hTSC_S1	SAMPLE	54	OID20108	Q9NWQ8	PAG1	0.1667	Cardiometabolic	B23407	Plate_Layout_Template 8panels	PASS	-3.9985	0.1315	Intensity	PASS	3.9.0
WI38_hTSC_S2	SAMPLE	76	OID20108	Q9NWQ8	PAG1	0.1667	Cardiometabolic	B23407	Plate_Layout_Template 8panels	PASS	-3.9985	-0.1315	Intensity	PASS	3.9.0
WI38_CM2	SAMPLE	81	OID20108	Q9NWQ8	PAG1	0.1667	Cardiometabolic	B23407	Plate_Layout_Template 8panels	PASS	-3.9985	0.2903	Intensity	PASS	3.9.0
WI38_CM1	SAMPLE	37	OID20109	Q13444	ADAM15	0.3333	Cardiometabolic	B23407	Plate_Layout_Template 8panels	PASS	-1.0602	0.7443	Intensity	PASS	3.9.0
WI38_hTSC_S1	SAMPLE	54	OID20109	Q13444	ADAM15	0.3333	Cardiometabolic	B23407	Plate_Layout_Template 8panels	PASS	-1.0602	0.0229	Intensity	PASS	3.9.0
WI38_hTSC_S2	SAMPLE	76	OID20109	Q13444	ADAM15	0.3333	Cardiometabolic	B23407	Plate_Layout_Template 8panels	PASS	-1.0602	0.1068	Intensity	PASS	3.9.0
WI38_CM2	SAMPLE	81	OID20109	Q13444	ADAM15	0.3333	Cardiometabolic	B23407	Plate_Layout_Template 8panels	PASS	-1.0602	-0.0229	Intensity	PASS	3.9.0
WI38_CM1	SAMPLE	37	OID20110	P40818	USP8	0.3333	Cardiometabolic	B23407	Plate_Layout_Template 8panels	PASS	-2.6672	0.6297	Intensity	PASS	3.9.0
WI38_hTSC_S1	SAMPLE	54	OID20110	P40818	USP8	0.3333	Cardiometabolic	B23407	Plate_Layout_Template 8panels	PASS	-2.6672	0.377	Intensity	PASS	3.9.0
WI38_hTSC_S2	SAMPLE	76	OID20110	P40818	USP8	0.3333	Cardiometabolic	B23407	Plate_Layout_Template 8panels	PASS	-2.6672	-0.377	Intensity	PASS	3.9.0
WI38_CM2	SAMPLE	81	OID20110	P40818	USP8	0.3333	Cardiometabolic	B23407	Plate_Layout_Template 8panels	PASS	-2.6672	0.6759	Intensity	PASS	3.9.0
WI38_CM1	SAMPLE	37	OID20111	P22004	BMP6		Cardiometabolic	B23407	Plate_Layout_Template 8panels	EXCLUDED			EXCLUDED	EXCLUDED	3.9.0
WI38_hTSC_S1	SAMPLE	54	OID20111	P22004	BMP6		Cardiometabolic	B23407	Plate_Layout_Template 8panels	EXCLUDED			EXCLUDED	EXCLUDED	3.9.0
WI38_hTSC_S2	SAMPLE	76	OID20111	P22004	BMP6		Cardiometabolic	B23407	Plate_Layout_Template 8panels	EXCLUDED			EXCLUDED	EXCLUDED	3.9.0
WI38_CM2	SAMPLE	81	OID20111	P22004	BMP6		Cardiometabolic	B23407	Plate_Layout_Template 8panels	EXCLUDED			EXCLUDED	EXCLUDED	3.9.0
WI38_CM1	SAMPLE	37	OID20112	Q9UKP3	ITGB1BP2	0.6667	Cardiometabolic	B23407	Plate_Layout_Template 8panels	PASS	0.4718	0.5828	Intensity	PASS	3.9.0
WI38_hTSC_S1	SAMPLE	54	OID20112	Q9UKP3	ITGB1BP2	0.6667	Cardiometabolic	B23407	Plate_Layout_Template 8panels	PASS	0.4718	-0.5505	Intensity	PASS	3.9.0
WI38_hTSC_S2	SAMPLE	76	OID20112	Q9UKP3	ITGB1BP2	0.6667	Cardiometabolic	B23407	Plate_Layout_Template 8panels	PASS	0.4718	0.1329	Intensity	PASS	3.9.0
WI38_CM2	SAMPLE	81	OID20112	Q9UKP3	ITGB1BP2	0.6667	Cardiometabolic	B23407	Plate_Layout_Template 8panels	PASS	0.4718	-0.1329	Intensity	PASS	3.9.0
WI38_CM1	SAMPLE	37	OID20113	P09668	CTSH	0.1667	Cardiometabolic	B23407	Plate_Layout_Template 8panels	PASS	-1.3365	0.0567	Intensity	PASS	3.9.0
WI38_hTSC_S1	SAMPLE	54	OID20113	P09668	CTSH	0.1667	Cardiometabolic	B23407	Plate_Layout_Template 8panels	PASS	-1.3365	-1.1035	Intensity	PASS	3.9.0
WI38_hTSC_S2	SAMPLE	76	OID20113	P09668	CTSH	0.1667	Cardiometabolic	B23407	Plate_Layout_Template 8panels	PASS	-1.3365	-1.4011	Intensity	PASS	3.9.0
WI38_CM2	SAMPLE	81	OID20113	P09668	CTSH	0.1667	Cardiometabolic	B23407	Plate_Layout_Template 8panels	PASS	-1.3365	0.031	Intensity	PASS	3.9.0
WI38_CM1	SAMPLE	37	OID20114	P46379	BAG6	0.3333	Cardiometabolic	B23407	Plate_Layout_Template 8panels	PASS	-1.1537	0.9959	Intensity	PASS	3.9.0
WI38_hTSC_S1	SAMPLE	54	OID20114	P46379	BAG6	0.3333	Cardiometabolic	B23407	Plate_Layout_Template 8panels	PASS	-1.1537	0.6166	Intensity	PASS	3.9.0
WI38_hTSC_S2	SAMPLE	76	OID20114	P46379	BAG6	0.3333	Cardiometabolic	B23407	Plate_Layout_Template 8panels	PASS	-1.1537	-0.3858	Intensity	PASS	3.9.0
WI38_CM2	SAMPLE	81	OID20114	P46379	BAG6	0.3333	Cardiometabolic	B23407	Plate_Layout_Template 8panels	PASS	-1.1537	0.3858	Intensity	PASS	3.9.0
WI38_CM1	SAMPLE	37	OID20115	O14793	MSTN	0.3333	Cardiometabolic	B23407	Plate_Layout_Template 8panels	PASS	-0.7744	0.1961	Intensity	PASS	3.9.0
WI38_hTSC_S1	SAMPLE	54	OID20115	O14793	MSTN	0.3333	Cardiometabolic	B23407	Plate_Layout_Template 8panels	PASS	-0.7744	0.7915	Intensity	PASS	3.9.0
WI38_hTSC_S2	SAMPLE	76	OID20115	O14793	MSTN	0.3333	Cardiometabolic	B23407	Plate_Layout_Template 8panels	PASS	-0.7744	0.4737	Intensity	PASS	3.9.0
WI38_CM2	SAMPLE	81	OID20115	O14793	MSTN	0.3333	Cardiometabolic	B23407	Plate_Layout_Template 8panels	PASS	-0.7744	-0.8618	Intensity	PASS	3.9.0
WI38_CM1	SAMPLE	37	OID20116	Q9BWV1	BOC	0.5	Cardiometabolic	B23407	Plate_Layout_Template 8panels	PASS	0.1067	0.6572	Intensity	PASS	3.9.0
WI38_hTSC_S1	SAMPLE	54	OID20116	Q9BWV1	BOC	0.5	Cardiometabolic	B23407	Plate_Layout_Template 8panels	PASS	0.1067	0.8019	Intensity	PASS	3.9.0
WI38_hTSC_S2	SAMPLE	76	OID20116	Q9BWV1	BOC	0.5	Cardiometabolic	B23407	Plate_Layout_Template 8panels	PASS	0.1067	-2.966	Intensity	PASS	3.9.0
WI38_CM2	SAMPLE	81	OID20116	Q9BWV1	BOC	0.5	Cardiometabolic	B23407	Plate_Layout_Template 8panels	PASS	0.1067	-0.3741	Intensity	PASS	3.9.0
WI38_CM1	SAMPLE	37	OID20117	P08319	ADH4	1	Cardiometabolic	B23407	Plate_Layout_Template 8panels	PASS	1.131	0.3475	Intensity	PASS	3.9.0
WI38_hTSC_S1	SAMPLE	54	OID20117	P08319	ADH4	1	Cardiometabolic	B23407	Plate_Layout_Template 8panels	PASS	1.131	0.0208	Intensity	PASS	3.9.0
WI38_hTSC_S2	SAMPLE	76	OID20117	P08319	ADH4	1	Cardiometabolic	B23407	Plate_Layout_Template 8panels	PASS	1.131	-0.0208	Intensity	PASS	3.9.0
WI38_CM2	SAMPLE	81	OID20117	P08319	ADH4	1	Cardiometabolic	B23407	Plate_Layout_Template 8panels	PASS	1.131	-0.302	Intensity	PASS	3.9.0
WI38_CM1	SAMPLE	37	OID20118	P09496	CLTA	0.1667	Cardiometabolic	B23407	Plate_Layout_Template 8panels	PASS	-2.828	0.5841	Intensity	PASS	3.9.0
WI38_hTSC_S1	SAMPLE	54	OID20118	P09496	CLTA	0.1667	Cardiometabolic	B23407	Plate_Layout_Template 8panels	PASS	-2.828	0.2509	Intensity	PASS	3.9.0
WI38_hTSC_S2	SAMPLE	76	OID20118	P09496	CLTA	0.1667	Cardiometabolic	B23407	Plate_Layout_Template 8panels	PASS	-2.828	-0.2509	Intensity	PASS	3.9.0
WI38_CM2	SAMPLE	81	OID20118	P09496	CLTA	0.1667	Cardiometabolic	B23407	Plate_Layout_Template 8panels	PASS	-2.828	0.4611	Intensity	PASS	3.9.0
WI38_CM1	SAMPLE	37	OID20119	P34913	EPHX2		Cardiometabolic	B23407	Plate_Layout_Template 8panels	EXCLUDED			EXCLUDED	EXCLUDED	3.9.0
WI38_hTSC_S1	SAMPLE	54	OID20119	P34913	EPHX2		Cardiometabolic	B23407	Plate_Layout_Template 8panels	EXCLUDED			EXCLUDED	EXCLUDED	3.9.0
WI38_hTSC_S2	SAMPLE	76	OID20119	P34913	EPHX2		Cardiometabolic	B23407	Plate_Layout_Template 8panels	EXCLUDED			EXCLUDED	EXCLUDED	3.9.0
WI38_CM2	SAMPLE	81	OID20119	P34913	EPHX2		Cardiometabolic	B23407	Plate_Layout_Template 8panels	EXCLUDED			EXCLUDED	EXCLUDED	3.9.0
WI38_CM1	SAMPLE	37	OID20120	Q96A56	TP53INP1	1	Cardiometabolic	B23407	Plate_Layout_Template 8panels	PASS	0.1915	0.0345	Intensity	PASS	3.9.0
WI38_hTSC_S1	SAMPLE	54	OID20120	Q96A56	TP53INP1	1	Cardiometabolic	B23407	Plate_Layout_Template 8panels	PASS	0.1915	0.0344	Intensity	PASS	3.9.0
WI38_hTSC_S2	SAMPLE	76	OID20120	Q96A56	TP53INP1	1	Cardiometabolic	B23407	Plate_Layout_Template 8panels	PASS	0.1915	-0.0344	Intensity	PASS	3.9.0
WI38_CM2	SAMPLE	81	OID20120	Q96A56	TP53INP1	1	Cardiometabolic	B23407	Plate_Layout_Template 8panels	PASS	0.1915	-0.1351	Intensity	PASS	3.9.0
WI38_CM1	SAMPLE	37	OID20121	Q9Y4X3	CCL27	0.8333	Cardiometabolic	B23407	Plate_Layout_Template 8panels	PASS	0.6871	-0.0565	Intensity	PASS	3.9.0
WI38_hTSC_S1	SAMPLE	54	OID20121	Q9Y4X3	CCL27	0.8333	Cardiometabolic	B23407	Plate_Layout_Template 8panels	PASS	0.6871	-0.6621	Intensity	PASS	3.9.0
WI38_hTSC_S2	SAMPLE	76	OID20121	Q9Y4X3	CCL27	0.8333	Cardiometabolic	B23407	Plate_Layout_Template 8panels	PASS	0.6871	0.2381	Intensity	PASS	3.9.0
WI38_CM2	SAMPLE	81	OID20121	Q9Y4X3	CCL27	0.8333	Cardiometabolic	B23407	Plate_Layout_Template 8panels	PASS	0.6871	-0.1614	Intensity	PASS	3.9.0
WI38_CM1	SAMPLE	37	OID20122	P00568	AK1	0.1667	Cardiometabolic	B23407	Plate_Layout_Template 8panels	PASS	-0.981	0.0862	Intensity	PASS	3.9.0
WI38_hTSC_S1	SAMPLE	54	OID20122	P00568	AK1	0.1667	Cardiometabolic	B23407	Plate_Layout_Template 8panels	PASS	-0.981	-0.0862	Intensity	PASS	3.9.0
WI38_hTSC_S2	SAMPLE	76	OID20122	P00568	AK1	0.1667	Cardiometabolic	B23407	Plate_Layout_Template 8panels	PASS	-0.981	0.1778	Intensity	PASS	3.9.0
WI38_CM2	SAMPLE	81	OID20122	P00568	AK1	0.1667	Cardiometabolic	B23407	Plate_Layout_Template 8panels	PASS	-0.981	0.5732	Intensity	PASS	3.9.0
WI38_CM1	SAMPLE	37	OID20123	P09525	ANXA4	0	Cardiometabolic	B23407	Plate_Layout_Template 8panels	PASS	-0.5103	0.1563	Intensity	PASS	3.9.0
WI38_hTSC_S1	SAMPLE	54	OID20123	P09525	ANXA4	0	Cardiometabolic	B23407	Plate_Layout_Template 8panels	PASS	-0.5103	0.1964	Intensity	PASS	3.9.0
WI38_hTSC_S2	SAMPLE	76	OID20123	P09525	ANXA4	0	Cardiometabolic	B23407	Plate_Layout_Template 8panels	PASS	-0.5103	0.2567	Intensity	PASS	3.9.0
WI38_CM2	SAMPLE	81	OID20123	P09525	ANXA4	0	Cardiometabolic	B23407	Plate_Layout_Template 8panels	PASS	-0.5103	-0.1563	Intensity	PASS	3.9.0
WI38_CM1	SAMPLE	37	OID20124	Q15067	ACOX1	1	Cardiometabolic	B23407	Plate_Layout_Template 8panels	PASS	0.9779	0.4689	Intensity	PASS	3.9.0
WI38_hTSC_S1	SAMPLE	54	OID20124	Q15067	ACOX1	1	Cardiometabolic	B23407	Plate_Layout_Template 8panels	PASS	0.9779	-1.3408	Intensity	PASS	3.9.0
WI38_hTSC_S2	SAMPLE	76	OID20124	Q15067	ACOX1	1	Cardiometabolic	B23407	Plate_Layout_Template 8panels	PASS	0.9779	0.7195	Intensity	PASS	3.9.0
WI38_CM2	SAMPLE	81	OID20124	Q15067	ACOX1	1	Cardiometabolic	B23407	Plate_Layout_Template 8panels	PASS	0.9779	0.327	Intensity	PASS	3.9.0
WI38_CM1	SAMPLE	37	OID20125	NTproBNP	NT-proBNP	1	Cardiometabolic	B23407	Plate_Layout_Template 8panels	PASS	1.3267	-0.3421	Intensity	PASS	3.9.0
WI38_hTSC_S1	SAMPLE	54	OID20125	NTproBNP	NT-proBNP	1	Cardiometabolic	B23407	Plate_Layout_Template 8panels	PASS	1.3267	0.3421	Intensity	PASS	3.9.0
WI38_hTSC_S2	SAMPLE	76	OID20125	NTproBNP	NT-proBNP	1	Cardiometabolic	B23407	Plate_Layout_Template 8panels	PASS	1.3267	-0.5832	Intensity	PASS	3.9.0
WI38_CM2	SAMPLE	81	OID20125	NTproBNP	NT-proBNP	1	Cardiometabolic	B23407	Plate_Layout_Template 8panels	PASS	1.3267	-1.1086	Intensity	PASS	3.9.0
WI38_CM1	SAMPLE	37	OID20126	Q05315	CLC	1	Cardiometabolic	B23407	Plate_Layout_Template 8panels	PASS	0.8815	0.1636	Intensity	PASS	3.9.0
WI38_hTSC_S1	SAMPLE	54	OID20126	Q05315	CLC	1	Cardiometabolic	B23407	Plate_Layout_Template 8panels	PASS	0.8815	-0.7219	Intensity	PASS	3.9.0
WI38_hTSC_S2	SAMPLE	76	OID20126	Q05315	CLC	1	Cardiometabolic	B23407	Plate_Layout_Template 8panels	PASS	0.8815	0.2338	Intensity	PASS	3.9.0
WI38_CM2	SAMPLE	81	OID20126	Q05315	CLC	1	Cardiometabolic	B23407	Plate_Layout_Template 8panels	PASS	0.8815	0.4916	Intensity	PASS	3.9.0
WI38_CM1	SAMPLE	37	OID20127	Q6PJW8	CNST	1	Cardiometabolic	B23407	Plate_Layout_Template 8panels	PASS	0.5752	-0.4609	Intensity	PASS	3.9.0
WI38_hTSC_S1	SAMPLE	54	OID20127	Q6PJW8	CNST	1	Cardiometabolic	B23407	Plate_Layout_Template 8panels	PASS	0.5752	0.0256	Intensity	PASS	3.9.0
WI38_hTSC_S2	SAMPLE	76	OID20127	Q6PJW8	CNST	1	Cardiometabolic	B23407	Plate_Layout_Template 8panels	PASS	0.5752	-0.0256	Intensity	PASS	3.9.0
WI38_CM2	SAMPLE	81	OID20127	Q6PJW8	CNST	1	Cardiometabolic	B23407	Plate_Layout_Template 8panels	PASS	0.5752	0.334	Intensity	PASS	3.9.0
WI38_CM1	SAMPLE	37	OID20128	P48357	LEPR	0.8333	Cardiometabolic	B23407	Plate_Layout_Template 8panels	PASS	0.3434	-0.434	Intensity	PASS	3.9.0
WI38_hTSC_S1	SAMPLE	54	OID20128	P48357	LEPR	0.8333	Cardiometabolic	B23407	Plate_Layout_Template 8panels	PASS	0.3434	-0.1056	Intensity	PASS	3.9.0
WI38_hTSC_S2	SAMPLE	76	OID20128	P48357	LEPR	0.8333	Cardiometabolic	B23407	Plate_Layout_Template 8panels	PASS	0.3434	0.1056	Intensity	PASS	3.9.0
WI38_CM2	SAMPLE	81	OID20128	P48357	LEPR	0.8333	Cardiometabolic	B23407	Plate_Layout_Template 8panels	PASS	0.3434	0.4356	Intensity	PASS	3.9.0
WI38_CM1	SAMPLE	37	OID20129	P01222	TSHB	1	Cardiometabolic	B23407	Plate_Layout_Template 8panels	PASS	1.8953	-0.4608	Intensity	PASS	3.9.0
WI38_hTSC_S1	SAMPLE	54	OID20129	P01222	TSHB	1	Cardiometabolic	B23407	Plate_Layout_Template 8panels	PASS	1.8953	1.1851	Intensity	PASS	3.9.0
WI38_hTSC_S2	SAMPLE	76	OID20129	P01222	TSHB	1	Cardiometabolic	B23407	Plate_Layout_Template 8panels	PASS	1.8953	0.7648	Intensity	PASS	3.9.0
WI38_CM2	SAMPLE	81	OID20129	P01222	TSHB	1	Cardiometabolic	B23407	Plate_Layout_Template 8panels	PASS	1.8953	-0.313	Intensity	PASS	3.9.0
WI38_CM1	SAMPLE	37	OID20130	P31949	S100A11	0.1667	Cardiometabolic	B23407	Plate_Layout_Template 8panels	PASS	-3.4779	0.0269	Intensity	PASS	3.9.0
WI38_hTSC_S1	SAMPLE	54	OID20130	P31949	S100A11	0.1667	Cardiometabolic	B23407	Plate_Layout_Template 8panels	PASS	-3.4779	-0.0269	Intensity	PASS	3.9.0
WI38_hTSC_S2	SAMPLE	76	OID20130	P31949	S100A11	0.1667	Cardiometabolic	B23407	Plate_Layout_Template 8panels	PASS	-3.4779	0.2364	Intensity	PASS	3.9.0
WI38_CM2	SAMPLE	81	OID20130	P31949	S100A11	0.1667	Cardiometabolic	B23407	Plate_Layout_Template 8panels	PASS	-3.4779	0.413	Intensity	PASS	3.9.0
WI38_CM1	SAMPLE	37	OID20131	Q9H7M9	VSIR	0.3333	Cardiometabolic	B23407	Plate_Layout_Template 8panels	PASS	-0.3069	0.3846	Intensity	PASS	3.9.0
WI38_hTSC_S1	SAMPLE	54	OID20131	Q9H7M9	VSIR	0.3333	Cardiometabolic	B23407	Plate_Layout_Template 8panels	PASS	-0.3069	-0.4183	Intensity	PASS	3.9.0
WI38_hTSC_S2	SAMPLE	76	OID20131	Q9H7M9	VSIR	0.3333	Cardiometabolic	B23407	Plate_Layout_Template 8panels	PASS	-0.3069	0.1887	Intensity	PASS	3.9.0
WI38_CM2	SAMPLE	81	OID20131	Q9H7M9	VSIR	0.3333	Cardiometabolic	B23407	Plate_Layout_Template 8panels	PASS	-0.3069	1.3222	Intensity	PASS	3.9.0
WI38_CM1	SAMPLE	37	OID20132	O14917	PCDH17	0.6667	Cardiometabolic	B23407	Plate_Layout_Template 8panels	PASS	0.3592	-0.4125	Intensity	PASS	3.9.0
WI38_hTSC_S1	SAMPLE	54	OID20132	O14917	PCDH17	0.6667	Cardiometabolic	B23407	Plate_Layout_Template 8panels	PASS	0.3592	0.2376	Intensity	PASS	3.9.0
WI38_hTSC_S2	SAMPLE	76	OID20132	O14917	PCDH17	0.6667	Cardiometabolic	B23407	Plate_Layout_Template 8panels	PASS	0.3592	-1.248	Intensity	PASS	3.9.0
WI38_CM2	SAMPLE	81	OID20132	O14917	PCDH17	0.6667	Cardiometabolic	B23407	Plate_Layout_Template 8panels	PASS	0.3592	-0.2376	Intensity	PASS	3.9.0
WI38_CM1	SAMPLE	37	OID20133	P16234	PDGFRA	0.1667	Cardiometabolic	B23407	Plate_Layout_Template 8panels	PASS	-0.8544	0.0931	Intensity	PASS	3.9.0
WI38_hTSC_S1	SAMPLE	54	OID20133	P16234	PDGFRA	0.1667	Cardiometabolic	B23407	Plate_Layout_Template 8panels	PASS	-0.8544	-0.3497	Intensity	PASS	3.9.0
WI38_hTSC_S2	SAMPLE	76	OID20133	P16234	PDGFRA	0.1667	Cardiometabolic	B23407	Plate_Layout_Template 8panels	PASS	-0.8544	0.5045	Intensity	PASS	3.9.0
WI38_CM2	SAMPLE	81	OID20133	P16234	PDGFRA	0.1667	Cardiometabolic	B23407	Plate_Layout_Template 8panels	PASS	-0.8544	0.0088	Intensity	PASS	3.9.0
WI38_CM1	SAMPLE	37	OID20134	Q12864	CDH17	1	Cardiometabolic	B23407	Plate_Layout_Template 8panels	PASS	0.8488	-0.2171	Intensity	PASS	3.9.0
WI38_hTSC_S1	SAMPLE	54	OID20134	Q12864	CDH17	1	Cardiometabolic	B23407	Plate_Layout_Template 8panels	PASS	0.8488	-0.2209	Intensity	PASS	3.9.0
WI38_hTSC_S2	SAMPLE	76	OID20134	Q12864	CDH17	1	Cardiometabolic	B23407	Plate_Layout_Template 8panels	PASS	0.8488	-0.0798	Intensity	PASS	3.9.0
WI38_CM2	SAMPLE	81	OID20134	Q12864	CDH17	1	Cardiometabolic	B23407	Plate_Layout_Template 8panels	PASS	0.8488	0.0798	Intensity	PASS	3.9.0
WI38_CM1	SAMPLE	37	OID20135	Q9Y5X1	SNX9	0.3333	Cardiometabolic	B23407	Plate_Layout_Template 8panels	PASS	-0.2203	0.0853	Intensity	PASS	3.9.0
WI38_hTSC_S1	SAMPLE	54	OID20135	Q9Y5X1	SNX9	0.3333	Cardiometabolic	B23407	Plate_Layout_Template 8panels	PASS	-0.2203	-0.0853	Intensity	PASS	3.9.0
WI38_hTSC_S2	SAMPLE	76	OID20135	Q9Y5X1	SNX9	0.3333	Cardiometabolic	B23407	Plate_Layout_Template 8panels	PASS	-0.2203	0.2229	Intensity	PASS	3.9.0
WI38_CM2	SAMPLE	81	OID20135	Q9Y5X1	SNX9	0.3333	Cardiometabolic	B23407	Plate_Layout_Template 8panels	PASS	-0.2203	0.2743	Intensity	PASS	3.9.0
WI38_CM1	SAMPLE	37	OID20136	Q16620	NTRK2	1	Cardiometabolic	B23407	Plate_Layout_Template 8panels	PASS	1.3492	0.0718	Intensity	PASS	3.9.0
WI38_hTSC_S1	SAMPLE	54	OID20136	Q16620	NTRK2	1	Cardiometabolic	B23407	Plate_Layout_Template 8panels	PASS	1.3492	-1.032	Intensity	PASS	3.9.0
WI38_hTSC_S2	SAMPLE	76	OID20136	Q16620	NTRK2	1	Cardiometabolic	B23407	Plate_Layout_Template 8panels	PASS	1.3492	-0.5664	Intensity	PASS	3.9.0
WI38_CM2	SAMPLE	81	OID20136	Q16620	NTRK2	1	Cardiometabolic	B23407	Plate_Layout_Template 8panels	PASS	1.3492	-0.0718	Intensity	PASS	3.9.0
WI38_CM1	SAMPLE	37	OID20137	Q03154	ACY1	0.6667	Cardiometabolic	B23407	Plate_Layout_Template 8panels	PASS	0.0396	-0.0333	Intensity	PASS	3.9.0
WI38_hTSC_S1	SAMPLE	54	OID20137	Q03154	ACY1	0.6667	Cardiometabolic	B23407	Plate_Layout_Template 8panels	PASS	0.0396	0.0333	Intensity	PASS	3.9.0
WI38_hTSC_S2	SAMPLE	76	OID20137	Q03154	ACY1	0.6667	Cardiometabolic	B23407	Plate_Layout_Template 8panels	PASS	0.0396	0.1323	Intensity	PASS	3.9.0
WI38_CM2	SAMPLE	81	OID20137	Q03154	ACY1	0.6667	Cardiometabolic	B23407	Plate_Layout_Template 8panels	PASS	0.0396	0.2722	Intensity	PASS	3.9.0
WI38_CM1	SAMPLE	37	OID20138	O60496	DOK2	1	Cardiometabolic	B23407	Plate_Layout_Template 8panels	PASS	1.2081	-0.1494	Intensity	PASS	3.9.0
WI38_hTSC_S1	SAMPLE	54	OID20138	O60496	DOK2	1	Cardiometabolic	B23407	Plate_Layout_Template 8panels	PASS	1.2081	0.0381	Intensity	PASS	3.9.0
WI38_hTSC_S2	SAMPLE	76	OID20138	O60496	DOK2	1	Cardiometabolic	B23407	Plate_Layout_Template 8panels	PASS	1.2081	0.6347	Intensity	PASS	3.9.0
WI38_CM2	SAMPLE	81	OID20138	O60496	DOK2	1	Cardiometabolic	B23407	Plate_Layout_Template 8panels	PASS	1.2081	-0.0381	Intensity	PASS	3.9.0
WI38_CM1	SAMPLE	37	OID20139	P21549	AGXT	1	Cardiometabolic	B23407	Plate_Layout_Template 8panels	PASS	0.3912	-0.1302	Intensity	PASS	3.9.0
WI38_hTSC_S1	SAMPLE	54	OID20139	P21549	AGXT	1	Cardiometabolic	B23407	Plate_Layout_Template 8panels	PASS	0.3912	-0.082	Intensity	PASS	3.9.0
WI38_hTSC_S2	SAMPLE	76	OID20139	P21549	AGXT	1	Cardiometabolic	B23407	Plate_Layout_Template 8panels	PASS	0.3912	-0.0382	Intensity	PASS	3.9.0
WI38_CM2	SAMPLE	81	OID20139	P21549	AGXT	1	Cardiometabolic	B23407	Plate_Layout_Template 8panels	PASS	0.3912	0.0552	Intensity	PASS	3.9.0
WI38_CM1	SAMPLE	37	OID20140	Q13043	STK4	0.8333	Cardiometabolic	B23407	Plate_Layout_Template 8panels	PASS	0.2939	0.0073	Intensity	PASS	3.9.0
WI38_hTSC_S1	SAMPLE	54	OID20140	Q13043	STK4	0.8333	Cardiometabolic	B23407	Plate_Layout_Template 8panels	PASS	0.2939	-0.0927	Intensity	PASS	3.9.0
WI38_hTSC_S2	SAMPLE	76	OID20140	Q13043	STK4	0.8333	Cardiometabolic	B23407	Plate_Layout_Template 8panels	PASS	0.2939	-0.0073	Intensity	PASS	3.9.0
WI38_CM2	SAMPLE	81	OID20140	Q13043	STK4	0.8333	Cardiometabolic	B23407	Plate_Layout_Template 8panels	PASS	0.2939	0.4549	Intensity	PASS	3.9.0
WI38_CM1	SAMPLE	37	OID20141	P21980	TGM2	0.1667	Cardiometabolic	B23407	Plate_Layout_Template 8panels	PASS	-4.8722	0.3163	Intensity	PASS	3.9.0
WI38_hTSC_S1	SAMPLE	54	OID20141	P21980	TGM2	0.1667	Cardiometabolic	B23407	Plate_Layout_Template 8panels	PASS	-4.8722	-0.1432	Intensity	PASS	3.9.0
WI38_hTSC_S2	SAMPLE	76	OID20141	P21980	TGM2	0.1667	Cardiometabolic	B23407	Plate_Layout_Template 8panels	PASS	-4.8722	0.1432	Intensity	PASS	3.9.0
WI38_CM2	SAMPLE	81	OID20141	P21980	TGM2	0.1667	Cardiometabolic	B23407	Plate_Layout_Template 8panels	PASS	-4.8722	0.3872	Intensity	PASS	3.9.0
WI38_CM1	SAMPLE	37	OID20142	Q9UHL4	DPP7	0.6667	Cardiometabolic	B23407	Plate_Layout_Template 8panels	PASS	0.1134	-0.1782	Intensity	PASS	3.9.0
WI38_hTSC_S1	SAMPLE	54	OID20142	Q9UHL4	DPP7	0.6667	Cardiometabolic	B23407	Plate_Layout_Template 8panels	PASS	0.1134	0.1088	Intensity	PASS	3.9.0
WI38_hTSC_S2	SAMPLE	76	OID20142	Q9UHL4	DPP7	0.6667	Cardiometabolic	B23407	Plate_Layout_Template 8panels	PASS	0.1134	0.3993	Intensity	PASS	3.9.0
WI38_CM2	SAMPLE	81	OID20142	Q9UHL4	DPP7	0.6667	Cardiometabolic	B23407	Plate_Layout_Template 8panels	PASS	0.1134	0.4821	Intensity	PASS	3.9.0
WI38_CM1	SAMPLE	37	OID20143	O60664	PLIN3	0.3333	Cardiometabolic	B23407	Plate_Layout_Template 8panels	PASS	-1.4958	0.0452	Intensity	PASS	3.9.0
WI38_hTSC_S1	SAMPLE	54	OID20143	O60664	PLIN3	0.3333	Cardiometabolic	B23407	Plate_Layout_Template 8panels	PASS	-1.4958	-0.0352	Intensity	PASS	3.9.0
WI38_hTSC_S2	SAMPLE	76	OID20143	O60664	PLIN3	0.3333	Cardiometabolic	B23407	Plate_Layout_Template 8panels	PASS	-1.4958	0.0352	Intensity	PASS	3.9.0
WI38_CM2	SAMPLE	81	OID20143	O60664	PLIN3	0.3333	Cardiometabolic	B23407	Plate_Layout_Template 8panels	PASS	-1.4958	0.3926	Intensity	PASS	3.9.0
WI38_CM1	SAMPLE	37	OID20144	O94903	PLPBP	0	Cardiometabolic	B23407	Plate_Layout_Template 8panels	PASS	-2.432	-0.0305	Intensity	PASS	3.9.0
WI38_hTSC_S1	SAMPLE	54	OID20144	O94903	PLPBP	0	Cardiometabolic	B23407	Plate_Layout_Template 8panels	PASS	-2.432	0.0305	Intensity	PASS	3.9.0
WI38_hTSC_S2	SAMPLE	76	OID20144	O94903	PLPBP	0	Cardiometabolic	B23407	Plate_Layout_Template 8panels	PASS	-2.432	0.1971	Intensity	PASS	3.9.0
WI38_CM2	SAMPLE	81	OID20144	O94903	PLPBP	0	Cardiometabolic	B23407	Plate_Layout_Template 8panels	PASS	-2.432	0.4174	Intensity	PASS	3.9.0
WI38_CM1	SAMPLE	37	OID20145	Q9UMF0	ICAM5	0.1667	Cardiometabolic	B23407	Plate_Layout_Template 8panels	PASS	-3.4699	0.3399	Intensity	PASS	3.9.0
WI38_hTSC_S1	SAMPLE	54	OID20145	Q9UMF0	ICAM5	0.1667	Cardiometabolic	B23407	Plate_Layout_Template 8panels	PASS	-3.4699	-0.3276	Intensity	PASS	3.9.0
WI38_hTSC_S2	SAMPLE	76	OID20145	Q9UMF0	ICAM5	0.1667	Cardiometabolic	B23407	Plate_Layout_Template 8panels	PASS	-3.4699	0.3276	Intensity	PASS	3.9.0
WI38_CM2	SAMPLE	81	OID20145	Q9UMF0	ICAM5	0.1667	Cardiometabolic	B23407	Plate_Layout_Template 8panels	PASS	-3.4699	1.0777	Intensity	PASS	3.9.0
WI38_CM1	SAMPLE	37	OID20146	P10644	PRKAR1A	0.3333	Cardiometabolic	B23407	Plate_Layout_Template 8panels	PASS	-2.3011	0.0028	Intensity	PASS	3.9.0
WI38_hTSC_S1	SAMPLE	54	OID20146	P10644	PRKAR1A	0.3333	Cardiometabolic	B23407	Plate_Layout_Template 8panels	PASS	-2.3011	0.3351	Intensity	PASS	3.9.0
WI38_hTSC_S2	SAMPLE	76	OID20146	P10644	PRKAR1A	0.3333	Cardiometabolic	B23407	Plate_Layout_Template 8panels	PASS	-2.3011	-0.0028	Intensity	PASS	3.9.0
WI38_CM2	SAMPLE	81	OID20146	P10644	PRKAR1A	0.3333	Cardiometabolic	B23407	Plate_Layout_Template 8panels	PASS	-2.3011	0.6221	Intensity	PASS	3.9.0
WI38_CM1	SAMPLE	37	OID20147	P40189	IL6ST	0.5	Cardiometabolic	B23407	Plate_Layout_Template 8panels	PASS	0.4407	-0.48	Intensity	PASS	3.9.0
WI38_hTSC_S1	SAMPLE	54	OID20147	P40189	IL6ST	0.5	Cardiometabolic	B23407	Plate_Layout_Template 8panels	PASS	0.4407	0.48	Intensity	PASS	3.9.0
WI38_hTSC_S2	SAMPLE	76	OID20147	P40189	IL6ST	0.5	Cardiometabolic	B23407	Plate_Layout_Template 8panels	PASS	0.4407	-1.1026	Intensity	PASS	3.9.0
WI38_CM2	SAMPLE	81	OID20147	P40189	IL6ST	0.5	Cardiometabolic	B23407	Plate_Layout_Template 8panels	PASS	0.4407	0.8415	Intensity	PASS	3.9.0
WI38_CM1	SAMPLE	37	OID20148	Q9H773	DCTPP1	0	Cardiometabolic	B23407	Plate_Layout_Template 8panels	PASS	-3.2618	0.139	Intensity	PASS	3.9.0
WI38_hTSC_S1	SAMPLE	54	OID20148	Q9H773	DCTPP1	0	Cardiometabolic	B23407	Plate_Layout_Template 8panels	PASS	-3.2618	-0.1182	Intensity	PASS	3.9.0
WI38_hTSC_S2	SAMPLE	76	OID20148	Q9H773	DCTPP1	0	Cardiometabolic	B23407	Plate_Layout_Template 8panels	PASS	-3.2618	0.1182	Intensity	PASS	3.9.0
WI38_CM2	SAMPLE	81	OID20148	Q9H773	DCTPP1	0	Cardiometabolic	B23407	Plate_Layout_Template 8panels	PASS	-3.2618	0.6161	Intensity	PASS	3.9.0
WI38_CM1	SAMPLE	37	OID20149	Q6GTS8	PM20D1	0.5	Cardiometabolic	B23407	Plate_Layout_Template 8panels	PASS	0.0343	0.2658	Intensity	PASS	3.9.0
WI38_hTSC_S1	SAMPLE	54	OID20149	Q6GTS8	PM20D1	0.5	Cardiometabolic	B23407	Plate_Layout_Template 8panels	PASS	0.0343	-0.803	Intensity	PASS	3.9.0
WI38_hTSC_S2	SAMPLE	76	OID20149	Q6GTS8	PM20D1	0.5	Cardiometabolic	B23407	Plate_Layout_Template 8panels	PASS	0.0343	-0.1675	Intensity	PASS	3.9.0
WI38_CM2	SAMPLE	81	OID20149	Q6GTS8	PM20D1	0.5	Cardiometabolic	B23407	Plate_Layout_Template 8panels	PASS	0.0343	0.5182	Intensity	PASS	3.9.0
WI38_CM1	SAMPLE	37	OID20150	Q53H82	LACTB2	0.3333	Cardiometabolic	B23407	Plate_Layout_Template 8panels	PASS	-0.2371	-0.1216	Intensity	PASS	3.9.0
WI38_hTSC_S1	SAMPLE	54	OID20150	Q53H82	LACTB2	0.3333	Cardiometabolic	B23407	Plate_Layout_Template 8panels	PASS	-0.2371	0.1216	Intensity	PASS	3.9.0
WI38_hTSC_S2	SAMPLE	76	OID20150	Q53H82	LACTB2	0.3333	Cardiometabolic	B23407	Plate_Layout_Template 8panels	PASS	-0.2371	0.3396	Intensity	PASS	3.9.0
WI38_CM2	SAMPLE	81	OID20150	Q53H82	LACTB2	0.3333	Cardiometabolic	B23407	Plate_Layout_Template 8panels	PASS	-0.2371	0.2228	Intensity	PASS	3.9.0
WI38_CM1	SAMPLE	37	OID20151	Q13158	FADD	0.1667	Cardiometabolic	B23407	Plate_Layout_Template 8panels	PASS	-0.4059	0.5862	Intensity	PASS	3.9.0
WI38_hTSC_S1	SAMPLE	54	OID20151	Q13158	FADD	0.1667	Cardiometabolic	B23407	Plate_Layout_Template 8panels	PASS	-0.4059	-0.272	Intensity	PASS	3.9.0
WI38_hTSC_S2	SAMPLE	76	OID20151	Q13158	FADD	0.1667	Cardiometabolic	B23407	Plate_Layout_Template 8panels	PASS	-0.4059	0.272	Intensity	PASS	3.9.0
WI38_CM2	SAMPLE	81	OID20151	Q13158	FADD	0.1667	Cardiometabolic	B23407	Plate_Layout_Template 8panels	PASS	-0.4059	0.5823	Intensity	PASS	3.9.0
WI38_CM1	SAMPLE	37	OID20152	Q99674	CGREF1	0.1667	Cardiometabolic	B23407	Plate_Layout_Template 8panels	PASS	-0.3266	-0.1424	Intensity	PASS	3.9.0
WI38_hTSC_S1	SAMPLE	54	OID20152	Q99674	CGREF1	0.1667	Cardiometabolic	B23407	Plate_Layout_Template 8panels	PASS	-0.3266	0.0986	Intensity	PASS	3.9.0
WI38_hTSC_S2	SAMPLE	76	OID20152	Q99674	CGREF1	0.1667	Cardiometabolic	B23407	Plate_Layout_Template 8panels	PASS	-0.3266	0.1604	Intensity	PASS	3.9.0
WI38_CM2	SAMPLE	81	OID20152	Q99674	CGREF1	0.1667	Cardiometabolic	B23407	Plate_Layout_Template 8panels	PASS	-0.3266	0.2892	Intensity	PASS	3.9.0
WI38_CM1	SAMPLE	37	OID20153	P10145	CXCL8	0	Cardiometabolic	B23407	Plate_Layout_Template 8panels	PASS	-9.3942	0.1699	Intensity	PASS	3.9.0
WI38_hTSC_S1	SAMPLE	54	OID20153	P10145	CXCL8	0	Cardiometabolic	B23407	Plate_Layout_Template 8panels	PASS	-9.3942	-0.6405	Intensity	PASS	3.9.0
WI38_hTSC_S2	SAMPLE	76	OID20153	P10145	CXCL8	0	Cardiometabolic	B23407	Plate_Layout_Template 8panels	PASS	-9.3942	-0.1183	Intensity	PASS	3.9.0
WI38_CM2	SAMPLE	81	OID20153	P10145	CXCL8	0	Cardiometabolic	B23407	Plate_Layout_Template 8panels	PASS	-9.3942	0.73	Intensity	PASS	3.9.0
WI38_CM1	SAMPLE	37	OID20154	P09382	LGALS1	0	Cardiometabolic	B23407	Plate_Layout_Template 8panels	PASS	-6.0404	0.3071	Intensity	PASS	3.9.0
WI38_hTSC_S1	SAMPLE	54	OID20154	P09382	LGALS1	0	Cardiometabolic	B23407	Plate_Layout_Template 8panels	PASS	-6.0404	-0.1279	Intensity	PASS	3.9.0
WI38_hTSC_S2	SAMPLE	76	OID20154	P09382	LGALS1	0	Cardiometabolic	B23407	Plate_Layout_Template 8panels	PASS	-6.0404	0.1279	Intensity	PASS	3.9.0
WI38_CM2	SAMPLE	81	OID20154	P09382	LGALS1	0	Cardiometabolic	B23407	Plate_Layout_Template 8panels	PASS	-6.0404	0.5674	Intensity	PASS	3.9.0
WI38_CM1	SAMPLE	37	OID20155	Q8WX77	IGFBPL1	0.3333	Cardiometabolic	B23407	Plate_Layout_Template 8panels	PASS	-0.0366	-0.8835	Intensity	PASS	3.9.0
WI38_hTSC_S1	SAMPLE	54	OID20155	Q8WX77	IGFBPL1	0.3333	Cardiometabolic	B23407	Plate_Layout_Template 8panels	PASS	-0.0366	-0.0037	Intensity	PASS	3.9.0
WI38_hTSC_S2	SAMPLE	76	OID20155	Q8WX77	IGFBPL1	0.3333	Cardiometabolic	B23407	Plate_Layout_Template 8panels	PASS	-0.0366	0.0037	Intensity	PASS	3.9.0
WI38_CM2	SAMPLE	81	OID20155	Q8WX77	IGFBPL1	0.3333	Cardiometabolic	B23407	Plate_Layout_Template 8panels	PASS	-0.0366	0.9653	Intensity	PASS	3.9.0
WI38_CM1	SAMPLE	37	OID20156	P41218	MNDA	0.6667	Cardiometabolic	B23407	Plate_Layout_Template 8panels	PASS	0.0669	-0.4406	Intensity	PASS	3.9.0
WI38_hTSC_S1	SAMPLE	54	OID20156	P41218	MNDA	0.6667	Cardiometabolic	B23407	Plate_Layout_Template 8panels	PASS	0.0669	0.0098	Intensity	PASS	3.9.0
WI38_hTSC_S2	SAMPLE	76	OID20156	P41218	MNDA	0.6667	Cardiometabolic	B23407	Plate_Layout_Template 8panels	PASS	0.0669	-0.0684	Intensity	PASS	3.9.0
WI38_CM2	SAMPLE	81	OID20156	P41218	MNDA	0.6667	Cardiometabolic	B23407	Plate_Layout_Template 8panels	PASS	0.0669	0.2147	Intensity	PASS	3.9.0
WI38_CM1	SAMPLE	37	OID20157	P55285	CDH6	0.3333	Cardiometabolic	B23407	Plate_Layout_Template 8panels	PASS	-0.247	0.3748	Intensity	PASS	3.9.0
WI38_hTSC_S1	SAMPLE	54	OID20157	P55285	CDH6	0.3333	Cardiometabolic	B23407	Plate_Layout_Template 8panels	PASS	-0.247	-0.2448	Intensity	PASS	3.9.0
WI38_hTSC_S2	SAMPLE	76	OID20157	P55285	CDH6	0.3333	Cardiometabolic	B23407	Plate_Layout_Template 8panels	PASS	-0.247	0.2448	Intensity	PASS	3.9.0
WI38_CM2	SAMPLE	81	OID20157	P55285	CDH6	0.3333	Cardiometabolic	B23407	Plate_Layout_Template 8panels	PASS	-0.247	0.9047	Intensity	PASS	3.9.0
WI38_CM1	SAMPLE	37	OID20158	Q9UHD0	IL19	0.3333	Cardiometabolic	B23407	Plate_Layout_Template 8panels	PASS	-0.882	0.9101	Intensity	PASS	3.9.0
WI38_hTSC_S1	SAMPLE	54	OID20158	Q9UHD0	IL19	0.3333	Cardiometabolic	B23407	Plate_Layout_Template 8panels	PASS	-0.882	-1.0488	Intensity	PASS	3.9.0
WI38_hTSC_S2	SAMPLE	76	OID20158	Q9UHD0	IL19	0.3333	Cardiometabolic	B23407	Plate_Layout_Template 8panels	PASS	-0.882	-0.6407	Intensity	PASS	3.9.0
WI38_CM2	SAMPLE	81	OID20158	Q9UHD0	IL19	0.3333	Cardiometabolic	B23407	Plate_Layout_Template 8panels	PASS	-0.882	1.429	Intensity	PASS	3.9.0
WI38_CM1	SAMPLE	37	OID20159	P16112	ACAN	0.8333	Cardiometabolic	B23407	Plate_Layout_Template 8panels	PASS	0.1118	-0.1568	Intensity	PASS	3.9.0
WI38_hTSC_S1	SAMPLE	54	OID20159	P16112	ACAN	0.8333	Cardiometabolic	B23407	Plate_Layout_Template 8panels	PASS	0.1118	-0.1618	Intensity	PASS	3.9.0
WI38_hTSC_S2	SAMPLE	76	OID20159	P16112	ACAN	0.8333	Cardiometabolic	B23407	Plate_Layout_Template 8panels	PASS	0.1118	0.0719	Intensity	PASS	3.9.0
WI38_CM2	SAMPLE	81	OID20159	P16112	ACAN	0.8333	Cardiometabolic	B23407	Plate_Layout_Template 8panels	PASS	0.1118	0.3433	Intensity	PASS	3.9.0
WI38_CM1	SAMPLE	37	OID20160	Q9ULL4	PLXNB3	1	Cardiometabolic	B23407	Plate_Layout_Template 8panels	PASS	0.8332	-0.3279	Intensity	PASS	3.9.0
WI38_hTSC_S1	SAMPLE	54	OID20160	Q9ULL4	PLXNB3	1	Cardiometabolic	B23407	Plate_Layout_Template 8panels	PASS	0.8332	-0.4194	Intensity	PASS	3.9.0
WI38_hTSC_S2	SAMPLE	76	OID20160	Q9ULL4	PLXNB3	1	Cardiometabolic	B23407	Plate_Layout_Template 8panels	PASS	0.8332	0.2381	Intensity	PASS	3.9.0
WI38_CM2	SAMPLE	81	OID20160	Q9ULL4	PLXNB3	1	Cardiometabolic	B23407	Plate_Layout_Template 8panels	PASS	0.8332	0.6408	Intensity	PASS	3.9.0
WI38_CM1	SAMPLE	37	OID20161	Q06418	TYRO3	0.1667	Cardiometabolic	B23407	Plate_Layout_Template 8panels	PASS	-0.8962	-0.9075	Intensity	PASS	3.9.0
WI38_hTSC_S1	SAMPLE	54	OID20161	Q06418	TYRO3	0.1667	Cardiometabolic	B23407	Plate_Layout_Template 8panels	PASS	-0.8962	-0.2928	Intensity	PASS	3.9.0
WI38_hTSC_S2	SAMPLE	76	OID20161	Q06418	TYRO3	0.1667	Cardiometabolic	B23407	Plate_Layout_Template 8panels	PASS	-0.8962	0.1227	Intensity	PASS	3.9.0
WI38_CM2	SAMPLE	81	OID20161	Q06418	TYRO3	0.1667	Cardiometabolic	B23407	Plate_Layout_Template 8panels	PASS	-0.8962	0.1279	Intensity	PASS	3.9.0
WI38_CM1	SAMPLE	37	OID20162	Q13541	EIF4EBP1	0.1667	Cardiometabolic	B23407	Plate_Layout_Template 8panels	PASS	-3.7858	-0.0572	Intensity	PASS	3.9.0
WI38_hTSC_S1	SAMPLE	54	OID20162	Q13541	EIF4EBP1	0.1667	Cardiometabolic	B23407	Plate_Layout_Template 8panels	PASS	-3.7858	0.4601	Intensity	PASS	3.9.0
WI38_hTSC_S2	SAMPLE	76	OID20162	Q13541	EIF4EBP1	0.1667	Cardiometabolic	B23407	Plate_Layout_Template 8panels	PASS	-3.7858	0.6781	Intensity	PASS	3.9.0
WI38_CM2	SAMPLE	81	OID20162	Q13541	EIF4EBP1	0.1667	Cardiometabolic	B23407	Plate_Layout_Template 8panels	PASS	-3.7858	0.0572	Intensity	PASS	3.9.0
WI38_CM1	SAMPLE	37	OID20163	O75340	PDCD6	0.5	Cardiometabolic	B23407	Plate_Layout_Template 8panels	PASS	-0.0387	0.2485	Intensity	PASS	3.9.0
WI38_hTSC_S1	SAMPLE	54	OID20163	O75340	PDCD6	0.5	Cardiometabolic	B23407	Plate_Layout_Template 8panels	PASS	-0.0387	-0.0856	Intensity	PASS	3.9.0
WI38_hTSC_S2	SAMPLE	76	OID20163	O75340	PDCD6	0.5	Cardiometabolic	B23407	Plate_Layout_Template 8panels	PASS	-0.0387	0.1774	Intensity	PASS	3.9.0
WI38_CM2	SAMPLE	81	OID20163	O75340	PDCD6	0.5	Cardiometabolic	B23407	Plate_Layout_Template 8panels	PASS	-0.0387	0.0856	Intensity	PASS	3.9.0
WI38_CM1	SAMPLE	37	OID20164	P51693	APLP1	0	Cardiometabolic	B23407	Plate_Layout_Template 8panels	PASS	-0.7082	0.1489	Intensity	PASS	3.9.0
WI38_hTSC_S1	SAMPLE	54	OID20164	P51693	APLP1	0	Cardiometabolic	B23407	Plate_Layout_Template 8panels	PASS	-0.7082	-0.4709	Intensity	PASS	3.9.0
WI38_hTSC_S2	SAMPLE	76	OID20164	P51693	APLP1	0	Cardiometabolic	B23407	Plate_Layout_Template 8panels	PASS	-0.7082	-0.5216	Intensity	PASS	3.9.0
WI38_CM2	SAMPLE	81	OID20164	P51693	APLP1	0	Cardiometabolic	B23407	Plate_Layout_Template 8panels	PASS	-0.7082	-0.1489	Intensity	PASS	3.9.0
WI38_CM1	SAMPLE	37	OID20165	Q9NY25	CLEC5A	0.6667	Cardiometabolic	B23407	Plate_Layout_Template 8panels	PASS	0.6448	0.7136	Intensity	PASS	3.9.0
WI38_hTSC_S1	SAMPLE	54	OID20165	Q9NY25	CLEC5A	0.6667	Cardiometabolic	B23407	Plate_Layout_Template 8panels	PASS	0.6448	0.1488	Intensity	PASS	3.9.0
WI38_hTSC_S2	SAMPLE	76	OID20165	Q9NY25	CLEC5A	0.6667	Cardiometabolic	B23407	Plate_Layout_Template 8panels	PASS	0.6448	-0.8194	Intensity	PASS	3.9.0
WI38_CM2	SAMPLE	81	OID20165	Q9NY25	CLEC5A	0.6667	Cardiometabolic	B23407	Plate_Layout_Template 8panels	PASS	0.6448	1.0191	Intensity	PASS	3.9.0
WI38_CM1	SAMPLE	37	OID20166	P08263	GSTA1	0.3333	Cardiometabolic	B23407	Plate_Layout_Template 8panels	PASS	-2.9182	-0.0015	Intensity	PASS	3.9.0
WI38_hTSC_S1	SAMPLE	54	OID20166	P08263	GSTA1	0.3333	Cardiometabolic	B23407	Plate_Layout_Template 8panels	PASS	-2.9182	0.0015	Intensity	PASS	3.9.0
WI38_hTSC_S2	SAMPLE	76	OID20166	P08263	GSTA1	0.3333	Cardiometabolic	B23407	Plate_Layout_Template 8panels	PASS	-2.9182	0.3956	Intensity	PASS	3.9.0
WI38_CM2	SAMPLE	81	OID20166	P08263	GSTA1	0.3333	Cardiometabolic	B23407	Plate_Layout_Template 8panels	PASS	-2.9182	0.6063	Intensity	PASS	3.9.0
WI38_CM1	SAMPLE	37	OID20167	Q969P0	IGSF8	0.1667	Cardiometabolic	B23407	Plate_Layout_Template 8panels	PASS	-2.6129	0.0725	Intensity	PASS	3.9.0
WI38_hTSC_S1	SAMPLE	54	OID20167	Q969P0	IGSF8	0.1667	Cardiometabolic	B23407	Plate_Layout_Template 8panels	PASS	-2.6129	-0.0725	Intensity	PASS	3.9.0
WI38_hTSC_S2	SAMPLE	76	OID20167	Q969P0	IGSF8	0.1667	Cardiometabolic	B23407	Plate_Layout_Template 8panels	PASS	-2.6129	0.6653	Intensity	PASS	3.9.0
WI38_CM2	SAMPLE	81	OID20167	Q969P0	IGSF8	0.1667	Cardiometabolic	B23407	Plate_Layout_Template 8panels	PASS	-2.6129	0.5495	Intensity	PASS	3.9.0
WI38_CM1	SAMPLE	37	OID20168	Q16820	MEP1B	1	Cardiometabolic	B23407	Plate_Layout_Template 8panels	PASS	0.841	-0.1426	Intensity	PASS	3.9.0
WI38_hTSC_S1	SAMPLE	54	OID20168	Q16820	MEP1B	1	Cardiometabolic	B23407	Plate_Layout_Template 8panels	PASS	0.841	0.1456	Intensity	PASS	3.9.0
WI38_hTSC_S2	SAMPLE	76	OID20168	Q16820	MEP1B	1	Cardiometabolic	B23407	Plate_Layout_Template 8panels	PASS	0.841	0.0737	Intensity	PASS	3.9.0
WI38_CM2	SAMPLE	81	OID20168	Q16820	MEP1B	1	Cardiometabolic	B23407	Plate_Layout_Template 8panels	PASS	0.841	0.182	Intensity	PASS	3.9.0
WI38_CM1	SAMPLE	37	OID20169	P18827	SDC1	0.1667	Cardiometabolic	B23407	Plate_Layout_Template 8panels	PASS	-3.1837	0.3303	Intensity	PASS	3.9.0
WI38_hTSC_S1	SAMPLE	54	OID20169	P18827	SDC1	0.1667	Cardiometabolic	B23407	Plate_Layout_Template 8panels	PASS	-3.1837	-0.2399	Intensity	PASS	3.9.0
WI38_hTSC_S2	SAMPLE	76	OID20169	P18827	SDC1	0.1667	Cardiometabolic	B23407	Plate_Layout_Template 8panels	PASS	-3.1837	0.0251	Intensity	PASS	3.9.0
WI38_CM2	SAMPLE	81	OID20169	P18827	SDC1	0.1667	Cardiometabolic	B23407	Plate_Layout_Template 8panels	PASS	-3.1837	0.7045	Intensity	PASS	3.9.0
WI38_CM1	SAMPLE	37	OID20170	P19022	CDH2	0.8333	Cardiometabolic	B23407	Plate_Layout_Template 8panels	PASS	0.658	-0.2278	Intensity	PASS	3.9.0
WI38_hTSC_S1	SAMPLE	54	OID20170	P19022	CDH2	0.8333	Cardiometabolic	B23407	Plate_Layout_Template 8panels	PASS	0.658	-0.4008	Intensity	PASS	3.9.0
WI38_hTSC_S2	SAMPLE	76	OID20170	P19022	CDH2	0.8333	Cardiometabolic	B23407	Plate_Layout_Template 8panels	PASS	0.658	0.5579	Intensity	PASS	3.9.0
WI38_CM2	SAMPLE	81	OID20170	P19022	CDH2	0.8333	Cardiometabolic	B23407	Plate_Layout_Template 8panels	PASS	0.658	-0.0511	Intensity	PASS	3.9.0
WI38_CM1	SAMPLE	37	OID20171	Q8NI22	MCFD2	0.1667	Cardiometabolic	B23407	Plate_Layout_Template 8panels	PASS	-6.0426	0.1377	Intensity	PASS	3.9.0
WI38_hTSC_S1	SAMPLE	54	OID20171	Q8NI22	MCFD2	0.1667	Cardiometabolic	B23407	Plate_Layout_Template 8panels	PASS	-6.0426	-0.065	Intensity	PASS	3.9.0
WI38_hTSC_S2	SAMPLE	76	OID20171	Q8NI22	MCFD2	0.1667	Cardiometabolic	B23407	Plate_Layout_Template 8panels	PASS	-6.0426	0.065	Intensity	PASS	3.9.0
WI38_CM2	SAMPLE	81	OID20171	Q8NI22	MCFD2	0.1667	Cardiometabolic	B23407	Plate_Layout_Template 8panels	PASS	-6.0426	0.3018	Intensity	PASS	3.9.0
WI38_CM1	SAMPLE	37	OID20172	Q96LA6	FCRL1	1	Cardiometabolic	B23407	Plate_Layout_Template 8panels	PASS	1.387	0.0019	Intensity	PASS	3.9.0
WI38_hTSC_S1	SAMPLE	54	OID20172	Q96LA6	FCRL1	1	Cardiometabolic	B23407	Plate_Layout_Template 8panels	PASS	1.387	-0.0019	Intensity	PASS	3.9.0
WI38_hTSC_S2	SAMPLE	76	OID20172	Q96LA6	FCRL1	1	Cardiometabolic	B23407	Plate_Layout_Template 8panels	PASS	1.387	-0.4904	Intensity	PASS	3.9.0
WI38_CM2	SAMPLE	81	OID20172	Q96LA6	FCRL1	1	Cardiometabolic	B23407	Plate_Layout_Template 8panels	PASS	1.387	0.4251	Intensity	PASS	3.9.0
WI38_CM1	SAMPLE	37	OID20173	Q14956	GPNMB	0.8333	Cardiometabolic	B23407	Plate_Layout_Template 8panels	PASS	0.544	0.1816	Intensity	PASS	3.9.0
WI38_hTSC_S1	SAMPLE	54	OID20173	Q14956	GPNMB	0.8333	Cardiometabolic	B23407	Plate_Layout_Template 8panels	PASS	0.544	-0.1816	Intensity	PASS	3.9.0
WI38_hTSC_S2	SAMPLE	76	OID20173	Q14956	GPNMB	0.8333	Cardiometabolic	B23407	Plate_Layout_Template 8panels	PASS	0.544	0.3962	Intensity	PASS	3.9.0
WI38_CM2	SAMPLE	81	OID20173	Q14956	GPNMB	0.8333	Cardiometabolic	B23407	Plate_Layout_Template 8panels	PASS	0.544	0.8805	Intensity	PASS	3.9.0
WI38_CM1	SAMPLE	37	OID20174	P09417	QDPR	0.3333	Cardiometabolic	B23407	Plate_Layout_Template 8panels	PASS	-2.0627	0.1141	Intensity	PASS	3.9.0
WI38_hTSC_S1	SAMPLE	54	OID20174	P09417	QDPR	0.3333	Cardiometabolic	B23407	Plate_Layout_Template 8panels	PASS	-2.0627	-0.1141	Intensity	PASS	3.9.0
WI38_hTSC_S2	SAMPLE	76	OID20174	P09417	QDPR	0.3333	Cardiometabolic	B23407	Plate_Layout_Template 8panels	PASS	-2.0627	0.3469	Intensity	PASS	3.9.0
WI38_CM2	SAMPLE	81	OID20174	P09417	QDPR	0.3333	Cardiometabolic	B23407	Plate_Layout_Template 8panels	PASS	-2.0627	0.5995	Intensity	PASS	3.9.0
WI38_CM1	SAMPLE	37	OID20175	Q9UBU3	GHRL	1	Cardiometabolic	B23407	Plate_Layout_Template 8panels	PASS	0.9892	-0.3675	Intensity	PASS	3.9.0
WI38_hTSC_S1	SAMPLE	54	OID20175	Q9UBU3	GHRL	1	Cardiometabolic	B23407	Plate_Layout_Template 8panels	PASS	0.9892	-0.0444	Intensity	PASS	3.9.0
WI38_hTSC_S2	SAMPLE	76	OID20175	Q9UBU3	GHRL	1	Cardiometabolic	B23407	Plate_Layout_Template 8panels	PASS	0.9892	0.0444	Intensity	PASS	3.9.0
WI38_CM2	SAMPLE	81	OID20175	Q9UBU3	GHRL	1	Cardiometabolic	B23407	Plate_Layout_Template 8panels	PASS	0.9892	-0.2365	Intensity	PASS	3.9.0
WI38_CM1	SAMPLE	37	OID20176	P41236	PPP1R2	0.1667	Cardiometabolic	B23407	Plate_Layout_Template 8panels	PASS	-1.1523	-0.393	Intensity	PASS	3.9.0
WI38_hTSC_S1	SAMPLE	54	OID20176	P41236	PPP1R2	0.1667	Cardiometabolic	B23407	Plate_Layout_Template 8panels	PASS	-1.1523	0.5893	Intensity	PASS	3.9.0
WI38_hTSC_S2	SAMPLE	76	OID20176	P41236	PPP1R2	0.1667	Cardiometabolic	B23407	Plate_Layout_Template 8panels	PASS	-1.1523	0.5978	Intensity	PASS	3.9.0
WI38_CM2	SAMPLE	81	OID20176	P41236	PPP1R2	0.1667	Cardiometabolic	B23407	Plate_Layout_Template 8panels	PASS	-1.1523	0.393	Intensity	PASS	3.9.0
WI38_CM1	SAMPLE	37	OID20177	Q9Y5K6	CD2AP	0.3333	Cardiometabolic	B23407	Plate_Layout_Template 8panels	PASS	-0.5703	-0.0095	Intensity	PASS	3.9.0
WI38_hTSC_S1	SAMPLE	54	OID20177	Q9Y5K6	CD2AP	0.3333	Cardiometabolic	B23407	Plate_Layout_Template 8panels	PASS	-0.5703	1.0099	Intensity	PASS	3.9.0
WI38_hTSC_S2	SAMPLE	76	OID20177	Q9Y5K6	CD2AP	0.3333	Cardiometabolic	B23407	Plate_Layout_Template 8panels	PASS	-0.5703	0.9878	Intensity	PASS	3.9.0
WI38_CM2	SAMPLE	81	OID20177	Q9Y5K6	CD2AP	0.3333	Cardiometabolic	B23407	Plate_Layout_Template 8panels	PASS	-0.5703	-0.6543	Intensity	PASS	3.9.0
WI38_CM1	SAMPLE	37	OID20178	O95544	NADK	0.3333	Cardiometabolic	B23407	Plate_Layout_Template 8panels	PASS	-0.8726	-0.2142	Intensity	PASS	3.9.0
WI38_hTSC_S1	SAMPLE	54	OID20178	O95544	NADK	0.3333	Cardiometabolic	B23407	Plate_Layout_Template 8panels	PASS	-0.8726	0.2142	Intensity	PASS	3.9.0
WI38_hTSC_S2	SAMPLE	76	OID20178	O95544	NADK	0.3333	Cardiometabolic	B23407	Plate_Layout_Template 8panels	PASS	-0.8726	0.5134	Intensity	PASS	3.9.0
WI38_CM2	SAMPLE	81	OID20178	O95544	NADK	0.3333	Cardiometabolic	B23407	Plate_Layout_Template 8panels	PASS	-0.8726	0.477	Intensity	PASS	3.9.0
WI38_CM1	SAMPLE	37	OID20179	P27352	CBLIF	1	Cardiometabolic	B23407	Plate_Layout_Template 8panels	PASS	1.5815	-0.8363	Intensity	PASS	3.9.0
WI38_hTSC_S1	SAMPLE	54	OID20179	P27352	CBLIF	1	Cardiometabolic	B23407	Plate_Layout_Template 8panels	PASS	1.5815	0.5439	Intensity	PASS	3.9.0
WI38_hTSC_S2	SAMPLE	76	OID20179	P27352	CBLIF	1	Cardiometabolic	B23407	Plate_Layout_Template 8panels	PASS	1.5815	0.7198	Intensity	PASS	3.9.0
WI38_CM2	SAMPLE	81	OID20179	P27352	CBLIF	1	Cardiometabolic	B23407	Plate_Layout_Template 8panels	PASS	1.5815	1.4203	Intensity	PASS	3.9.0
WI38_CM1	SAMPLE	37	OID20180	Q9GZM7	TINAGL1	0.8333	Cardiometabolic	B23407	Plate_Layout_Template 8panels	PASS	1.3383	0.1129	Intensity	PASS	3.9.0
WI38_hTSC_S1	SAMPLE	54	OID20180	Q9GZM7	TINAGL1	0.8333	Cardiometabolic	B23407	Plate_Layout_Template 8panels	PASS	1.3383	0.1046	Intensity	PASS	3.9.0
WI38_hTSC_S2	SAMPLE	76	OID20180	Q9GZM7	TINAGL1	0.8333	Cardiometabolic	B23407	Plate_Layout_Template 8panels	PASS	1.3383	-0.1046	Intensity	PASS	3.9.0
WI38_CM2	SAMPLE	81	OID20180	Q9GZM7	TINAGL1	0.8333	Cardiometabolic	B23407	Plate_Layout_Template 8panels	PASS	1.3383	-1.8264	Intensity	PASS	3.9.0
WI38_CM1	SAMPLE	37	OID20181	Q8WVQ1	CANT1	0.1667	Cardiometabolic	B23407	Plate_Layout_Template 8panels	PASS	-3.9598	-0.0991	Intensity	PASS	3.9.0
WI38_hTSC_S1	SAMPLE	54	OID20181	Q8WVQ1	CANT1	0.1667	Cardiometabolic	B23407	Plate_Layout_Template 8panels	PASS	-3.9598	0.0991	Intensity	PASS	3.9.0
WI38_hTSC_S2	SAMPLE	76	OID20181	Q8WVQ1	CANT1	0.1667	Cardiometabolic	B23407	Plate_Layout_Template 8panels	PASS	-3.9598	0.7736	Intensity	PASS	3.9.0
WI38_CM2	SAMPLE	81	OID20181	Q8WVQ1	CANT1	0.1667	Cardiometabolic	B23407	Plate_Layout_Template 8panels	PASS	-3.9598	0.7451	Intensity	PASS	3.9.0
WI38_CM1	SAMPLE	37	OID20182	Q8WTU2	SSC4D	0.6667	Cardiometabolic	B23407	Plate_Layout_Template 8panels	PASS	0.1013	-0.0336	Intensity	PASS	3.9.0
WI38_hTSC_S1	SAMPLE	54	OID20182	Q8WTU2	SSC4D	0.6667	Cardiometabolic	B23407	Plate_Layout_Template 8panels	PASS	0.1013	0.1789	Intensity	PASS	3.9.0
WI38_hTSC_S2	SAMPLE	76	OID20182	Q8WTU2	SSC4D	0.6667	Cardiometabolic	B23407	Plate_Layout_Template 8panels	PASS	0.1013	-0.2511	Intensity	PASS	3.9.0
WI38_CM2	SAMPLE	81	OID20182	Q8WTU2	SSC4D	0.6667	Cardiometabolic	B23407	Plate_Layout_Template 8panels	PASS	0.1013	0.3361	Intensity	PASS	3.9.0
WI38_CM1	SAMPLE	37	OID20183	P78380	OLR1	0	Cardiometabolic	B23407	Plate_Layout_Template 8panels	PASS	-0.7497	-0.0495	Intensity	PASS	3.9.0
WI38_hTSC_S1	SAMPLE	54	OID20183	P78380	OLR1	0	Cardiometabolic	B23407	Plate_Layout_Template 8panels	PASS	-0.7497	0.0495	Intensity	PASS	3.9.0
WI38_hTSC_S2	SAMPLE	76	OID20183	P78380	OLR1	0	Cardiometabolic	B23407	Plate_Layout_Template 8panels	PASS	-0.7497	0.4637	Intensity	PASS	3.9.0
WI38_CM2	SAMPLE	81	OID20183	P78380	OLR1	0	Cardiometabolic	B23407	Plate_Layout_Template 8panels	PASS	-0.7497	0.3482	Intensity	PASS	3.9.0
WI38_CM1	SAMPLE	37	OID20184	Q9NR28	DIABLO	0.3333	Cardiometabolic	B23407	Plate_Layout_Template 8panels	PASS	-1.8573	0.3644	Intensity	PASS	3.9.0
WI38_hTSC_S1	SAMPLE	54	OID20184	Q9NR28	DIABLO	0.3333	Cardiometabolic	B23407	Plate_Layout_Template 8panels	PASS	-1.8573	-0.3537	Intensity	PASS	3.9.0
WI38_hTSC_S2	SAMPLE	76	OID20184	Q9NR28	DIABLO	0.3333	Cardiometabolic	B23407	Plate_Layout_Template 8panels	PASS	-1.8573	0.3537	Intensity	PASS	3.9.0
WI38_CM2	SAMPLE	81	OID20184	Q9NR28	DIABLO	0.3333	Cardiometabolic	B23407	Plate_Layout_Template 8panels	PASS	-1.8573	0.6615	Intensity	PASS	3.9.0
WI38_CM1	SAMPLE	37	OID20185	Q86VZ4	LRP11	0.3333	Cardiometabolic	B23407	Plate_Layout_Template 8panels	PASS	-0.2912	-1.1597	Intensity	PASS	3.9.0
WI38_hTSC_S1	SAMPLE	54	OID20185	Q86VZ4	LRP11	0.3333	Cardiometabolic	B23407	Plate_Layout_Template 8panels	PASS	-0.2912	0.0688	Intensity	PASS	3.9.0
WI38_hTSC_S2	SAMPLE	76	OID20185	Q86VZ4	LRP11	0.3333	Cardiometabolic	B23407	Plate_Layout_Template 8panels	PASS	-0.2912	0.6221	Intensity	PASS	3.9.0
WI38_CM2	SAMPLE	81	OID20185	Q86VZ4	LRP11	0.3333	Cardiometabolic	B23407	Plate_Layout_Template 8panels	PASS	-0.2912	-0.0688	Intensity	PASS	3.9.0
WI38_CM1	SAMPLE	37	OID20186	Q13275	SEMA3F	0.8333	Cardiometabolic	B23407	Plate_Layout_Template 8panels	PASS	0.2743	-0.3647	Intensity	PASS	3.9.0
WI38_hTSC_S1	SAMPLE	54	OID20186	Q13275	SEMA3F	0.8333	Cardiometabolic	B23407	Plate_Layout_Template 8panels	PASS	0.2743	0.3922	Intensity	PASS	3.9.0
WI38_hTSC_S2	SAMPLE	76	OID20186	Q13275	SEMA3F	0.8333	Cardiometabolic	B23407	Plate_Layout_Template 8panels	PASS	0.2743	0.0298	Intensity	PASS	3.9.0
WI38_CM2	SAMPLE	81	OID20186	Q13275	SEMA3F	0.8333	Cardiometabolic	B23407	Plate_Layout_Template 8panels	PASS	0.2743	-0.0298	Intensity	PASS	3.9.0
WI38_CM1	SAMPLE	37	OID20187	P41159	LEP	0.6667	Cardiometabolic	B23407	Plate_Layout_Template 8panels	PASS	0.4641	-0.9914	Intensity	PASS	3.9.0
WI38_hTSC_S1	SAMPLE	54	OID20187	P41159	LEP	0.6667	Cardiometabolic	B23407	Plate_Layout_Template 8panels	PASS	0.4641	-0.6041	Intensity	PASS	3.9.0
WI38_hTSC_S2	SAMPLE	76	OID20187	P41159	LEP	0.6667	Cardiometabolic	B23407	Plate_Layout_Template 8panels	PASS	0.4641	-0.1533	Intensity	PASS	3.9.0
WI38_CM2	SAMPLE	81	OID20187	P41159	LEP	0.6667	Cardiometabolic	B23407	Plate_Layout_Template 8panels	PASS	0.4641	0.1533	Intensity	PASS	3.9.0
WI38_CM1	SAMPLE	37	OID20188	P06858	LPL	0.6667	Cardiometabolic	B23407	Plate_Layout_Template 8panels	PASS	0.0731	0.0035	Intensity	PASS	3.9.0
WI38_hTSC_S1	SAMPLE	54	OID20188	P06858	LPL	0.6667	Cardiometabolic	B23407	Plate_Layout_Template 8panels	PASS	0.0731	1.1822	Intensity	PASS	3.9.0
WI38_hTSC_S2	SAMPLE	76	OID20188	P06858	LPL	0.6667	Cardiometabolic	B23407	Plate_Layout_Template 8panels	PASS	0.0731	-0.0035	Intensity	PASS	3.9.0
WI38_CM2	SAMPLE	81	OID20188	P06858	LPL	0.6667	Cardiometabolic	B23407	Plate_Layout_Template 8panels	PASS	0.0731	-2.5253	Intensity	PASS	3.9.0
WI38_CM1	SAMPLE	37	OID20189	Q8IZP9	ADGRG2	0.6667	Cardiometabolic	B23407	Plate_Layout_Template 8panels	PASS	0.1383	-0.0466	Intensity	PASS	3.9.0
WI38_hTSC_S1	SAMPLE	54	OID20189	Q8IZP9	ADGRG2	0.6667	Cardiometabolic	B23407	Plate_Layout_Template 8panels	PASS	0.1383	0.0466	Intensity	PASS	3.9.0
WI38_hTSC_S2	SAMPLE	76	OID20189	Q8IZP9	ADGRG2	0.6667	Cardiometabolic	B23407	Plate_Layout_Template 8panels	PASS	0.1383	0.675	Intensity	PASS	3.9.0
WI38_CM2	SAMPLE	81	OID20189	Q8IZP9	ADGRG2	0.6667	Cardiometabolic	B23407	Plate_Layout_Template 8panels	PASS	0.1383	-0.6894	Intensity	PASS	3.9.0
WI38_CM1	SAMPLE	37	OID20190	Q9Y286	SIGLEC7	0.6667	Cardiometabolic	B23407	Plate_Layout_Template 8panels	PASS	0.4733	-0.0424	Intensity	PASS	3.9.0
WI38_hTSC_S1	SAMPLE	54	OID20190	Q9Y286	SIGLEC7	0.6667	Cardiometabolic	B23407	Plate_Layout_Template 8panels	PASS	0.4733	0.0424	Intensity	PASS	3.9.0
WI38_hTSC_S2	SAMPLE	76	OID20190	Q9Y286	SIGLEC7	0.6667	Cardiometabolic	B23407	Plate_Layout_Template 8panels	PASS	0.4733	0.8397	Intensity	PASS	3.9.0
WI38_CM2	SAMPLE	81	OID20190	Q9Y286	SIGLEC7	0.6667	Cardiometabolic	B23407	Plate_Layout_Template 8panels	PASS	0.4733	1.2136	Intensity	PASS	3.9.0
WI38_CM1	SAMPLE	37	OID20191	O95502	NPTXR	0.3333	Cardiometabolic	B23407	Plate_Layout_Template 8panels	PASS	-2.344	-0.0207	Intensity	PASS	3.9.0
WI38_hTSC_S1	SAMPLE	54	OID20191	O95502	NPTXR	0.3333	Cardiometabolic	B23407	Plate_Layout_Template 8panels	PASS	-2.344	0.0207	Intensity	PASS	3.9.0
WI38_hTSC_S2	SAMPLE	76	OID20191	O95502	NPTXR	0.3333	Cardiometabolic	B23407	Plate_Layout_Template 8panels	PASS	-2.344	0.6846	Intensity	PASS	3.9.0
WI38_CM2	SAMPLE	81	OID20191	O95502	NPTXR	0.3333	Cardiometabolic	B23407	Plate_Layout_Template 8panels	PASS	-2.344	0.8715	Intensity	PASS	3.9.0
WI38_CM1	SAMPLE	37	OID20192	O75791	GRAP2	0.6667	Cardiometabolic	B23407	Plate_Layout_Template 8panels	PASS	0.4155	0.0552	Intensity	PASS	3.9.0
WI38_hTSC_S1	SAMPLE	54	OID20192	O75791	GRAP2	0.6667	Cardiometabolic	B23407	Plate_Layout_Template 8panels	PASS	0.4155	-0.3586	Intensity	PASS	3.9.0
WI38_hTSC_S2	SAMPLE	76	OID20192	O75791	GRAP2	0.6667	Cardiometabolic	B23407	Plate_Layout_Template 8panels	PASS	0.4155	-0.0552	Intensity	PASS	3.9.0
WI38_CM2	SAMPLE	81	OID20192	O75791	GRAP2	0.6667	Cardiometabolic	B23407	Plate_Layout_Template 8panels	PASS	0.4155	0.8836	Intensity	PASS	3.9.0
WI38_CM1	SAMPLE	37	OID20193	Q9HBB8	CDHR5	1	Cardiometabolic	B23407	Plate_Layout_Template 8panels	PASS	1.2473	0.0418	Intensity	PASS	3.9.0
WI38_hTSC_S1	SAMPLE	54	OID20193	Q9HBB8	CDHR5	1	Cardiometabolic	B23407	Plate_Layout_Template 8panels	PASS	1.2473	0.9478	Intensity	PASS	3.9.0
WI38_hTSC_S2	SAMPLE	76	OID20193	Q9HBB8	CDHR5	1	Cardiometabolic	B23407	Plate_Layout_Template 8panels	PASS	1.2473	-0.7889	Intensity	PASS	3.9.0
WI38_CM2	SAMPLE	81	OID20193	Q9HBB8	CDHR5	1	Cardiometabolic	B23407	Plate_Layout_Template 8panels	PASS	1.2473	-0.066	Intensity	PASS	3.9.0
WI38_CM1	SAMPLE	37	OID20194	P52888	THOP1	0	Cardiometabolic	B23407	Plate_Layout_Template 8panels	PASS	-4.0759	0.1024	Intensity	PASS	3.9.0
WI38_hTSC_S1	SAMPLE	54	OID20194	P52888	THOP1	0	Cardiometabolic	B23407	Plate_Layout_Template 8panels	PASS	-4.0759	-0.1024	Intensity	PASS	3.9.0
WI38_hTSC_S2	SAMPLE	76	OID20194	P52888	THOP1	0	Cardiometabolic	B23407	Plate_Layout_Template 8panels	PASS	-4.0759	0.2403	Intensity	PASS	3.9.0
WI38_CM2	SAMPLE	81	OID20194	P52888	THOP1	0	Cardiometabolic	B23407	Plate_Layout_Template 8panels	PASS	-4.0759	0.5549	Intensity	PASS	3.9.0
WI38_CM1	SAMPLE	37	OID20195	P35754	GLRX	0.1667	Cardiometabolic	B23407	Plate_Layout_Template 8panels	PASS	-2.1942	-0.0287	Intensity	PASS	3.9.0
WI38_hTSC_S1	SAMPLE	54	OID20195	P35754	GLRX	0.1667	Cardiometabolic	B23407	Plate_Layout_Template 8panels	PASS	-2.1942	0.1043	Intensity	PASS	3.9.0
WI38_hTSC_S2	SAMPLE	76	OID20195	P35754	GLRX	0.1667	Cardiometabolic	B23407	Plate_Layout_Template 8panels	PASS	-2.1942	0.1276	Intensity	PASS	3.9.0
WI38_CM2	SAMPLE	81	OID20195	P35754	GLRX	0.1667	Cardiometabolic	B23407	Plate_Layout_Template 8panels	PASS	-2.1942	0.0287	Intensity	PASS	3.9.0
WI38_CM1	SAMPLE	37	OID20196	P21583	KITLG	0.1667	Cardiometabolic	B23407	Plate_Layout_Template 8panels	PASS	-0.6383	-0.3116	Intensity	PASS	3.9.0
WI38_hTSC_S1	SAMPLE	54	OID20196	P21583	KITLG	0.1667	Cardiometabolic	B23407	Plate_Layout_Template 8panels	PASS	-0.6383	0.1891	Intensity	PASS	3.9.0
WI38_hTSC_S2	SAMPLE	76	OID20196	P21583	KITLG	0.1667	Cardiometabolic	B23407	Plate_Layout_Template 8panels	PASS	-0.6383	0.3875	Intensity	PASS	3.9.0
WI38_CM2	SAMPLE	81	OID20196	P21583	KITLG	0.1667	Cardiometabolic	B23407	Plate_Layout_Template 8panels	PASS	-0.6383	0.0786	Intensity	PASS	3.9.0
WI38_CM1	SAMPLE	37	OID20197	Q9UKJ0	PILRB	0.3333	Cardiometabolic	B23407	Plate_Layout_Template 8panels	PASS	-0.0485	-0.0094	Intensity	PASS	3.9.0
WI38_hTSC_S1	SAMPLE	54	OID20197	Q9UKJ0	PILRB	0.3333	Cardiometabolic	B23407	Plate_Layout_Template 8panels	PASS	-0.0485	0.0094	Intensity	PASS	3.9.0
WI38_hTSC_S2	SAMPLE	76	OID20197	Q9UKJ0	PILRB	0.3333	Cardiometabolic	B23407	Plate_Layout_Template 8panels	PASS	-0.0485	0.2894	Intensity	PASS	3.9.0
WI38_CM2	SAMPLE	81	OID20197	Q9UKJ0	PILRB	0.3333	Cardiometabolic	B23407	Plate_Layout_Template 8panels	PASS	-0.0485	0.2578	Intensity	PASS	3.9.0
WI38_CM1	SAMPLE	37	OID20198	Q15846	CLUL1	0.8333	Cardiometabolic	B23407	Plate_Layout_Template 8panels	PASS	0.2921	-0.2288	Intensity	PASS	3.9.0
WI38_hTSC_S1	SAMPLE	54	OID20198	Q15846	CLUL1	0.8333	Cardiometabolic	B23407	Plate_Layout_Template 8panels	PASS	0.2921	0.2288	Intensity	PASS	3.9.0
WI38_hTSC_S2	SAMPLE	76	OID20198	Q15846	CLUL1	0.8333	Cardiometabolic	B23407	Plate_Layout_Template 8panels	PASS	0.2921	-0.2662	Intensity	PASS	3.9.0
WI38_CM2	SAMPLE	81	OID20198	Q15846	CLUL1	0.8333	Cardiometabolic	B23407	Plate_Layout_Template 8panels	PASS	0.2921	-0.5063	Intensity	PASS	3.9.0
WI38_CM1	SAMPLE	37	OID20199	P23526	AHCY	0.3333	Cardiometabolic	B23407	Plate_Layout_Template 8panels	PASS	-2.519	0.1581	Intensity	PASS	3.9.0
WI38_hTSC_S1	SAMPLE	54	OID20199	P23526	AHCY	0.3333	Cardiometabolic	B23407	Plate_Layout_Template 8panels	PASS	-2.519	-0.1581	Intensity	PASS	3.9.0
WI38_hTSC_S2	SAMPLE	76	OID20199	P23526	AHCY	0.3333	Cardiometabolic	B23407	Plate_Layout_Template 8panels	PASS	-2.519	0.2214	Intensity	PASS	3.9.0
WI38_CM2	SAMPLE	81	OID20199	P23526	AHCY	0.3333	Cardiometabolic	B23407	Plate_Layout_Template 8panels	PASS	-2.519	0.5316	Intensity	PASS	3.9.0
WI38_CM1	SAMPLE	37	OID20200	P12104	FABP2	0.5	Cardiometabolic	B23407	Plate_Layout_Template 8panels	PASS	-0.4153	-0.5286	Intensity	PASS	3.9.0
WI38_hTSC_S1	SAMPLE	54	OID20200	P12104	FABP2	0.5	Cardiometabolic	B23407	Plate_Layout_Template 8panels	PASS	-0.4153	-0.6783	Intensity	PASS	3.9.0
WI38_hTSC_S2	SAMPLE	76	OID20200	P12104	FABP2	0.5	Cardiometabolic	B23407	Plate_Layout_Template 8panels	PASS	-0.4153	-0.4274	Intensity	PASS	3.9.0
WI38_CM2	SAMPLE	81	OID20200	P12104	FABP2	0.5	Cardiometabolic	B23407	Plate_Layout_Template 8panels	PASS	-0.4153	0.4274	Intensity	PASS	3.9.0
WI38_CM1	SAMPLE	37	OID20201	P00797	REN	0.3333	Cardiometabolic	B23407	Plate_Layout_Template 8panels	PASS	-0.4215	-0.0471	Intensity	PASS	3.9.0
WI38_hTSC_S1	SAMPLE	54	OID20201	P00797	REN	0.3333	Cardiometabolic	B23407	Plate_Layout_Template 8panels	PASS	-0.4215	0.0471	Intensity	PASS	3.9.0
WI38_hTSC_S2	SAMPLE	76	OID20201	P00797	REN	0.3333	Cardiometabolic	B23407	Plate_Layout_Template 8panels	PASS	-0.4215	0.069	Intensity	PASS	3.9.0
WI38_CM2	SAMPLE	81	OID20201	P00797	REN	0.3333	Cardiometabolic	B23407	Plate_Layout_Template 8panels	PASS	-0.4215	1.1285	Intensity	PASS	3.9.0
WI38_CM1	SAMPLE	37	OID20202	Q9UK05	GDF2	1	Cardiometabolic	B23407	Plate_Layout_Template 8panels	PASS	1.3172	0.011	Intensity	PASS	3.9.0
WI38_hTSC_S1	SAMPLE	54	OID20202	Q9UK05	GDF2	1	Cardiometabolic	B23407	Plate_Layout_Template 8panels	PASS	1.3172	-0.283	Intensity	PASS	3.9.0
WI38_hTSC_S2	SAMPLE	76	OID20202	Q9UK05	GDF2	1	Cardiometabolic	B23407	Plate_Layout_Template 8panels	PASS	1.3172	-0.011	Intensity	PASS	3.9.0
WI38_CM2	SAMPLE	81	OID20202	Q9UK05	GDF2	1	Cardiometabolic	B23407	Plate_Layout_Template 8panels	PASS	1.3172	0.7194	Intensity	PASS	3.9.0
WI38_CM1	SAMPLE	37	OID20203	P12724	RNASE3	0.6667	Cardiometabolic	B23407	Plate_Layout_Template 8panels	PASS	0.3041	-0.0369	Intensity	PASS	3.9.0
WI38_hTSC_S1	SAMPLE	54	OID20203	P12724	RNASE3	0.6667	Cardiometabolic	B23407	Plate_Layout_Template 8panels	PASS	0.3041	-0.1573	Intensity	PASS	3.9.0
WI38_hTSC_S2	SAMPLE	76	OID20203	P12724	RNASE3	0.6667	Cardiometabolic	B23407	Plate_Layout_Template 8panels	PASS	0.3041	0.0369	Intensity	PASS	3.9.0
WI38_CM2	SAMPLE	81	OID20203	P12724	RNASE3	0.6667	Cardiometabolic	B23407	Plate_Layout_Template 8panels	PASS	0.3041	0.338	Intensity	PASS	3.9.0
WI38_CM1	SAMPLE	37	OID20204	Q9BQB4	SOST	0.8333	Cardiometabolic	B23407	Plate_Layout_Template 8panels	PASS	1.1972	-0.0188	Intensity	PASS	3.9.0
WI38_hTSC_S1	SAMPLE	54	OID20204	Q9BQB4	SOST	0.8333	Cardiometabolic	B23407	Plate_Layout_Template 8panels	PASS	1.1972	1.3982	Intensity	PASS	3.9.0
WI38_hTSC_S2	SAMPLE	76	OID20204	Q9BQB4	SOST	0.8333	Cardiometabolic	B23407	Plate_Layout_Template 8panels	PASS	1.1972	0.2732	Intensity	PASS	3.9.0
WI38_CM2	SAMPLE	81	OID20204	Q9BQB4	SOST	0.8333	Cardiometabolic	B23407	Plate_Layout_Template 8panels	PASS	1.1972	-0.2545	Intensity	PASS	3.9.0
WI38_CM1	SAMPLE	37	OID20205	Q9NQX5	NPDC1	0	Cardiometabolic	B23407	Plate_Layout_Template 8panels	PASS	-2.2441	0.2927	Intensity	PASS	3.9.0
WI38_hTSC_S1	SAMPLE	54	OID20205	Q9NQX5	NPDC1	0	Cardiometabolic	B23407	Plate_Layout_Template 8panels	PASS	-2.2441	-0.2927	Intensity	PASS	3.9.0
WI38_hTSC_S2	SAMPLE	76	OID20205	Q9NQX5	NPDC1	0	Cardiometabolic	B23407	Plate_Layout_Template 8panels	PASS	-2.2441	0.3721	Intensity	PASS	3.9.0
WI38_CM2	SAMPLE	81	OID20205	Q9NQX5	NPDC1	0	Cardiometabolic	B23407	Plate_Layout_Template 8panels	PASS	-2.2441	0.7134	Intensity	PASS	3.9.0
WI38_CM1	SAMPLE	37	OID20206	Q07108	CD69	0.8333	Cardiometabolic	B23407	Plate_Layout_Template 8panels	PASS	0.3807	0.7194	Intensity	PASS	3.9.0
WI38_hTSC_S1	SAMPLE	54	OID20206	Q07108	CD69	0.8333	Cardiometabolic	B23407	Plate_Layout_Template 8panels	PASS	0.3807	-0.1872	Intensity	PASS	3.9.0
WI38_hTSC_S2	SAMPLE	76	OID20206	Q07108	CD69	0.8333	Cardiometabolic	B23407	Plate_Layout_Template 8panels	PASS	0.3807	0.3604	Intensity	PASS	3.9.0
WI38_CM2	SAMPLE	81	OID20206	Q07108	CD69	0.8333	Cardiometabolic	B23407	Plate_Layout_Template 8panels	PASS	0.3807	0.0645	Intensity	PASS	3.9.0
WI38_CM1	SAMPLE	37	OID20207	P42830	CXCL5	0.8333	Cardiometabolic	B23407	Plate_Layout_Template 8panels	PASS	0.5797	-1.2425	Intensity	PASS	3.9.0
WI38_hTSC_S1	SAMPLE	54	OID20207	P42830	CXCL5	0.8333	Cardiometabolic	B23407	Plate_Layout_Template 8panels	PASS	0.5797	-0.5728	Intensity	PASS	3.9.0
WI38_hTSC_S2	SAMPLE	76	OID20207	P42830	CXCL5	0.8333	Cardiometabolic	B23407	Plate_Layout_Template 8panels	PASS	0.5797	0.4246	Intensity	PASS	3.9.0
WI38_CM2	SAMPLE	81	OID20207	P42830	CXCL5	0.8333	Cardiometabolic	B23407	Plate_Layout_Template 8panels	PASS	0.5797	-0.4246	Intensity	PASS	3.9.0
WI38_CM1	SAMPLE	37	OID20208	P02462	COL4A1	0.1667	Cardiometabolic	B23407	Plate_Layout_Template 8panels	PASS	-6.2583	-0.6025	Intensity	PASS	3.9.0
WI38_hTSC_S1	SAMPLE	54	OID20208	P02462	COL4A1	0.1667	Cardiometabolic	B23407	Plate_Layout_Template 8panels	PASS	-6.2583	0.2614	Intensity	PASS	3.9.0
WI38_hTSC_S2	SAMPLE	76	OID20208	P02462	COL4A1	0.1667	Cardiometabolic	B23407	Plate_Layout_Template 8panels	PASS	-6.2583	0.7087	Intensity	PASS	3.9.0
WI38_CM2	SAMPLE	81	OID20208	P02462	COL4A1	0.1667	Cardiometabolic	B23407	Plate_Layout_Template 8panels	PASS	-6.2583	-0.2614	Intensity	PASS	3.9.0
WI38_CM1	SAMPLE	37	OID20209	A6NI73	LILRA5	0.6667	Cardiometabolic	B23407	Plate_Layout_Template 8panels	PASS	0.289	0.2914	Intensity	PASS	3.9.0
WI38_hTSC_S1	SAMPLE	54	OID20209	A6NI73	LILRA5	0.6667	Cardiometabolic	B23407	Plate_Layout_Template 8panels	PASS	0.289	-0.1585	Intensity	PASS	3.9.0
WI38_hTSC_S2	SAMPLE	76	OID20209	A6NI73	LILRA5	0.6667	Cardiometabolic	B23407	Plate_Layout_Template 8panels	PASS	0.289	-0.0981	Intensity	PASS	3.9.0
WI38_CM2	SAMPLE	81	OID20209	A6NI73	LILRA5	0.6667	Cardiometabolic	B23407	Plate_Layout_Template 8panels	PASS	0.289	0.0981	Intensity	PASS	3.9.0
WI38_CM1	SAMPLE	37	OID20210	Q9UEW3	MARCO	0.6667	Cardiometabolic	B23407	Plate_Layout_Template 8panels	PASS	0.1844	-0.3027	Intensity	PASS	3.9.0
WI38_hTSC_S1	SAMPLE	54	OID20210	Q9UEW3	MARCO	0.6667	Cardiometabolic	B23407	Plate_Layout_Template 8panels	PASS	0.1844	-0.4544	Intensity	PASS	3.9.0
WI38_hTSC_S2	SAMPLE	76	OID20210	Q9UEW3	MARCO	0.6667	Cardiometabolic	B23407	Plate_Layout_Template 8panels	PASS	0.1844	-0.0065	Intensity	PASS	3.9.0
WI38_CM2	SAMPLE	81	OID20210	Q9UEW3	MARCO	0.6667	Cardiometabolic	B23407	Plate_Layout_Template 8panels	PASS	0.1844	1.0866	Intensity	PASS	3.9.0
WI38_CM1	SAMPLE	37	OID20211	O95841	ANGPTL1	0.1667	Cardiometabolic	B23407	Plate_Layout_Template 8panels	PASS	-1.7142	0.0661	Intensity	PASS	3.9.0
WI38_hTSC_S1	SAMPLE	54	OID20211	O95841	ANGPTL1	0.1667	Cardiometabolic	B23407	Plate_Layout_Template 8panels	PASS	-1.7142	-0.0237	Intensity	PASS	3.9.0
WI38_hTSC_S2	SAMPLE	76	OID20211	O95841	ANGPTL1	0.1667	Cardiometabolic	B23407	Plate_Layout_Template 8panels	PASS	-1.7142	0.0237	Intensity	PASS	3.9.0
WI38_CM2	SAMPLE	81	OID20211	O95841	ANGPTL1	0.1667	Cardiometabolic	B23407	Plate_Layout_Template 8panels	PASS	-1.7142	0.165	Intensity	PASS	3.9.0
WI38_CM1	SAMPLE	37	OID20212	Q9BQR3	PRSS27	0.3333	Cardiometabolic	B23407	Plate_Layout_Template 8panels	PASS	-0.3157	-1.2574	Intensity	PASS	3.9.0
WI38_hTSC_S1	SAMPLE	54	OID20212	Q9BQR3	PRSS27	0.3333	Cardiometabolic	B23407	Plate_Layout_Template 8panels	PASS	-0.3157	0.2774	Intensity	PASS	3.9.0
WI38_hTSC_S2	SAMPLE	76	OID20212	Q9BQR3	PRSS27	0.3333	Cardiometabolic	B23407	Plate_Layout_Template 8panels	PASS	-0.3157	0.3164	Intensity	PASS	3.9.0
WI38_CM2	SAMPLE	81	OID20212	Q9BQR3	PRSS27	0.3333	Cardiometabolic	B23407	Plate_Layout_Template 8panels	PASS	-0.3157	0.5092	Intensity	PASS	3.9.0
WI38_CM1	SAMPLE	37	OID20213	Q99523	SORT1	0.3333	Cardiometabolic	B23407	Plate_Layout_Template 8panels	PASS	-0.5028	0.9187	Intensity	PASS	3.9.0
WI38_hTSC_S1	SAMPLE	54	OID20213	Q99523	SORT1	0.3333	Cardiometabolic	B23407	Plate_Layout_Template 8panels	PASS	-0.5028	-0.325	Intensity	PASS	3.9.0
WI38_hTSC_S2	SAMPLE	76	OID20213	Q99523	SORT1	0.3333	Cardiometabolic	B23407	Plate_Layout_Template 8panels	PASS	-0.5028	0.325	Intensity	PASS	3.9.0
WI38_CM2	SAMPLE	81	OID20213	Q99523	SORT1	0.3333	Cardiometabolic	B23407	Plate_Layout_Template 8panels	PASS	-0.5028	0.336	Intensity	PASS	3.9.0
WI38_CM1	SAMPLE	37	OID20214	P35247	SFTPD	1	Cardiometabolic	B23407	Plate_Layout_Template 8panels	PASS	1.6683	-0.2013	Intensity	PASS	3.9.0
WI38_hTSC_S1	SAMPLE	54	OID20214	P35247	SFTPD	1	Cardiometabolic	B23407	Plate_Layout_Template 8panels	PASS	1.6683	0.2998	Intensity	PASS	3.9.0
WI38_hTSC_S2	SAMPLE	76	OID20214	P35247	SFTPD	1	Cardiometabolic	B23407	Plate_Layout_Template 8panels	PASS	1.6683	-0.3888	Intensity	PASS	3.9.0
WI38_CM2	SAMPLE	81	OID20214	P35247	SFTPD	1	Cardiometabolic	B23407	Plate_Layout_Template 8panels	PASS	1.6683	0.5624	Intensity	PASS	3.9.0
WI38_CM1	SAMPLE	37	OID20215	P20711	DDC	1	Cardiometabolic	B23407	Plate_Layout_Template 8panels	PASS	2.458	0.7307	Intensity	PASS	3.9.0
WI38_hTSC_S1	SAMPLE	54	OID20215	P20711	DDC	1	Cardiometabolic	B23407	Plate_Layout_Template 8panels	PASS	2.458	0.0489	Intensity	PASS	3.9.0
WI38_hTSC_S2	SAMPLE	76	OID20215	P20711	DDC	1	Cardiometabolic	B23407	Plate_Layout_Template 8panels	PASS	2.458	-0.6612	Intensity	PASS	3.9.0
WI38_CM2	SAMPLE	81	OID20215	P20711	DDC	1	Cardiometabolic	B23407	Plate_Layout_Template 8panels	PASS	2.458	1.3606	Intensity	PASS	3.9.0
WI38_CM1	SAMPLE	37	OID20216	P31431	SDC4	0.1667	Cardiometabolic	B23407	Plate_Layout_Template 8panels	PASS	-2.7375	-0.4113	Intensity	PASS	3.9.0
WI38_hTSC_S1	SAMPLE	54	OID20216	P31431	SDC4	0.1667	Cardiometabolic	B23407	Plate_Layout_Template 8panels	PASS	-2.7375	0.0688	Intensity	PASS	3.9.0
WI38_hTSC_S2	SAMPLE	76	OID20216	P31431	SDC4	0.1667	Cardiometabolic	B23407	Plate_Layout_Template 8panels	PASS	-2.7375	0.6514	Intensity	PASS	3.9.0
WI38_CM2	SAMPLE	81	OID20216	P31431	SDC4	0.1667	Cardiometabolic	B23407	Plate_Layout_Template 8panels	PASS	-2.7375	-0.0125	Intensity	PASS	3.9.0
WI38_CM1	SAMPLE	37	OID20217	P09601	HMOX1	0.1667	Cardiometabolic	B23407	Plate_Layout_Template 8panels	PASS	-1.7256	1.3819	Intensity	PASS	3.9.0
WI38_hTSC_S1	SAMPLE	54	OID20217	P09601	HMOX1	0.1667	Cardiometabolic	B23407	Plate_Layout_Template 8panels	PASS	-1.7256	-0.1343	Intensity	PASS	3.9.0
WI38_hTSC_S2	SAMPLE	76	OID20217	P09601	HMOX1	0.1667	Cardiometabolic	B23407	Plate_Layout_Template 8panels	PASS	-1.7256	0.1343	Intensity	PASS	3.9.0
WI38_CM2	SAMPLE	81	OID20217	P09601	HMOX1	0.1667	Cardiometabolic	B23407	Plate_Layout_Template 8panels	PASS	-1.7256	1.8857	Intensity	PASS	3.9.0
WI38_CM1	SAMPLE	37	OID20218	O00161	SNAP23	0.1667	Cardiometabolic	B23407	Plate_Layout_Template 8panels	PASS	-1.2455	-0.5375	Intensity	PASS	3.9.0
WI38_hTSC_S1	SAMPLE	54	OID20218	O00161	SNAP23	0.1667	Cardiometabolic	B23407	Plate_Layout_Template 8panels	PASS	-1.2455	0.652	Intensity	PASS	3.9.0
WI38_hTSC_S2	SAMPLE	76	OID20218	O00161	SNAP23	0.1667	Cardiometabolic	B23407	Plate_Layout_Template 8panels	PASS	-1.2455	0.2488	Intensity	PASS	3.9.0
WI38_CM2	SAMPLE	81	OID20218	O00161	SNAP23	0.1667	Cardiometabolic	B23407	Plate_Layout_Template 8panels	PASS	-1.2455	0.1662	Intensity	PASS	3.9.0
WI38_CM1	SAMPLE	37	OID20219	Q8IW75	SERPINA12	1	Cardiometabolic	B23407	Plate_Layout_Template 8panels	PASS	0.4803	-0.1516	Intensity	PASS	3.9.0
WI38_hTSC_S1	SAMPLE	54	OID20219	Q8IW75	SERPINA12	1	Cardiometabolic	B23407	Plate_Layout_Template 8panels	PASS	0.4803	-0.102	Intensity	PASS	3.9.0
WI38_hTSC_S2	SAMPLE	76	OID20219	Q8IW75	SERPINA12	1	Cardiometabolic	B23407	Plate_Layout_Template 8panels	PASS	0.4803	0.102	Intensity	PASS	3.9.0
WI38_CM2	SAMPLE	81	OID20219	Q8IW75	SERPINA12	1	Cardiometabolic	B23407	Plate_Layout_Template 8panels	PASS	0.4803	0.2964	Intensity	PASS	3.9.0
WI38_CM1	SAMPLE	37	OID20220	P01241	GH1	1	Cardiometabolic	B23407	Plate_Layout_Template 8panels	PASS	0.4114	-0.6306	Intensity	PASS	3.9.0
WI38_hTSC_S1	SAMPLE	54	OID20220	P01241	GH1	1	Cardiometabolic	B23407	Plate_Layout_Template 8panels	PASS	0.4114	-0.0008	Intensity	PASS	3.9.0
WI38_hTSC_S2	SAMPLE	76	OID20220	P01241	GH1	1	Cardiometabolic	B23407	Plate_Layout_Template 8panels	PASS	0.4114	0.0896	Intensity	PASS	3.9.0
WI38_CM2	SAMPLE	81	OID20220	P01241	GH1	1	Cardiometabolic	B23407	Plate_Layout_Template 8panels	PASS	0.4114	0.2448	Intensity	PASS	3.9.0
WI38_CM1	SAMPLE	37	OID20221	Q9BUD6	SPON2	0.1667	Cardiometabolic	B23407	Plate_Layout_Template 8panels	PASS	-6.0869	-0.0066	Intensity	PASS	3.9.0
WI38_hTSC_S1	SAMPLE	54	OID20221	Q9BUD6	SPON2	0.1667	Cardiometabolic	B23407	Plate_Layout_Template 8panels	PASS	-6.0869	-0.3596	Intensity	PASS	3.9.0
WI38_hTSC_S2	SAMPLE	76	OID20221	Q9BUD6	SPON2	0.1667	Cardiometabolic	B23407	Plate_Layout_Template 8panels	PASS	-6.0869	0.0066	Intensity	PASS	3.9.0
WI38_CM2	SAMPLE	81	OID20221	Q9BUD6	SPON2	0.1667	Cardiometabolic	B23407	Plate_Layout_Template 8panels	PASS	-6.0869	0.4736	Intensity	PASS	3.9.0
WI38_CM1	SAMPLE	37	OID20222	Q92692	NECTIN2	0.1667	Cardiometabolic	B23407	Plate_Layout_Template 8panels	PASS	-4.2365	0.0918	Intensity	PASS	3.9.0
WI38_hTSC_S1	SAMPLE	54	OID20222	Q92692	NECTIN2	0.1667	Cardiometabolic	B23407	Plate_Layout_Template 8panels	PASS	-4.2365	-0.1345	Intensity	PASS	3.9.0
WI38_hTSC_S2	SAMPLE	76	OID20222	Q92692	NECTIN2	0.1667	Cardiometabolic	B23407	Plate_Layout_Template 8panels	PASS	-4.2365	0.1552	Intensity	PASS	3.9.0
WI38_CM2	SAMPLE	81	OID20222	Q92692	NECTIN2	0.1667	Cardiometabolic	B23407	Plate_Layout_Template 8panels	PASS	-4.2365	0.4561	Intensity	PASS	3.9.0
WI38_CM1	SAMPLE	37	OID20223	Q6WN34	CHRDL2	0.6667	Cardiometabolic	B23407	Plate_Layout_Template 8panels	PASS	0.1489	-0.3883	Intensity	PASS	3.9.0
WI38_hTSC_S1	SAMPLE	54	OID20223	Q6WN34	CHRDL2	0.6667	Cardiometabolic	B23407	Plate_Layout_Template 8panels	PASS	0.1489	-0.6734	Intensity	PASS	3.9.0
WI38_hTSC_S2	SAMPLE	76	OID20223	Q6WN34	CHRDL2	0.6667	Cardiometabolic	B23407	Plate_Layout_Template 8panels	PASS	0.1489	0.2615	Intensity	PASS	3.9.0
WI38_CM2	SAMPLE	81	OID20223	Q6WN34	CHRDL2	0.6667	Cardiometabolic	B23407	Plate_Layout_Template 8panels	PASS	0.1489	0.7015	Intensity	PASS	3.9.0
WI38_CM1	SAMPLE	37	OID20224	Q01973	ROR1	1	Cardiometabolic	B23407	Plate_Layout_Template 8panels	PASS	0.4829	-0.0007	Intensity	PASS	3.9.0
WI38_hTSC_S1	SAMPLE	54	OID20224	Q01973	ROR1	1	Cardiometabolic	B23407	Plate_Layout_Template 8panels	PASS	0.4829	-0.0583	Intensity	PASS	3.9.0
WI38_hTSC_S2	SAMPLE	76	OID20224	Q01973	ROR1	1	Cardiometabolic	B23407	Plate_Layout_Template 8panels	PASS	0.4829	0.185	Intensity	PASS	3.9.0
WI38_CM2	SAMPLE	81	OID20224	Q01973	ROR1	1	Cardiometabolic	B23407	Plate_Layout_Template 8panels	PASS	0.4829	0.306	Intensity	PASS	3.9.0
WI38_CM1	SAMPLE	37	OID20225	Q8N1Q1	CA13	0.5	Cardiometabolic	B23407	Plate_Layout_Template 8panels	PASS	-0.0278	-0.6896	Intensity	PASS	3.9.0
WI38_hTSC_S1	SAMPLE	54	OID20225	Q8N1Q1	CA13	0.5	Cardiometabolic	B23407	Plate_Layout_Template 8panels	PASS	-0.0278	-0.1123	Intensity	PASS	3.9.0
WI38_hTSC_S2	SAMPLE	76	OID20225	Q8N1Q1	CA13	0.5	Cardiometabolic	B23407	Plate_Layout_Template 8panels	PASS	-0.0278	0.1123	Intensity	PASS	3.9.0
WI38_CM2	SAMPLE	81	OID20225	Q8N1Q1	CA13	0.5	Cardiometabolic	B23407	Plate_Layout_Template 8panels	PASS	-0.0278	0.7097	Intensity	PASS	3.9.0
WI38_CM1	SAMPLE	37	OID20226	Q76M96	CCDC80	0.1667	Cardiometabolic	B23407	Plate_Layout_Template 8panels	PASS	-8.4783	0.3985	Intensity	PASS	3.9.0
WI38_hTSC_S1	SAMPLE	54	OID20226	Q76M96	CCDC80	0.1667	Cardiometabolic	B23407	Plate_Layout_Template 8panels	PASS	-8.4783	0.0007	Intensity	PASS	3.9.0
WI38_hTSC_S2	SAMPLE	76	OID20226	Q76M96	CCDC80	0.1667	Cardiometabolic	B23407	Plate_Layout_Template 8panels	PASS	-8.4783	-0.0007	Intensity	PASS	3.9.0
WI38_CM2	SAMPLE	81	OID20226	Q76M96	CCDC80	0.1667	Cardiometabolic	B23407	Plate_Layout_Template 8panels	PASS	-8.4783	0.4801	Intensity	PASS	3.9.0
WI38_CM1	SAMPLE	37	OID20227	P09467	FBP1	0.8333	Cardiometabolic	B23407	Plate_Layout_Template 8panels	PASS	1.3391	-0.5329	Intensity	PASS	3.9.0
WI38_hTSC_S1	SAMPLE	54	OID20227	P09467	FBP1	0.8333	Cardiometabolic	B23407	Plate_Layout_Template 8panels	PASS	1.3391	0.9383	Intensity	PASS	3.9.0
WI38_hTSC_S2	SAMPLE	76	OID20227	P09467	FBP1	0.8333	Cardiometabolic	B23407	Plate_Layout_Template 8panels	PASS	1.3391	-1.0252	Intensity	PASS	3.9.0
WI38_CM2	SAMPLE	81	OID20227	P09467	FBP1	0.8333	Cardiometabolic	B23407	Plate_Layout_Template 8panels	PASS	1.3391	0.5319	Intensity	PASS	3.9.0
WI38_CM1	SAMPLE	37	OID20228	P07711	CTSL	0.1667	Cardiometabolic	B23407	Plate_Layout_Template 8panels	PASS	-0.8214	0.1597	Intensity	PASS	3.9.0
WI38_hTSC_S1	SAMPLE	54	OID20228	P07711	CTSL	0.1667	Cardiometabolic	B23407	Plate_Layout_Template 8panels	PASS	-0.8214	-0.4874	Intensity	PASS	3.9.0
WI38_hTSC_S2	SAMPLE	76	OID20228	P07711	CTSL	0.1667	Cardiometabolic	B23407	Plate_Layout_Template 8panels	PASS	-0.8214	-0.1597	Intensity	PASS	3.9.0
WI38_CM2	SAMPLE	81	OID20228	P07711	CTSL	0.1667	Cardiometabolic	B23407	Plate_Layout_Template 8panels	PASS	-0.8214	0.3934	Intensity	PASS	3.9.0
WI38_CM1	SAMPLE	37	OID20229	Q92823	NRCAM	1	Cardiometabolic	B23407	Plate_Layout_Template 8panels	PASS	2.1058	0.9413	Intensity	PASS	3.9.0
WI38_hTSC_S1	SAMPLE	54	OID20229	Q92823	NRCAM	1	Cardiometabolic	B23407	Plate_Layout_Template 8panels	PASS	2.1058	0.0439	Intensity	PASS	3.9.0
WI38_hTSC_S2	SAMPLE	76	OID20229	Q92823	NRCAM	1	Cardiometabolic	B23407	Plate_Layout_Template 8panels	PASS	2.1058	-0.127	Intensity	PASS	3.9.0
WI38_CM2	SAMPLE	81	OID20229	Q92823	NRCAM	1	Cardiometabolic	B23407	Plate_Layout_Template 8panels	PASS	2.1058	-1.0126	Intensity	PASS	3.9.0
WI38_CM1	SAMPLE	37	OID20230	P04792	HSPB1	0.3333	Cardiometabolic	B23407	Plate_Layout_Template 8panels	PASS	-2.3611	0.135	Intensity	PASS	3.9.0
WI38_hTSC_S1	SAMPLE	54	OID20230	P04792	HSPB1	0.3333	Cardiometabolic	B23407	Plate_Layout_Template 8panels	PASS	-2.3611	-0.135	Intensity	PASS	3.9.0
WI38_hTSC_S2	SAMPLE	76	OID20230	P04792	HSPB1	0.3333	Cardiometabolic	B23407	Plate_Layout_Template 8panels	PASS	-2.3611	0.7041	Intensity	PASS	3.9.0
WI38_CM2	SAMPLE	81	OID20230	P04792	HSPB1	0.3333	Cardiometabolic	B23407	Plate_Layout_Template 8panels	PASS	-2.3611	0.7885	Intensity	PASS	3.9.0
WI38_CM1	SAMPLE	37	OID20231	P07204	THBD	0.5	Cardiometabolic	B23407	Plate_Layout_Template 8panels	PASS	0.5136	-1.7458	Intensity	PASS	3.9.0
WI38_hTSC_S1	SAMPLE	54	OID20231	P07204	THBD	0.5	Cardiometabolic	B23407	Plate_Layout_Template 8panels	PASS	0.5136	0.5157	Intensity	PASS	3.9.0
WI38_hTSC_S2	SAMPLE	76	OID20231	P07204	THBD	0.5	Cardiometabolic	B23407	Plate_Layout_Template 8panels	PASS	0.5136	-0.5157	Intensity	PASS	3.9.0
WI38_CM2	SAMPLE	81	OID20231	P07204	THBD	0.5	Cardiometabolic	B23407	Plate_Layout_Template 8panels	PASS	0.5136	-1.0357	Intensity	PASS	3.9.0
WI38_CM1	SAMPLE	37	OID20232	Q16773	KYAT1	0.3333	Cardiometabolic	B23407	Plate_Layout_Template 8panels	PASS	-2.2066	-0.1301	Intensity	PASS	3.9.0
WI38_hTSC_S1	SAMPLE	54	OID20232	Q16773	KYAT1	0.3333	Cardiometabolic	B23407	Plate_Layout_Template 8panels	PASS	-2.2066	0.1301	Intensity	PASS	3.9.0
WI38_hTSC_S2	SAMPLE	76	OID20232	Q16773	KYAT1	0.3333	Cardiometabolic	B23407	Plate_Layout_Template 8panels	PASS	-2.2066	0.9619	Intensity	PASS	3.9.0
WI38_CM2	SAMPLE	81	OID20232	Q16773	KYAT1	0.3333	Cardiometabolic	B23407	Plate_Layout_Template 8panels	PASS	-2.2066	0.7544	Intensity	PASS	3.9.0
WI38_CM1	SAMPLE	37	OID20233	Q92520	FAM3C	0	Cardiometabolic	B23407	Plate_Layout_Template 8panels	PASS	-2.5509	-0.176	Intensity	PASS	3.9.0
WI38_hTSC_S1	SAMPLE	54	OID20233	Q92520	FAM3C	0	Cardiometabolic	B23407	Plate_Layout_Template 8panels	PASS	-2.5509	0.176	Intensity	PASS	3.9.0
WI38_hTSC_S2	SAMPLE	76	OID20233	Q92520	FAM3C	0	Cardiometabolic	B23407	Plate_Layout_Template 8panels	PASS	-2.5509	0.5669	Intensity	PASS	3.9.0
WI38_CM2	SAMPLE	81	OID20233	Q92520	FAM3C	0	Cardiometabolic	B23407	Plate_Layout_Template 8panels	PASS	-2.5509	0.7849	Intensity	PASS	3.9.0
WI38_CM1	SAMPLE	37	OID20234	P19971	TYMP	0.3333	Cardiometabolic	B23407	Plate_Layout_Template 8panels	PASS	-0.1518	-0.2287	Intensity	PASS	3.9.0
WI38_hTSC_S1	SAMPLE	54	OID20234	P19971	TYMP	0.3333	Cardiometabolic	B23407	Plate_Layout_Template 8panels	PASS	-0.1518	-0.1352	Intensity	PASS	3.9.0
WI38_hTSC_S2	SAMPLE	76	OID20234	P19971	TYMP	0.3333	Cardiometabolic	B23407	Plate_Layout_Template 8panels	PASS	-0.1518	0.5784	Intensity	PASS	3.9.0
WI38_CM2	SAMPLE	81	OID20234	P19971	TYMP	0.3333	Cardiometabolic	B23407	Plate_Layout_Template 8panels	PASS	-0.1518	-0.795	Intensity	PASS	3.9.0
WI38_CM1	SAMPLE	37	OID20235	Q8NBP7	PCSK9	0.6667	Cardiometabolic	B23407	Plate_Layout_Template 8panels	PASS	0.9373	1.3224	Intensity	PASS	3.9.0
WI38_hTSC_S1	SAMPLE	54	OID20235	Q8NBP7	PCSK9	0.6667	Cardiometabolic	B23407	Plate_Layout_Template 8panels	PASS	0.9373	0.0679	Intensity	PASS	3.9.0
WI38_hTSC_S2	SAMPLE	76	OID20235	Q8NBP7	PCSK9	0.6667	Cardiometabolic	B23407	Plate_Layout_Template 8panels	PASS	0.9373	-0.0679	Intensity	PASS	3.9.0
WI38_CM2	SAMPLE	81	OID20235	Q8NBP7	PCSK9	0.6667	Cardiometabolic	B23407	Plate_Layout_Template 8panels	PASS	0.9373	-0.9258	Intensity	PASS	3.9.0
WI38_CM1	SAMPLE	37	OID20236	Q16270	IGFBP7	0.1667	Cardiometabolic	B23407	Plate_Layout_Template 8panels	PASS	-2.3893	0.5409	Intensity	PASS	3.9.0
WI38_hTSC_S1	SAMPLE	54	OID20236	Q16270	IGFBP7	0.1667	Cardiometabolic	B23407	Plate_Layout_Template 8panels	PASS	-2.3893	0.028	Intensity	PASS	3.9.0
WI38_hTSC_S2	SAMPLE	76	OID20236	Q16270	IGFBP7	0.1667	Cardiometabolic	B23407	Plate_Layout_Template 8panels	PASS	-2.3893	-0.028	Intensity	PASS	3.9.0
WI38_CM2	SAMPLE	81	OID20236	Q16270	IGFBP7	0.1667	Cardiometabolic	B23407	Plate_Layout_Template 8panels	PASS	-2.3893	0.5452	Intensity	PASS	3.9.0
WI38_CM1	SAMPLE	37	OID20237	P07911	UMOD	1	Cardiometabolic	B23407	Plate_Layout_Template 8panels	PASS	0.778	0.0537	Intensity	PASS	3.9.0
WI38_hTSC_S1	SAMPLE	54	OID20237	P07911	UMOD	1	Cardiometabolic	B23407	Plate_Layout_Template 8panels	PASS	0.778	0.1581	Intensity	PASS	3.9.0
WI38_hTSC_S2	SAMPLE	76	OID20237	P07911	UMOD	1	Cardiometabolic	B23407	Plate_Layout_Template 8panels	PASS	0.778	-0.2799	Intensity	PASS	3.9.0
WI38_CM2	SAMPLE	81	OID20237	P07911	UMOD	1	Cardiometabolic	B23407	Plate_Layout_Template 8panels	PASS	0.778	-0.0537	Intensity	PASS	3.9.0
WI38_CM1	SAMPLE	37	OID20238	P55058	PLTP	0.5	Cardiometabolic	B23407	Plate_Layout_Template 8panels	PASS	-0.0388	-0.1124	Intensity	PASS	3.9.0
WI38_hTSC_S1	SAMPLE	54	OID20238	P55058	PLTP	0.5	Cardiometabolic	B23407	Plate_Layout_Template 8panels	PASS	-0.0388	0.5483	Intensity	PASS	3.9.0
WI38_hTSC_S2	SAMPLE	76	OID20238	P55058	PLTP	0.5	Cardiometabolic	B23407	Plate_Layout_Template 8panels	PASS	-0.0388	-0.4357	Intensity	PASS	3.9.0
WI38_CM2	SAMPLE	81	OID20238	P55058	PLTP	0.5	Cardiometabolic	B23407	Plate_Layout_Template 8panels	PASS	-0.0388	0.1124	Intensity	PASS	3.9.0
WI38_CM1	SAMPLE	37	OID20239	Q13361	MFAP5	0.6667	Cardiometabolic	B23407	Plate_Layout_Template 8panels	PASS	0.1528	-1.1331	Intensity	PASS	3.9.0
WI38_hTSC_S1	SAMPLE	54	OID20239	Q13361	MFAP5	0.6667	Cardiometabolic	B23407	Plate_Layout_Template 8panels	PASS	0.1528	0.0739	Intensity	PASS	3.9.0
WI38_hTSC_S2	SAMPLE	76	OID20239	Q13361	MFAP5	0.6667	Cardiometabolic	B23407	Plate_Layout_Template 8panels	PASS	0.1528	0.2849	Intensity	PASS	3.9.0
WI38_CM2	SAMPLE	81	OID20239	Q13361	MFAP5	0.6667	Cardiometabolic	B23407	Plate_Layout_Template 8panels	PASS	0.1528	-0.0739	Intensity	PASS	3.9.0
WI38_CM1	SAMPLE	37	OID20240	P01130	LDLR	0.1667	Cardiometabolic	B23407	Plate_Layout_Template 8panels	PASS	-4.9209	0.3921	Intensity	PASS	3.9.0
WI38_hTSC_S1	SAMPLE	54	OID20240	P01130	LDLR	0.1667	Cardiometabolic	B23407	Plate_Layout_Template 8panels	PASS	-4.9209	0.5186	Intensity	PASS	3.9.0
WI38_hTSC_S2	SAMPLE	76	OID20240	P01130	LDLR	0.1667	Cardiometabolic	B23407	Plate_Layout_Template 8panels	PASS	-4.9209	0.1556	Intensity	PASS	3.9.0
WI38_CM2	SAMPLE	81	OID20240	P01130	LDLR	0.1667	Cardiometabolic	B23407	Plate_Layout_Template 8panels	PASS	-4.9209	-0.1556	Intensity	PASS	3.9.0
WI38_CM1	SAMPLE	37	OID20241	P22748	CA4	1	Cardiometabolic	B23407	Plate_Layout_Template 8panels	PASS	0.8286	-0.0259	Intensity	PASS	3.9.0
WI38_hTSC_S1	SAMPLE	54	OID20241	P22748	CA4	1	Cardiometabolic	B23407	Plate_Layout_Template 8panels	PASS	0.8286	0.2442	Intensity	PASS	3.9.0
WI38_hTSC_S2	SAMPLE	76	OID20241	P22748	CA4	1	Cardiometabolic	B23407	Plate_Layout_Template 8panels	PASS	0.8286	0.0259	Intensity	PASS	3.9.0
WI38_CM2	SAMPLE	81	OID20241	P22748	CA4	1	Cardiometabolic	B23407	Plate_Layout_Template 8panels	PASS	0.8286	-0.9842	Intensity	PASS	3.9.0
WI38_CM1	SAMPLE	37	OID20242	P54760	EPHB4	0.1667	Cardiometabolic	B23407	Plate_Layout_Template 8panels	PASS	-1.1169	0.1137	Intensity	PASS	3.9.0
WI38_hTSC_S1	SAMPLE	54	OID20242	P54760	EPHB4	0.1667	Cardiometabolic	B23407	Plate_Layout_Template 8panels	PASS	-1.1169	-0.5874	Intensity	PASS	3.9.0
WI38_hTSC_S2	SAMPLE	76	OID20242	P54760	EPHB4	0.1667	Cardiometabolic	B23407	Plate_Layout_Template 8panels	PASS	-1.1169	0.3287	Intensity	PASS	3.9.0
WI38_CM2	SAMPLE	81	OID20242	P54760	EPHB4	0.1667	Cardiometabolic	B23407	Plate_Layout_Template 8panels	PASS	-1.1169	-0.1137	Intensity	PASS	3.9.0
WI38_CM1	SAMPLE	37	OID20243	P33151	CDH5	1	Cardiometabolic	B23407	Plate_Layout_Template 8panels	PASS	0.8947	-0.3209	Intensity	PASS	3.9.0
WI38_hTSC_S1	SAMPLE	54	OID20243	P33151	CDH5	1	Cardiometabolic	B23407	Plate_Layout_Template 8panels	PASS	0.8947	0.189	Intensity	PASS	3.9.0
WI38_hTSC_S2	SAMPLE	76	OID20243	P33151	CDH5	1	Cardiometabolic	B23407	Plate_Layout_Template 8panels	PASS	0.8947	0.1465	Intensity	PASS	3.9.0
WI38_CM2	SAMPLE	81	OID20243	P33151	CDH5	1	Cardiometabolic	B23407	Plate_Layout_Template 8panels	PASS	0.8947	-0.1465	Intensity	PASS	3.9.0
WI38_CM1	SAMPLE	37	OID20244	P23141	CES1	1	Cardiometabolic	B23407	Plate_Layout_Template 8panels	PASS	0.7776	0.0014	Intensity	PASS	3.9.0
WI38_hTSC_S1	SAMPLE	54	OID20244	P23141	CES1	1	Cardiometabolic	B23407	Plate_Layout_Template 8panels	PASS	0.7776	-1.2451	Intensity	PASS	3.9.0
WI38_hTSC_S2	SAMPLE	76	OID20244	P23141	CES1	1	Cardiometabolic	B23407	Plate_Layout_Template 8panels	PASS	0.7776	-0.5495	Intensity	PASS	3.9.0
WI38_CM2	SAMPLE	81	OID20244	P23141	CES1	1	Cardiometabolic	B23407	Plate_Layout_Template 8panels	PASS	0.7776	-0.0014	Intensity	PASS	3.9.0
WI38_CM1	SAMPLE	37	OID20245	P15090	FABP4	0.8333	Cardiometabolic	B23407	Plate_Layout_Template 8panels	PASS	0.9312	0.0735	Intensity	PASS	3.9.0
WI38_hTSC_S1	SAMPLE	54	OID20245	P15090	FABP4	0.8333	Cardiometabolic	B23407	Plate_Layout_Template 8panels	PASS	0.9312	0.0244	Intensity	PASS	3.9.0
WI38_hTSC_S2	SAMPLE	76	OID20245	P15090	FABP4	0.8333	Cardiometabolic	B23407	Plate_Layout_Template 8panels	PASS	0.9312	1.1347	Intensity	PASS	3.9.0
WI38_CM2	SAMPLE	81	OID20245	P15090	FABP4	0.8333	Cardiometabolic	B23407	Plate_Layout_Template 8panels	PASS	0.9312	-1.1699	Intensity	PASS	3.9.0
WI38_CM1	SAMPLE	37	OID20246	P08833	IGFBP1	0.6667	Cardiometabolic	B23407	Plate_Layout_Template 8panels	PASS	0.0501	-0.018	Intensity	PASS	3.9.0
WI38_hTSC_S1	SAMPLE	54	OID20246	P08833	IGFBP1	0.6667	Cardiometabolic	B23407	Plate_Layout_Template 8panels	PASS	0.0501	-0.1453	Intensity	PASS	3.9.0
WI38_hTSC_S2	SAMPLE	76	OID20246	P08833	IGFBP1	0.6667	Cardiometabolic	B23407	Plate_Layout_Template 8panels	PASS	0.0501	-0.4751	Intensity	PASS	3.9.0
WI38_CM2	SAMPLE	81	OID20246	P08833	IGFBP1	0.6667	Cardiometabolic	B23407	Plate_Layout_Template 8panels	PASS	0.0501	0.2236	Intensity	PASS	3.9.0
WI38_CM1	SAMPLE	37	OID20247	P00750	PLAT	0.1667	Cardiometabolic	B23407	Plate_Layout_Template 8panels	PASS	-6.1194	0.6554	Intensity	PASS	3.9.0
WI38_hTSC_S1	SAMPLE	54	OID20247	P00750	PLAT	0.1667	Cardiometabolic	B23407	Plate_Layout_Template 8panels	PASS	-6.1194	-0.4617	Intensity	PASS	3.9.0
WI38_hTSC_S2	SAMPLE	76	OID20247	P00750	PLAT	0.1667	Cardiometabolic	B23407	Plate_Layout_Template 8panels	PASS	-6.1194	-0.3668	Intensity	PASS	3.9.0
WI38_CM2	SAMPLE	81	OID20247	P00750	PLAT	0.1667	Cardiometabolic	B23407	Plate_Layout_Template 8panels	PASS	-6.1194	0.8084	Intensity	PASS	3.9.0
WI38_CM1	SAMPLE	37	OID20248	P13598	ICAM2	0.6667	Cardiometabolic	B23407	Plate_Layout_Template 8panels	PASS	0.1468	-0.7454	Intensity	PASS	3.9.0
WI38_hTSC_S1	SAMPLE	54	OID20248	P13598	ICAM2	0.6667	Cardiometabolic	B23407	Plate_Layout_Template 8panels	PASS	0.1468	-0.2675	Intensity	PASS	3.9.0
WI38_hTSC_S2	SAMPLE	76	OID20248	P13598	ICAM2	0.6667	Cardiometabolic	B23407	Plate_Layout_Template 8panels	PASS	0.1468	0.1689	Intensity	PASS	3.9.0
WI38_CM2	SAMPLE	81	OID20248	P13598	ICAM2	0.6667	Cardiometabolic	B23407	Plate_Layout_Template 8panels	PASS	0.1468	-0.0273	Intensity	PASS	3.9.0
WI38_CM1	SAMPLE	37	OID20249	Q76LX8	ADAMTS13	0.6667	Cardiometabolic	B23407	Plate_Layout_Template 8panels	PASS	0.145	0.088	Intensity	PASS	3.9.0
WI38_hTSC_S1	SAMPLE	54	OID20249	Q76LX8	ADAMTS13	0.6667	Cardiometabolic	B23407	Plate_Layout_Template 8panels	PASS	0.145	-0.088	Intensity	PASS	3.9.0
WI38_hTSC_S2	SAMPLE	76	OID20249	Q76LX8	ADAMTS13	0.6667	Cardiometabolic	B23407	Plate_Layout_Template 8panels	PASS	0.145	-0.6808	Intensity	PASS	3.9.0
WI38_CM2	SAMPLE	81	OID20249	Q76LX8	ADAMTS13	0.6667	Cardiometabolic	B23407	Plate_Layout_Template 8panels	PASS	0.145	0.3271	Intensity	PASS	3.9.0
WI38_CM1	SAMPLE	37	OID20250	Q01638	IL1RL1	0.8333	Cardiometabolic	B23407	Plate_Layout_Template 8panels	PASS	1.4665	1.7833	Intensity	PASS	3.9.0
WI38_hTSC_S1	SAMPLE	54	OID20250	Q01638	IL1RL1	0.8333	Cardiometabolic	B23407	Plate_Layout_Template 8panels	PASS	1.4665	0.1238	Intensity	PASS	3.9.0
WI38_hTSC_S2	SAMPLE	76	OID20250	Q01638	IL1RL1	0.8333	Cardiometabolic	B23407	Plate_Layout_Template 8panels	PASS	1.4665	-0.276	Intensity	PASS	3.9.0
WI38_CM2	SAMPLE	81	OID20250	Q01638	IL1RL1	0.8333	Cardiometabolic	B23407	Plate_Layout_Template 8panels	PASS	1.4665	-0.1238	Intensity	PASS	3.9.0
WI38_CM1	SAMPLE	37	OID20251	Q99988	GDF15	0.3333	Cardiometabolic	B23407	Plate_Layout_Template 8panels	PASS	-1.7868	1.1709	Intensity	PASS	3.9.0
WI38_hTSC_S1	SAMPLE	54	OID20251	Q99988	GDF15	0.3333	Cardiometabolic	B23407	Plate_Layout_Template 8panels	PASS	-1.7868	-0.0659	Intensity	PASS	3.9.0
WI38_hTSC_S2	SAMPLE	76	OID20251	Q99988	GDF15	0.3333	Cardiometabolic	B23407	Plate_Layout_Template 8panels	PASS	-1.7868	0.0659	Intensity	PASS	3.9.0
WI38_CM2	SAMPLE	81	OID20251	Q99988	GDF15	0.3333	Cardiometabolic	B23407	Plate_Layout_Template 8panels	PASS	-1.7868	1.3627	Intensity	PASS	3.9.0
WI38_CM1	SAMPLE	37	OID20252	P04054	PLA2G1B	0.1667	Cardiometabolic	B23407	Plate_Layout_Template 8panels	PASS	-0.337	0.0997	Intensity	PASS	3.9.0
WI38_hTSC_S1	SAMPLE	54	OID20252	P04054	PLA2G1B	0.1667	Cardiometabolic	B23407	Plate_Layout_Template 8panels	PASS	-0.337	-0.2586	Intensity	PASS	3.9.0
WI38_hTSC_S2	SAMPLE	76	OID20252	P04054	PLA2G1B	0.1667	Cardiometabolic	B23407	Plate_Layout_Template 8panels	PASS	-0.337	0.3162	Intensity	PASS	3.9.0
WI38_CM2	SAMPLE	81	OID20252	P04054	PLA2G1B	0.1667	Cardiometabolic	B23407	Plate_Layout_Template 8panels	PASS	-0.337	-0.0997	Intensity	PASS	3.9.0
WI38_CM1	SAMPLE	37	OID20253	Q9UM47	NOTCH3	1	Cardiometabolic	B23407	Plate_Layout_Template 8panels	PASS	0.5696	0.4599	Intensity	PASS	3.9.0
WI38_hTSC_S1	SAMPLE	54	OID20253	Q9UM47	NOTCH3	1	Cardiometabolic	B23407	Plate_Layout_Template 8panels	PASS	0.5696	-0.2289	Intensity	PASS	3.9.0
WI38_hTSC_S2	SAMPLE	76	OID20253	Q9UM47	NOTCH3	1	Cardiometabolic	B23407	Plate_Layout_Template 8panels	PASS	0.5696	0.4807	Intensity	PASS	3.9.0
WI38_CM2	SAMPLE	81	OID20253	Q9UM47	NOTCH3	1	Cardiometabolic	B23407	Plate_Layout_Template 8panels	PASS	0.5696	-0.3108	Intensity	PASS	3.9.0
WI38_CM1	SAMPLE	37	OID20254	Q14767	LTBP2	0.1667	Cardiometabolic	B23407	Plate_Layout_Template 8panels	PASS	-8.7986	0.8768	Intensity	PASS	3.9.0
WI38_hTSC_S1	SAMPLE	54	OID20254	Q14767	LTBP2	0.1667	Cardiometabolic	B23407	Plate_Layout_Template 8panels	PASS	-8.7986	0.2142	Intensity	PASS	3.9.0
WI38_hTSC_S2	SAMPLE	76	OID20254	Q14767	LTBP2	0.1667	Cardiometabolic	B23407	Plate_Layout_Template 8panels	PASS	-8.7986	-0.2142	Intensity	PASS	3.9.0
WI38_CM2	SAMPLE	81	OID20254	Q14767	LTBP2	0.1667	Cardiometabolic	B23407	Plate_Layout_Template 8panels	PASS	-8.7986	0.4287	Intensity	PASS	3.9.0
WI38_CM1	SAMPLE	37	OID20255	Q03167	TGFBR3	0.3333	Cardiometabolic	B23407	Plate_Layout_Template 8panels	PASS	-0.1285	0.4144	Intensity	PASS	3.9.0
WI38_hTSC_S1	SAMPLE	54	OID20255	Q03167	TGFBR3	0.3333	Cardiometabolic	B23407	Plate_Layout_Template 8panels	PASS	-0.1285	0.0208	Intensity	PASS	3.9.0
WI38_hTSC_S2	SAMPLE	76	OID20255	Q03167	TGFBR3	0.3333	Cardiometabolic	B23407	Plate_Layout_Template 8panels	PASS	-0.1285	-0.0208	Intensity	PASS	3.9.0
WI38_CM2	SAMPLE	81	OID20255	Q03167	TGFBR3	0.3333	Cardiometabolic	B23407	Plate_Layout_Template 8panels	PASS	-0.1285	-0.7481	Intensity	PASS	3.9.0
WI38_CM1	SAMPLE	37	OID20256	P04275	VWF	1	Cardiometabolic	B23407	Plate_Layout_Template 8panels	PASS	0.7015	0.5038	Intensity	PASS	3.9.0
WI38_hTSC_S1	SAMPLE	54	OID20256	P04275	VWF	1	Cardiometabolic	B23407	Plate_Layout_Template 8panels	PASS	0.7015	0.5955	Intensity	PASS	3.9.0
WI38_hTSC_S2	SAMPLE	76	OID20256	P04275	VWF	1	Cardiometabolic	B23407	Plate_Layout_Template 8panels	PASS	0.7015	-0.1392	Intensity	PASS	3.9.0
WI38_CM2	SAMPLE	81	OID20256	P04275	VWF	1	Cardiometabolic	B23407	Plate_Layout_Template 8panels	PASS	0.7015	-1.248	Intensity	PASS	3.9.0
WI38_CM1	SAMPLE	37	OID20257	Q5VY43	PEAR1	0.3333	Cardiometabolic	B23407	Plate_Layout_Template 8panels	PASS	-0.333	0.377	Intensity	PASS	3.9.0
WI38_hTSC_S1	SAMPLE	54	OID20257	Q5VY43	PEAR1	0.3333	Cardiometabolic	B23407	Plate_Layout_Template 8panels	PASS	-0.333	0.2149	Intensity	PASS	3.9.0
WI38_hTSC_S2	SAMPLE	76	OID20257	Q5VY43	PEAR1	0.3333	Cardiometabolic	B23407	Plate_Layout_Template 8panels	PASS	-0.333	-0.8866	Intensity	PASS	3.9.0
WI38_CM2	SAMPLE	81	OID20257	Q5VY43	PEAR1	0.3333	Cardiometabolic	B23407	Plate_Layout_Template 8panels	PASS	-0.333	-0.2149	Intensity	PASS	3.9.0
WI38_CM1	SAMPLE	37	OID20258	Q06141	REG3A	0.8333	Cardiometabolic	B23407	Plate_Layout_Template 8panels	PASS	0.9374	0.6413	Intensity	PASS	3.9.0
WI38_hTSC_S1	SAMPLE	54	OID20258	Q06141	REG3A	0.8333	Cardiometabolic	B23407	Plate_Layout_Template 8panels	PASS	0.9374	0.2061	Intensity	PASS	3.9.0
WI38_hTSC_S2	SAMPLE	76	OID20258	Q06141	REG3A	0.8333	Cardiometabolic	B23407	Plate_Layout_Template 8panels	PASS	0.9374	-0.3613	Intensity	PASS	3.9.0
WI38_CM2	SAMPLE	81	OID20258	Q06141	REG3A	0.8333	Cardiometabolic	B23407	Plate_Layout_Template 8panels	PASS	0.9374	1.1619	Intensity	PASS	3.9.0
WI38_CM1	SAMPLE	37	OID20259	P55808	XG	0.8333	Cardiometabolic	B23407	Plate_Layout_Template 8panels	PASS	1.4616	-0.085	Intensity	PASS	3.9.0
WI38_hTSC_S1	SAMPLE	54	OID20259	P55808	XG	0.8333	Cardiometabolic	B23407	Plate_Layout_Template 8panels	PASS	1.4616	0.1562	Intensity	PASS	3.9.0
WI38_hTSC_S2	SAMPLE	76	OID20259	P55808	XG	0.8333	Cardiometabolic	B23407	Plate_Layout_Template 8panels	PASS	1.4616	2.1184	Intensity	PASS	3.9.0
WI38_CM2	SAMPLE	81	OID20259	P55808	XG	0.8333	Cardiometabolic	B23407	Plate_Layout_Template 8panels	PASS	1.4616	-1.3559	Intensity	PASS	3.9.0
WI38_CM1	SAMPLE	37	OID20260	P48960	ADGRE5	0.1667	Cardiometabolic	B23407	Plate_Layout_Template 8panels	PASS	-0.8439	0.6022	Intensity	PASS	3.9.0
WI38_hTSC_S1	SAMPLE	54	OID20260	P48960	ADGRE5	0.1667	Cardiometabolic	B23407	Plate_Layout_Template 8panels	PASS	-0.8439	-0.0938	Intensity	PASS	3.9.0
WI38_hTSC_S2	SAMPLE	76	OID20260	P48960	ADGRE5	0.1667	Cardiometabolic	B23407	Plate_Layout_Template 8panels	PASS	-0.8439	-0.7134	Intensity	PASS	3.9.0
WI38_CM2	SAMPLE	81	OID20260	P48960	ADGRE5	0.1667	Cardiometabolic	B23407	Plate_Layout_Template 8panels	PASS	-0.8439	0.0938	Intensity	PASS	3.9.0
WI38_CM1	SAMPLE	37	OID20261	P04066	FUCA1	0.5	Cardiometabolic	B23407	Plate_Layout_Template 8panels	PASS	-0.0408	0.4679	Intensity	PASS	3.9.0
WI38_hTSC_S1	SAMPLE	54	OID20261	P04066	FUCA1	0.5	Cardiometabolic	B23407	Plate_Layout_Template 8panels	PASS	-0.0408	0.3063	Intensity	PASS	3.9.0
WI38_hTSC_S2	SAMPLE	76	OID20261	P04066	FUCA1	0.5	Cardiometabolic	B23407	Plate_Layout_Template 8panels	PASS	-0.0408	-1.3704	Intensity	PASS	3.9.0
WI38_CM2	SAMPLE	81	OID20261	P04066	FUCA1	0.5	Cardiometabolic	B23407	Plate_Layout_Template 8panels	PASS	-0.0408	0.0557	Intensity	PASS	3.9.0
WI38_CM1	SAMPLE	37	OID20262	Q9NNX6	CD209	0.8333	Cardiometabolic	B23407	Plate_Layout_Template 8panels	PASS	0.649	0.653	Intensity	PASS	3.9.0
WI38_hTSC_S1	SAMPLE	54	OID20262	Q9NNX6	CD209	0.8333	Cardiometabolic	B23407	Plate_Layout_Template 8panels	PASS	0.649	0.4781	Intensity	PASS	3.9.0
WI38_hTSC_S2	SAMPLE	76	OID20262	Q9NNX6	CD209	0.8333	Cardiometabolic	B23407	Plate_Layout_Template 8panels	PASS	0.649	-0.0189	Intensity	PASS	3.9.0
WI38_CM2	SAMPLE	81	OID20262	Q9NNX6	CD209	0.8333	Cardiometabolic	B23407	Plate_Layout_Template 8panels	PASS	0.649	0.0189	Intensity	PASS	3.9.0
WI38_CM1	SAMPLE	37	OID20263	P02144	MB	1	Cardiometabolic	B23407	Plate_Layout_Template 8panels	PASS	0.6092	-0.0366	Intensity	PASS	3.9.0
WI38_hTSC_S1	SAMPLE	54	OID20263	P02144	MB	1	Cardiometabolic	B23407	Plate_Layout_Template 8panels	PASS	0.6092	0.0803	Intensity	PASS	3.9.0
WI38_hTSC_S2	SAMPLE	76	OID20263	P02144	MB	1	Cardiometabolic	B23407	Plate_Layout_Template 8panels	PASS	0.6092	-0.5109	Intensity	PASS	3.9.0
WI38_CM2	SAMPLE	81	OID20263	P02144	MB	1	Cardiometabolic	B23407	Plate_Layout_Template 8panels	PASS	0.6092	-0.1026	Intensity	PASS	3.9.0
WI38_CM1	SAMPLE	37	OID20264	Q9UBP4	DKK3	0.1667	Cardiometabolic	B23407	Plate_Layout_Template 8panels	PASS	-7.9465	0.3939	Intensity	PASS	3.9.0
WI38_hTSC_S1	SAMPLE	54	OID20264	Q9UBP4	DKK3	0.1667	Cardiometabolic	B23407	Plate_Layout_Template 8panels	PASS	-7.9465	0.0888	Intensity	PASS	3.9.0
WI38_hTSC_S2	SAMPLE	76	OID20264	Q9UBP4	DKK3	0.1667	Cardiometabolic	B23407	Plate_Layout_Template 8panels	PASS	-7.9465	-0.0888	Intensity	PASS	3.9.0
WI38_CM2	SAMPLE	81	OID20264	Q9UBP4	DKK3	0.1667	Cardiometabolic	B23407	Plate_Layout_Template 8panels	PASS	-7.9465	0.1101	Intensity	PASS	3.9.0
WI38_CM1	SAMPLE	37	OID20265	O14798	TNFRSF10C	0.3333	Cardiometabolic	B23407	Plate_Layout_Template 8panels	PASS	-0.6718	0.78	Intensity	PASS	3.9.0
WI38_hTSC_S1	SAMPLE	54	OID20265	O14798	TNFRSF10C	0.3333	Cardiometabolic	B23407	Plate_Layout_Template 8panels	PASS	-0.6718	0.3559	Intensity	PASS	3.9.0
WI38_hTSC_S2	SAMPLE	76	OID20265	O14798	TNFRSF10C	0.3333	Cardiometabolic	B23407	Plate_Layout_Template 8panels	PASS	-0.6718	-0.3559	Intensity	PASS	3.9.0
WI38_CM2	SAMPLE	81	OID20265	O14798	TNFRSF10C	0.3333	Cardiometabolic	B23407	Plate_Layout_Template 8panels	PASS	-0.6718	0.5005	Intensity	PASS	3.9.0
WI38_CM1	SAMPLE	37	OID20266	P48304	REG1B	1	Cardiometabolic	B23407	Plate_Layout_Template 8panels	PASS	1.4237	0.6501	Intensity	PASS	3.9.0
WI38_hTSC_S1	SAMPLE	54	OID20266	P48304	REG1B	1	Cardiometabolic	B23407	Plate_Layout_Template 8panels	PASS	1.4237	-0.0386	Intensity	PASS	3.9.0
WI38_hTSC_S2	SAMPLE	76	OID20266	P48304	REG1B	1	Cardiometabolic	B23407	Plate_Layout_Template 8panels	PASS	1.4237	-1.818	Intensity	PASS	3.9.0
WI38_CM2	SAMPLE	81	OID20266	P48304	REG1B	1	Cardiometabolic	B23407	Plate_Layout_Template 8panels	PASS	1.4237	-1.1444	Intensity	PASS	3.9.0
WI38_CM1	SAMPLE	37	OID20267	P01589	IL2RA	1	Cardiometabolic	B23407	Plate_Layout_Template 8panels	PASS	0.5977	0.0623	Intensity	PASS	3.9.0
WI38_hTSC_S1	SAMPLE	54	OID20267	P01589	IL2RA	1	Cardiometabolic	B23407	Plate_Layout_Template 8panels	PASS	0.5977	-0.1736	Intensity	PASS	3.9.0
WI38_hTSC_S2	SAMPLE	76	OID20267	P01589	IL2RA	1	Cardiometabolic	B23407	Plate_Layout_Template 8panels	PASS	0.5977	0.1257	Intensity	PASS	3.9.0
WI38_CM2	SAMPLE	81	OID20267	P01589	IL2RA	1	Cardiometabolic	B23407	Plate_Layout_Template 8panels	PASS	0.5977	0.0502	Intensity	PASS	3.9.0
WI38_CM1	SAMPLE	37	OID20268	P09619	PDGFRB	1	Cardiometabolic	B23407	Plate_Layout_Template 8panels	PASS	0.3235	0.2651	Intensity	PASS	3.9.0
WI38_hTSC_S1	SAMPLE	54	OID20268	P09619	PDGFRB	1	Cardiometabolic	B23407	Plate_Layout_Template 8panels	PASS	0.3235	0.1257	Intensity	PASS	3.9.0
WI38_hTSC_S2	SAMPLE	76	OID20268	P09619	PDGFRB	1	Cardiometabolic	B23407	Plate_Layout_Template 8panels	PASS	0.3235	-0.2054	Intensity	PASS	3.9.0
WI38_CM2	SAMPLE	81	OID20268	P09619	PDGFRB	1	Cardiometabolic	B23407	Plate_Layout_Template 8panels	PASS	0.3235	-0.1257	Intensity	PASS	3.9.0
WI38_CM1	SAMPLE	37	OID20269	P08581	MET	1	Cardiometabolic	B23407	Plate_Layout_Template 8panels	PASS	1.1057	0.1691	Intensity	PASS	3.9.0
WI38_hTSC_S1	SAMPLE	54	OID20269	P08581	MET	1	Cardiometabolic	B23407	Plate_Layout_Template 8panels	PASS	1.1057	0.6289	Intensity	PASS	3.9.0
WI38_hTSC_S2	SAMPLE	76	OID20269	P08581	MET	1	Cardiometabolic	B23407	Plate_Layout_Template 8panels	PASS	1.1057	-0.1691	Intensity	PASS	3.9.0
WI38_CM2	SAMPLE	81	OID20269	P08581	MET	1	Cardiometabolic	B23407	Plate_Layout_Template 8panels	PASS	1.1057	-1.5351	Intensity	PASS	3.9.0
WI38_CM1	SAMPLE	37	OID20270	Q96AP7	ESAM	1	Cardiometabolic	B23407	Plate_Layout_Template 8panels	PASS	0.5516	0.0306	Intensity	PASS	3.9.0
WI38_hTSC_S1	SAMPLE	54	OID20270	Q96AP7	ESAM	1	Cardiometabolic	B23407	Plate_Layout_Template 8panels	PASS	0.5516	0.1339	Intensity	PASS	3.9.0
WI38_hTSC_S2	SAMPLE	76	OID20270	Q96AP7	ESAM	1	Cardiometabolic	B23407	Plate_Layout_Template 8panels	PASS	0.5516	-0.053	Intensity	PASS	3.9.0
WI38_CM2	SAMPLE	81	OID20270	Q96AP7	ESAM	1	Cardiometabolic	B23407	Plate_Layout_Template 8panels	PASS	0.5516	-0.0306	Intensity	PASS	3.9.0
WI38_CM1	SAMPLE	37	OID20271	P07451	CA3	0.6667	Cardiometabolic	B23407	Plate_Layout_Template 8panels	PASS	0.4292	-0.2299	Intensity	PASS	3.9.0
WI38_hTSC_S1	SAMPLE	54	OID20271	P07451	CA3	0.6667	Cardiometabolic	B23407	Plate_Layout_Template 8panels	PASS	0.4292	0.2299	Intensity	PASS	3.9.0
WI38_hTSC_S2	SAMPLE	76	OID20271	P07451	CA3	0.6667	Cardiometabolic	B23407	Plate_Layout_Template 8panels	PASS	0.4292	1.1437	Intensity	PASS	3.9.0
WI38_CM2	SAMPLE	81	OID20271	P07451	CA3	0.6667	Cardiometabolic	B23407	Plate_Layout_Template 8panels	PASS	0.4292	-0.8931	Intensity	PASS	3.9.0
WI38_CM1	SAMPLE	37	OID20272	Q9Y275	TNFSF13B	0.6667	Cardiometabolic	B23407	Plate_Layout_Template 8panels	PASS	0.2301	0.2301	Intensity	PASS	3.9.0
WI38_hTSC_S1	SAMPLE	54	OID20272	Q9Y275	TNFSF13B	0.6667	Cardiometabolic	B23407	Plate_Layout_Template 8panels	PASS	0.2301	-0.1417	Intensity	PASS	3.9.0
WI38_hTSC_S2	SAMPLE	76	OID20272	Q9Y275	TNFSF13B	0.6667	Cardiometabolic	B23407	Plate_Layout_Template 8panels	PASS	0.2301	0.8297	Intensity	PASS	3.9.0
WI38_CM2	SAMPLE	81	OID20272	Q9Y275	TNFSF13B	0.6667	Cardiometabolic	B23407	Plate_Layout_Template 8panels	PASS	0.2301	-0.284	Intensity	PASS	3.9.0
WI38_CM1	SAMPLE	37	OID20273	Q13740	ALCAM	0.1667	Cardiometabolic	B23407	Plate_Layout_Template 8panels	PASS	-4.7054	0.054	Intensity	PASS	3.9.0
WI38_hTSC_S1	SAMPLE	54	OID20273	Q13740	ALCAM	0.1667	Cardiometabolic	B23407	Plate_Layout_Template 8panels	PASS	-4.7054	0.1646	Intensity	PASS	3.9.0
WI38_hTSC_S2	SAMPLE	76	OID20273	Q13740	ALCAM	0.1667	Cardiometabolic	B23407	Plate_Layout_Template 8panels	PASS	-4.7054	-0.054	Intensity	PASS	3.9.0
WI38_CM2	SAMPLE	81	OID20273	Q13740	ALCAM	0.1667	Cardiometabolic	B23407	Plate_Layout_Template 8panels	PASS	-4.7054	-0.4049	Intensity	PASS	3.9.0
WI38_CM1	SAMPLE	37	OID20274	P14555	PLA2G2A	1	Cardiometabolic	B23407	Plate_Layout_Template 8panels	PASS	0.131	0.1149	Intensity	PASS	3.9.0
WI38_hTSC_S1	SAMPLE	54	OID20274	P14555	PLA2G2A	1	Cardiometabolic	B23407	Plate_Layout_Template 8panels	PASS	0.131	-0.2035	Intensity	PASS	3.9.0
WI38_hTSC_S2	SAMPLE	76	OID20274	P14555	PLA2G2A	1	Cardiometabolic	B23407	Plate_Layout_Template 8panels	PASS	0.131	0.0308	Intensity	PASS	3.9.0
WI38_CM2	SAMPLE	81	OID20274	P14555	PLA2G2A	1	Cardiometabolic	B23407	Plate_Layout_Template 8panels	PASS	0.131	-0.0665	Intensity	PASS	3.9.0
WI38_CM1	SAMPLE	37	OID20275	P08118	MSMB	1	Cardiometabolic	B23407	Plate_Layout_Template 8panels	PASS	0.5177	0.4457	Intensity	PASS	3.9.0
WI38_hTSC_S1	SAMPLE	54	OID20275	P08118	MSMB	1	Cardiometabolic	B23407	Plate_Layout_Template 8panels	PASS	0.5177	0.2414	Intensity	PASS	3.9.0
WI38_hTSC_S2	SAMPLE	76	OID20275	P08118	MSMB	1	Cardiometabolic	B23407	Plate_Layout_Template 8panels	PASS	0.5177	-0.2414	Intensity	PASS	3.9.0
WI38_CM2	SAMPLE	81	OID20275	P08118	MSMB	1	Cardiometabolic	B23407	Plate_Layout_Template 8panels	PASS	0.5177	-0.4993	Intensity	PASS	3.9.0
WI38_CM1	SAMPLE	37	OID20276	P07858	CTSB	0	Cardiometabolic	B23407	Plate_Layout_Template 8panels	PASS	-1.9363	0.6827	Intensity	PASS	3.9.0
WI38_hTSC_S1	SAMPLE	54	OID20276	P07858	CTSB	0	Cardiometabolic	B23407	Plate_Layout_Template 8panels	PASS	-1.9363	0.077	Intensity	PASS	3.9.0
WI38_hTSC_S2	SAMPLE	76	OID20276	P07858	CTSB	0	Cardiometabolic	B23407	Plate_Layout_Template 8panels	PASS	-1.9363	-0.3112	Intensity	PASS	3.9.0
WI38_CM2	SAMPLE	81	OID20276	P07858	CTSB	0	Cardiometabolic	B23407	Plate_Layout_Template 8panels	PASS	-1.9363	0.4534	Intensity	PASS	3.9.0
WI38_CM1	SAMPLE	37	OID20277	P32942	ICAM3	0.8333	Cardiometabolic	B23407	Plate_Layout_Template 8panels	PASS	0.8204	0.054	Intensity	PASS	3.9.0
WI38_hTSC_S1	SAMPLE	54	OID20277	P32942	ICAM3	0.8333	Cardiometabolic	B23407	Plate_Layout_Template 8panels	PASS	0.8204	0.3527	Intensity	PASS	3.9.0
WI38_hTSC_S2	SAMPLE	76	OID20277	P32942	ICAM3	0.8333	Cardiometabolic	B23407	Plate_Layout_Template 8panels	PASS	0.8204	-0.054	Intensity	PASS	3.9.0
WI38_CM2	SAMPLE	81	OID20277	P32942	ICAM3	0.8333	Cardiometabolic	B23407	Plate_Layout_Template 8panels	PASS	0.8204	-1.4224	Intensity	PASS	3.9.0
WI38_CM1	SAMPLE	37	OID20278	Q07507	DPT	0.8333	Cardiometabolic	B23407	Plate_Layout_Template 8panels	PASS	0.763	0.0072	Intensity	PASS	3.9.0
WI38_hTSC_S1	SAMPLE	54	OID20278	Q07507	DPT	0.8333	Cardiometabolic	B23407	Plate_Layout_Template 8panels	PASS	0.763	-0.1324	Intensity	PASS	3.9.0
WI38_hTSC_S2	SAMPLE	76	OID20278	Q07507	DPT	0.8333	Cardiometabolic	B23407	Plate_Layout_Template 8panels	PASS	0.763	0.4512	Intensity	PASS	3.9.0
WI38_CM2	SAMPLE	81	OID20278	Q07507	DPT	0.8333	Cardiometabolic	B23407	Plate_Layout_Template 8panels	PASS	0.763	-1.727	Intensity	PASS	3.9.0
WI38_CM1	SAMPLE	37	OID20279	Q9NQ79	CRTAC1	0.5	Cardiometabolic	B23407	Plate_Layout_Template 8panels	PASS	0.0259	0.2096	Intensity	PASS	3.9.0
WI38_hTSC_S1	SAMPLE	54	OID20279	Q9NQ79	CRTAC1	0.5	Cardiometabolic	B23407	Plate_Layout_Template 8panels	PASS	0.0259	0.3336	Intensity	PASS	3.9.0
WI38_hTSC_S2	SAMPLE	76	OID20279	Q9NQ79	CRTAC1	0.5	Cardiometabolic	B23407	Plate_Layout_Template 8panels	PASS	0.0259	-2.1229	Intensity	PASS	3.9.0
WI38_CM2	SAMPLE	81	OID20279	Q9NQ79	CRTAC1	0.5	Cardiometabolic	B23407	Plate_Layout_Template 8panels	PASS	0.0259	-1.096	Intensity	PASS	3.9.0
WI38_CM1	SAMPLE	37	OID20280	P15085	CPA1	0.6667	Cardiometabolic	B23407	Plate_Layout_Template 8panels	PASS	0.1212	0.761	Intensity	PASS	3.9.0
WI38_hTSC_S1	SAMPLE	54	OID20280	P15085	CPA1	0.6667	Cardiometabolic	B23407	Plate_Layout_Template 8panels	PASS	0.1212	0.0804	Intensity	PASS	3.9.0
WI38_hTSC_S2	SAMPLE	76	OID20280	P15085	CPA1	0.6667	Cardiometabolic	B23407	Plate_Layout_Template 8panels	PASS	0.1212	-0.9507	Intensity	PASS	3.9.0
WI38_CM2	SAMPLE	81	OID20280	P15085	CPA1	0.6667	Cardiometabolic	B23407	Plate_Layout_Template 8panels	PASS	0.1212	-0.526	Intensity	PASS	3.9.0
WI38_CM1	SAMPLE	37	OID20281	Q86U17	SERPINA11	0.1667	Cardiometabolic	B23407	Plate_Layout_Template 8panels	PASS	-0.2451	0.33	Intensity	PASS	3.9.0
WI38_hTSC_S1	SAMPLE	54	OID20281	Q86U17	SERPINA11	0.1667	Cardiometabolic	B23407	Plate_Layout_Template 8panels	PASS	-0.2451	-0.0067	Intensity	PASS	3.9.0
WI38_hTSC_S2	SAMPLE	76	OID20281	Q86U17	SERPINA11	0.1667	Cardiometabolic	B23407	Plate_Layout_Template 8panels	PASS	-0.2451	-0.1955	Intensity	PASS	3.9.0
WI38_CM2	SAMPLE	81	OID20281	Q86U17	SERPINA11	0.1667	Cardiometabolic	B23407	Plate_Layout_Template 8panels	PASS	-0.2451	0.0067	Intensity	PASS	3.9.0
WI38_CM1	SAMPLE	37	OID20282	Q9H2A7	CXCL16	0.6667	Cardiometabolic	B23407	Plate_Layout_Template 8panels	PASS	0.4929	1.1798	Intensity	PASS	3.9.0
WI38_hTSC_S1	SAMPLE	54	OID20282	Q9H2A7	CXCL16	0.6667	Cardiometabolic	B23407	Plate_Layout_Template 8panels	PASS	0.4929	1.1349	Intensity	PASS	3.9.0
WI38_hTSC_S2	SAMPLE	76	OID20282	Q9H2A7	CXCL16	0.6667	Cardiometabolic	B23407	Plate_Layout_Template 8panels	PASS	0.4929	0.0155	Intensity	PASS	3.9.0
WI38_CM2	SAMPLE	81	OID20282	Q9H2A7	CXCL16	0.6667	Cardiometabolic	B23407	Plate_Layout_Template 8panels	PASS	0.4929	-0.0155	Intensity	PASS	3.9.0
WI38_CM1	SAMPLE	37	OID20283	O75326	SEMA7A	0.1667	Cardiometabolic	B23407	Plate_Layout_Template 8panels	PASS	-7.6592	0.4682	Intensity	PASS	3.9.0
WI38_hTSC_S1	SAMPLE	54	OID20283	O75326	SEMA7A	0.1667	Cardiometabolic	B23407	Plate_Layout_Template 8panels	PASS	-7.6592	-0.1306	Intensity	PASS	3.9.0
WI38_hTSC_S2	SAMPLE	76	OID20283	O75326	SEMA7A	0.1667	Cardiometabolic	B23407	Plate_Layout_Template 8panels	PASS	-7.6592	-0.5257	Intensity	PASS	3.9.0
WI38_CM2	SAMPLE	81	OID20283	O75326	SEMA7A	0.1667	Cardiometabolic	B23407	Plate_Layout_Template 8panels	PASS	-7.6592	0.1306	Intensity	PASS	3.9.0
WI38_CM1	SAMPLE	37	OID20284	P17931	LGALS3	0.1667	Cardiometabolic	B23407	Plate_Layout_Template 8panels	PASS	-1.6276	0.4679	Intensity	PASS	3.9.0
WI38_hTSC_S1	SAMPLE	54	OID20284	P17931	LGALS3	0.1667	Cardiometabolic	B23407	Plate_Layout_Template 8panels	PASS	-1.6276	0.4431	Intensity	PASS	3.9.0
WI38_hTSC_S2	SAMPLE	76	OID20284	P17931	LGALS3	0.1667	Cardiometabolic	B23407	Plate_Layout_Template 8panels	PASS	-1.6276	-0.3945	Intensity	PASS	3.9.0
WI38_CM2	SAMPLE	81	OID20284	P17931	LGALS3	0.1667	Cardiometabolic	B23407	Plate_Layout_Template 8panels	PASS	-1.6276	0.3945	Intensity	PASS	3.9.0
WI38_CM1	SAMPLE	37	OID20285	Q9H1U4	MEGF9	0.5	Cardiometabolic	B23407	Plate_Layout_Template 8panels	PASS	-0.2183	0.3784	Intensity	PASS	3.9.0
WI38_hTSC_S1	SAMPLE	54	OID20285	Q9H1U4	MEGF9	0.5	Cardiometabolic	B23407	Plate_Layout_Template 8panels	PASS	-0.2183	0.6877	Intensity	PASS	3.9.0
WI38_hTSC_S2	SAMPLE	76	OID20285	Q9H1U4	MEGF9	0.5	Cardiometabolic	B23407	Plate_Layout_Template 8panels	PASS	-0.2183	-0.3784	Intensity	PASS	3.9.0
WI38_CM2	SAMPLE	81	OID20285	Q9H1U4	MEGF9	0.5	Cardiometabolic	B23407	Plate_Layout_Template 8panels	PASS	-0.2183	0.3916	Intensity	PASS	3.9.0
WI38_CM1	SAMPLE	37	OID20286	P31146	CORO1A	0.5	Cardiometabolic	B23407	Plate_Layout_Template 8panels	PASS	-0.1325	0.4796	Intensity	PASS	3.9.0
WI38_hTSC_S1	SAMPLE	54	OID20286	P31146	CORO1A	0.5	Cardiometabolic	B23407	Plate_Layout_Template 8panels	PASS	-0.1325	0.163	Intensity	PASS	3.9.0
WI38_hTSC_S2	SAMPLE	76	OID20286	P31146	CORO1A	0.5	Cardiometabolic	B23407	Plate_Layout_Template 8panels	PASS	-0.1325	0.2465	Intensity	PASS	3.9.0
WI38_CM2	SAMPLE	81	OID20286	P31146	CORO1A	0.5	Cardiometabolic	B23407	Plate_Layout_Template 8panels	PASS	-0.1325	-0.163	Intensity	PASS	3.9.0
WI38_CM1	SAMPLE	37	OID20287	P17813	ENG	0.1667	Cardiometabolic	B23407	Plate_Layout_Template 8panels	PASS	-1.4385	0.3468	Intensity	PASS	3.9.0
WI38_hTSC_S1	SAMPLE	54	OID20287	P17813	ENG	0.1667	Cardiometabolic	B23407	Plate_Layout_Template 8panels	PASS	-1.4385	0.2053	Intensity	PASS	3.9.0
WI38_hTSC_S2	SAMPLE	76	OID20287	P17813	ENG	0.1667	Cardiometabolic	B23407	Plate_Layout_Template 8panels	PASS	-1.4385	-0.2053	Intensity	PASS	3.9.0
WI38_CM2	SAMPLE	81	OID20287	P17813	ENG	0.1667	Cardiometabolic	B23407	Plate_Layout_Template 8panels	PASS	-1.4385	-0.3565	Intensity	PASS	3.9.0
WI38_CM1	SAMPLE	37	OID20288	Q13822	ENPP2	0.8333	Cardiometabolic	B23407	Plate_Layout_Template 8panels	PASS	0.3526	0.124	Intensity	PASS	3.9.0
WI38_hTSC_S1	SAMPLE	54	OID20288	Q13822	ENPP2	0.8333	Cardiometabolic	B23407	Plate_Layout_Template 8panels	PASS	0.3526	0.1596	Intensity	PASS	3.9.0
WI38_hTSC_S2	SAMPLE	76	OID20288	Q13822	ENPP2	0.8333	Cardiometabolic	B23407	Plate_Layout_Template 8panels	PASS	0.3526	-0.124	Intensity	PASS	3.9.0
WI38_CM2	SAMPLE	81	OID20288	Q13822	ENPP2	0.8333	Cardiometabolic	B23407	Plate_Layout_Template 8panels	PASS	0.3526	-0.3433	Intensity	PASS	3.9.0
WI38_CM1	SAMPLE	37	OID20289	P15086	CPB1	1	Cardiometabolic	B23407	Plate_Layout_Template 8panels	PASS	0.883	-0.1678	Intensity	PASS	3.9.0
WI38_hTSC_S1	SAMPLE	54	OID20289	P15086	CPB1	1	Cardiometabolic	B23407	Plate_Layout_Template 8panels	PASS	0.883	0.6228	Intensity	PASS	3.9.0
WI38_hTSC_S2	SAMPLE	76	OID20289	P15086	CPB1	1	Cardiometabolic	B23407	Plate_Layout_Template 8panels	PASS	0.883	0.2576	Intensity	PASS	3.9.0
WI38_CM2	SAMPLE	81	OID20289	P15086	CPB1	1	Cardiometabolic	B23407	Plate_Layout_Template 8panels	PASS	0.883	-0.4254	Intensity	PASS	3.9.0
WI38_CM1	SAMPLE	37	OID20290	P16581	SELE	1	Cardiometabolic	B23407	Plate_Layout_Template 8panels	PASS	0.8236	0.2881	Intensity	PASS	3.9.0
WI38_hTSC_S1	SAMPLE	54	OID20290	P16581	SELE	1	Cardiometabolic	B23407	Plate_Layout_Template 8panels	PASS	0.8236	-0.0758	Intensity	PASS	3.9.0
WI38_hTSC_S2	SAMPLE	76	OID20290	P16581	SELE	1	Cardiometabolic	B23407	Plate_Layout_Template 8panels	PASS	0.8236	-0.4752	Intensity	PASS	3.9.0
WI38_CM2	SAMPLE	81	OID20290	P16581	SELE	1	Cardiometabolic	B23407	Plate_Layout_Template 8panels	PASS	0.8236	0.0758	Intensity	PASS	3.9.0
WI38_CM1	SAMPLE	37	OID20291	P19021	PAM	0.1667	Cardiometabolic	B23407	Plate_Layout_Template 8panels	PASS	-1.0563	0.7232	Intensity	PASS	3.9.0
WI38_hTSC_S1	SAMPLE	54	OID20291	P19021	PAM	0.1667	Cardiometabolic	B23407	Plate_Layout_Template 8panels	PASS	-1.0563	0.0979	Intensity	PASS	3.9.0
WI38_hTSC_S2	SAMPLE	76	OID20291	P19021	PAM	0.1667	Cardiometabolic	B23407	Plate_Layout_Template 8panels	PASS	-1.0563	-0.0979	Intensity	PASS	3.9.0
WI38_CM2	SAMPLE	81	OID20291	P19021	PAM	0.1667	Cardiometabolic	B23407	Plate_Layout_Template 8panels	PASS	-1.0563	-0.4583	Intensity	PASS	3.9.0
WI38_CM1	SAMPLE	37	OID20292	P12111	COL6A3	0.1667	Cardiometabolic	B23407	Plate_Layout_Template 8panels	PASS	-7.5959	0.0267	Intensity	PASS	3.9.0
WI38_hTSC_S1	SAMPLE	54	OID20292	P12111	COL6A3	0.1667	Cardiometabolic	B23407	Plate_Layout_Template 8panels	PASS	-7.5959	-0.111	Intensity	PASS	3.9.0
WI38_hTSC_S2	SAMPLE	76	OID20292	P12111	COL6A3	0.1667	Cardiometabolic	B23407	Plate_Layout_Template 8panels	PASS	-7.5959	-0.0267	Intensity	PASS	3.9.0
WI38_CM2	SAMPLE	81	OID20292	P12111	COL6A3	0.1667	Cardiometabolic	B23407	Plate_Layout_Template 8panels	PASS	-7.5959	0.2223	Intensity	PASS	3.9.0
WI38_CM1	SAMPLE	37	OID20293	Q15828	CST6	0.8333	Cardiometabolic	B23407	Plate_Layout_Template 8panels	PASS	0.9244	1.1215	Intensity	PASS	3.9.0
WI38_hTSC_S1	SAMPLE	54	OID20293	Q15828	CST6	0.8333	Cardiometabolic	B23407	Plate_Layout_Template 8panels	PASS	0.9244	-0.0302	Intensity	PASS	3.9.0
WI38_hTSC_S2	SAMPLE	76	OID20293	Q15828	CST6	0.8333	Cardiometabolic	B23407	Plate_Layout_Template 8panels	PASS	0.9244	-0.044	Intensity	PASS	3.9.0
WI38_CM2	SAMPLE	81	OID20293	Q15828	CST6	0.8333	Cardiometabolic	B23407	Plate_Layout_Template 8panels	PASS	0.9244	0.0302	Intensity	PASS	3.9.0
WI38_CM1	SAMPLE	37	OID20294	P04080	CSTB	0.1667	Cardiometabolic	B23407	Plate_Layout_Template 8panels	PASS	-4.1759	0.4484	Intensity	PASS	3.9.0
WI38_hTSC_S1	SAMPLE	54	OID20294	P04080	CSTB	0.1667	Cardiometabolic	B23407	Plate_Layout_Template 8panels	PASS	-4.1759	0.161	Intensity	PASS	3.9.0
WI38_hTSC_S2	SAMPLE	76	OID20294	P04080	CSTB	0.1667	Cardiometabolic	B23407	Plate_Layout_Template 8panels	PASS	-4.1759	-0.0864	Intensity	PASS	3.9.0
WI38_CM2	SAMPLE	81	OID20294	P04080	CSTB	0.1667	Cardiometabolic	B23407	Plate_Layout_Template 8panels	PASS	-4.1759	0.0864	Intensity	PASS	3.9.0
WI38_CM1	SAMPLE	37	OID20295	P80370	DLK1	0.8333	Cardiometabolic	B23407	Plate_Layout_Template 8panels	PASS	0.7016	0.2798	Intensity	PASS	3.9.0
WI38_hTSC_S1	SAMPLE	54	OID20295	P80370	DLK1	0.8333	Cardiometabolic	B23407	Plate_Layout_Template 8panels	PASS	0.7016	0.7396	Intensity	PASS	3.9.0
WI38_hTSC_S2	SAMPLE	76	OID20295	P80370	DLK1	0.8333	Cardiometabolic	B23407	Plate_Layout_Template 8panels	PASS	0.7016	-1.1831	Intensity	PASS	3.9.0
WI38_CM2	SAMPLE	81	OID20295	P80370	DLK1	0.8333	Cardiometabolic	B23407	Plate_Layout_Template 8panels	PASS	0.7016	-0.1495	Intensity	PASS	3.9.0
WI38_CM1	SAMPLE	37	OID20296	P08236	GUSB	1	Cardiometabolic	B23407	Plate_Layout_Template 8panels	PASS	0.46	0.2367	Intensity	PASS	3.9.0
WI38_hTSC_S1	SAMPLE	54	OID20296	P08236	GUSB	1	Cardiometabolic	B23407	Plate_Layout_Template 8panels	PASS	0.46	-0.0323	Intensity	PASS	3.9.0
WI38_hTSC_S2	SAMPLE	76	OID20296	P08236	GUSB	1	Cardiometabolic	B23407	Plate_Layout_Template 8panels	PASS	0.46	-0.0507	Intensity	PASS	3.9.0
WI38_CM2	SAMPLE	81	OID20296	P08236	GUSB	1	Cardiometabolic	B23407	Plate_Layout_Template 8panels	PASS	0.46	-0.2703	Intensity	PASS	3.9.0
WI38_CM1	SAMPLE	37	OID20297	Q14162	SCARF1	1	Cardiometabolic	B23407	Plate_Layout_Template 8panels	PASS	0.3015	0.2023	Intensity	PASS	3.9.0
WI38_hTSC_S1	SAMPLE	54	OID20297	Q14162	SCARF1	1	Cardiometabolic	B23407	Plate_Layout_Template 8panels	PASS	0.3015	-0.1713	Intensity	PASS	3.9.0
WI38_hTSC_S2	SAMPLE	76	OID20297	Q14162	SCARF1	1	Cardiometabolic	B23407	Plate_Layout_Template 8panels	PASS	0.3015	-0.578	Intensity	PASS	3.9.0
WI38_CM2	SAMPLE	81	OID20297	Q14162	SCARF1	1	Cardiometabolic	B23407	Plate_Layout_Template 8panels	PASS	0.3015	0.1713	Intensity	PASS	3.9.0
WI38_CM1	SAMPLE	37	OID20298	P09093	CELA3A	1	Cardiometabolic	B23407	Plate_Layout_Template 8panels	PASS	0.6338	-0.1966	Intensity	PASS	3.9.0
WI38_hTSC_S1	SAMPLE	54	OID20298	P09093	CELA3A	1	Cardiometabolic	B23407	Plate_Layout_Template 8panels	PASS	0.6338	0.2997	Intensity	PASS	3.9.0
WI38_hTSC_S2	SAMPLE	76	OID20298	P09093	CELA3A	1	Cardiometabolic	B23407	Plate_Layout_Template 8panels	PASS	0.6338	-0.9632	Intensity	PASS	3.9.0
WI38_CM2	SAMPLE	81	OID20298	P09093	CELA3A	1	Cardiometabolic	B23407	Plate_Layout_Template 8panels	PASS	0.6338	-1.2448	Intensity	PASS	3.9.0
WI38_CM1	SAMPLE	37	OID20299	P48745	CCN3	0	Cardiometabolic	B23407	Plate_Layout_Template 8panels	PASS	-3.5051	0.1203	Intensity	PASS	3.9.0
WI38_hTSC_S1	SAMPLE	54	OID20299	P48745	CCN3	0	Cardiometabolic	B23407	Plate_Layout_Template 8panels	PASS	-3.5051	-0.0103	Intensity	PASS	3.9.0
WI38_hTSC_S2	SAMPLE	76	OID20299	P48745	CCN3	0	Cardiometabolic	B23407	Plate_Layout_Template 8panels	PASS	-3.5051	0.0103	Intensity	PASS	3.9.0
WI38_CM2	SAMPLE	81	OID20299	P48745	CCN3	0	Cardiometabolic	B23407	Plate_Layout_Template 8panels	PASS	-3.5051	0.1898	Intensity	PASS	3.9.0
WI38_CM1	SAMPLE	37	OID20300	Q9Y4L1	HYOU1	1	Cardiometabolic	B23407	Plate_Layout_Template 8panels	PASS	0.9078	0.2559	Intensity	PASS	3.9.0
WI38_hTSC_S1	SAMPLE	54	OID20300	Q9Y4L1	HYOU1	1	Cardiometabolic	B23407	Plate_Layout_Template 8panels	PASS	0.9078	0.2482	Intensity	PASS	3.9.0
WI38_hTSC_S2	SAMPLE	76	OID20300	Q9Y4L1	HYOU1	1	Cardiometabolic	B23407	Plate_Layout_Template 8panels	PASS	0.9078	-0.2319	Intensity	PASS	3.9.0
WI38_CM2	SAMPLE	81	OID20300	Q9Y4L1	HYOU1	1	Cardiometabolic	B23407	Plate_Layout_Template 8panels	PASS	0.9078	-0.4637	Intensity	PASS	3.9.0
WI38_CM1	SAMPLE	37	OID20301	Q8N423	LILRB2	1	Cardiometabolic	B23407	Plate_Layout_Template 8panels	PASS	0.908	0.2357	Intensity	PASS	3.9.0
WI38_hTSC_S1	SAMPLE	54	OID20301	Q8N423	LILRB2	1	Cardiometabolic	B23407	Plate_Layout_Template 8panels	PASS	0.908	-0.2357	Intensity	PASS	3.9.0
WI38_hTSC_S2	SAMPLE	76	OID20301	Q8N423	LILRB2	1	Cardiometabolic	B23407	Plate_Layout_Template 8panels	PASS	0.908	0.7221	Intensity	PASS	3.9.0
WI38_CM2	SAMPLE	81	OID20301	Q8N423	LILRB2	1	Cardiometabolic	B23407	Plate_Layout_Template 8panels	PASS	0.908	-0.4923	Intensity	PASS	3.9.0
WI38_CM1	SAMPLE	37	OID20302	P15907	ST6GAL1	0.6667	Cardiometabolic	B23407	Plate_Layout_Template 8panels	PASS	0.4012	0.5759	Intensity	PASS	3.9.0
WI38_hTSC_S1	SAMPLE	54	OID20302	P15907	ST6GAL1	0.6667	Cardiometabolic	B23407	Plate_Layout_Template 8panels	PASS	0.4012	0.273	Intensity	PASS	3.9.0
WI38_hTSC_S2	SAMPLE	76	OID20302	P15907	ST6GAL1	0.6667	Cardiometabolic	B23407	Plate_Layout_Template 8panels	PASS	0.4012	-0.5443	Intensity	PASS	3.9.0
WI38_CM2	SAMPLE	81	OID20302	P15907	ST6GAL1	0.6667	Cardiometabolic	B23407	Plate_Layout_Template 8panels	PASS	0.4012	-0.273	Intensity	PASS	3.9.0
WI38_CM1	SAMPLE	37	OID20303	P35590	TIE1	0.3333	Cardiometabolic	B23407	Plate_Layout_Template 8panels	PASS	-0.4561	0.1186	Intensity	PASS	3.9.0
WI38_hTSC_S1	SAMPLE	54	OID20303	P35590	TIE1	0.3333	Cardiometabolic	B23407	Plate_Layout_Template 8panels	PASS	-0.4561	-0.1186	Intensity	PASS	3.9.0
WI38_hTSC_S2	SAMPLE	76	OID20303	P35590	TIE1	0.3333	Cardiometabolic	B23407	Plate_Layout_Template 8panels	PASS	-0.4561	0.3547	Intensity	PASS	3.9.0
WI38_CM2	SAMPLE	81	OID20303	P35590	TIE1	0.3333	Cardiometabolic	B23407	Plate_Layout_Template 8panels	PASS	-0.4561	-0.5187	Intensity	PASS	3.9.0
WI38_CM1	SAMPLE	37	OID20304	P78324	SIRPA	0	Cardiometabolic	B23407	Plate_Layout_Template 8panels	PASS	-3.7659	0.4382	Intensity	PASS	3.9.0
WI38_hTSC_S1	SAMPLE	54	OID20304	P78324	SIRPA	0	Cardiometabolic	B23407	Plate_Layout_Template 8panels	PASS	-3.7659	-0.0059	Intensity	PASS	3.9.0
WI38_hTSC_S2	SAMPLE	76	OID20304	P78324	SIRPA	0	Cardiometabolic	B23407	Plate_Layout_Template 8panels	PASS	-3.7659	-0.4688	Intensity	PASS	3.9.0
WI38_CM2	SAMPLE	81	OID20304	P78324	SIRPA	0	Cardiometabolic	B23407	Plate_Layout_Template 8panels	PASS	-3.7659	0.267	Intensity	PASS	3.9.0
WI38_CM1	SAMPLE	37	OID20305	P42574	CASP3	0.1667	Cardiometabolic	B23407	Plate_Layout_Template 8panels	PASS	-3.7226	0.0707	Intensity	PASS	3.9.0
WI38_hTSC_S1	SAMPLE	54	OID20305	P42574	CASP3	0.1667	Cardiometabolic	B23407	Plate_Layout_Template 8panels	PASS	-3.7226	-0.0605	Intensity	PASS	3.9.0
WI38_hTSC_S2	SAMPLE	76	OID20305	P42574	CASP3	0.1667	Cardiometabolic	B23407	Plate_Layout_Template 8panels	PASS	-3.7226	0.0605	Intensity	PASS	3.9.0
WI38_CM2	SAMPLE	81	OID20305	P42574	CASP3	0.1667	Cardiometabolic	B23407	Plate_Layout_Template 8panels	PASS	-3.7226	0.1731	Intensity	PASS	3.9.0
WI38_CM1	SAMPLE	37	OID20306	Q13332	PTPRS	0.3333	Cardiometabolic	B23407	Plate_Layout_Template 8panels	PASS	-0.6139	0.2884	Intensity	PASS	3.9.0
WI38_hTSC_S1	SAMPLE	54	OID20306	Q13332	PTPRS	0.3333	Cardiometabolic	B23407	Plate_Layout_Template 8panels	PASS	-0.6139	0.0477	Intensity	PASS	3.9.0
WI38_hTSC_S2	SAMPLE	76	OID20306	Q13332	PTPRS	0.3333	Cardiometabolic	B23407	Plate_Layout_Template 8panels	PASS	-0.6139	-0.0477	Intensity	PASS	3.9.0
WI38_CM2	SAMPLE	81	OID20306	Q13332	PTPRS	0.3333	Cardiometabolic	B23407	Plate_Layout_Template 8panels	PASS	-0.6139	0.1414	Intensity	PASS	3.9.0
WI38_CM1	SAMPLE	37	OID20307	Q12860	CNTN1	1	Cardiometabolic	B23407	Plate_Layout_Template 8panels	PASS	1.0675	0.2972	Intensity	PASS	3.9.0
WI38_hTSC_S1	SAMPLE	54	OID20307	Q12860	CNTN1	1	Cardiometabolic	B23407	Plate_Layout_Template 8panels	PASS	1.0675	0.0041	Intensity	PASS	3.9.0
WI38_hTSC_S2	SAMPLE	76	OID20307	Q12860	CNTN1	1	Cardiometabolic	B23407	Plate_Layout_Template 8panels	PASS	1.0675	-0.1227	Intensity	PASS	3.9.0
WI38_CM2	SAMPLE	81	OID20307	Q12860	CNTN1	1	Cardiometabolic	B23407	Plate_Layout_Template 8panels	PASS	1.0675	-0.7301	Intensity	PASS	3.9.0
WI38_CM1	SAMPLE	37	OID20308	Q8TDL5	BPIFB1	0.8333	Cardiometabolic	B23407	Plate_Layout_Template 8panels	PASS	0.4986	-0.0616	Intensity	PASS	3.9.0
WI38_hTSC_S1	SAMPLE	54	OID20308	Q8TDL5	BPIFB1	0.8333	Cardiometabolic	B23407	Plate_Layout_Template 8panels	PASS	0.4986	-0.0669	Intensity	PASS	3.9.0
WI38_hTSC_S2	SAMPLE	76	OID20308	Q8TDL5	BPIFB1	0.8333	Cardiometabolic	B23407	Plate_Layout_Template 8panels	PASS	0.4986	0.6305	Intensity	PASS	3.9.0
WI38_CM2	SAMPLE	81	OID20308	Q8TDL5	BPIFB1	0.8333	Cardiometabolic	B23407	Plate_Layout_Template 8panels	PASS	0.4986	-0.2458	Intensity	PASS	3.9.0
WI38_CM1	SAMPLE	37	OID20309	P20160	AZU1	0.8333	Cardiometabolic	B23407	Plate_Layout_Template 8panels	PASS	0.6184	0.0562	Intensity	PASS	3.9.0
WI38_hTSC_S1	SAMPLE	54	OID20309	P20160	AZU1	0.8333	Cardiometabolic	B23407	Plate_Layout_Template 8panels	PASS	0.6184	0.2472	Intensity	PASS	3.9.0
WI38_hTSC_S2	SAMPLE	76	OID20309	P20160	AZU1	0.8333	Cardiometabolic	B23407	Plate_Layout_Template 8panels	PASS	0.6184	-0.0562	Intensity	PASS	3.9.0
WI38_CM2	SAMPLE	81	OID20309	P20160	AZU1	0.8333	Cardiometabolic	B23407	Plate_Layout_Template 8panels	PASS	0.6184	-0.1891	Intensity	PASS	3.9.0
WI38_CM1	SAMPLE	37	OID20310	P10586	PTPRF	0.3333	Cardiometabolic	B23407	Plate_Layout_Template 8panels	PASS	-0.7755	0.3024	Intensity	PASS	3.9.0
WI38_hTSC_S1	SAMPLE	54	OID20310	P10586	PTPRF	0.3333	Cardiometabolic	B23407	Plate_Layout_Template 8panels	PASS	-0.7755	0.2068	Intensity	PASS	3.9.0
WI38_hTSC_S2	SAMPLE	76	OID20310	P10586	PTPRF	0.3333	Cardiometabolic	B23407	Plate_Layout_Template 8panels	PASS	-0.7755	-0.2068	Intensity	PASS	3.9.0
WI38_CM2	SAMPLE	81	OID20310	P10586	PTPRF	0.3333	Cardiometabolic	B23407	Plate_Layout_Template 8panels	PASS	-0.7755	-1.871	Intensity	PASS	3.9.0
WI38_CM1	SAMPLE	37	OID20311	P46531	NOTCH1	0.5	Cardiometabolic	B23407	Plate_Layout_Template 8panels	PASS	0.1181	0.4315	Intensity	PASS	3.9.0
WI38_hTSC_S1	SAMPLE	54	OID20311	P46531	NOTCH1	0.5	Cardiometabolic	B23407	Plate_Layout_Template 8panels	PASS	0.1181	0.2738	Intensity	PASS	3.9.0
WI38_hTSC_S2	SAMPLE	76	OID20311	P46531	NOTCH1	0.5	Cardiometabolic	B23407	Plate_Layout_Template 8panels	PASS	0.1181	-0.2261	Intensity	PASS	3.9.0
WI38_CM2	SAMPLE	81	OID20311	P46531	NOTCH1	0.5	Cardiometabolic	B23407	Plate_Layout_Template 8panels	PASS	0.1181	-0.4824	Intensity	PASS	3.9.0
WI38_CM1	SAMPLE	37	OID20312	Q13231	CHIT1	0.8333	Cardiometabolic	B23407	Plate_Layout_Template 8panels	PASS	0.2191	0.1997	Intensity	PASS	3.9.0
WI38_hTSC_S1	SAMPLE	54	OID20312	Q13231	CHIT1	0.8333	Cardiometabolic	B23407	Plate_Layout_Template 8panels	PASS	0.2191	-0.1351	Intensity	PASS	3.9.0
WI38_hTSC_S2	SAMPLE	76	OID20312	Q13231	CHIT1	0.8333	Cardiometabolic	B23407	Plate_Layout_Template 8panels	PASS	0.2191	-1.6693	Intensity	PASS	3.9.0
WI38_CM2	SAMPLE	81	OID20312	Q13231	CHIT1	0.8333	Cardiometabolic	B23407	Plate_Layout_Template 8panels	PASS	0.2191	0.1351	Intensity	PASS	3.9.0
WI38_CM1	SAMPLE	37	OID20313	P04085	PDGFA	0	Cardiometabolic	B23407	Plate_Layout_Template 8panels	PASS	-0.2003	0.1185	Intensity	PASS	3.9.0
WI38_hTSC_S1	SAMPLE	54	OID20313	P04085	PDGFA	0	Cardiometabolic	B23407	Plate_Layout_Template 8panels	PASS	-0.2003	-0.1185	Intensity	PASS	3.9.0
WI38_hTSC_S2	SAMPLE	76	OID20313	P04085	PDGFA	0	Cardiometabolic	B23407	Plate_Layout_Template 8panels	PASS	-0.2003	-0.1371	Intensity	PASS	3.9.0
WI38_CM2	SAMPLE	81	OID20313	P04085	PDGFA	0	Cardiometabolic	B23407	Plate_Layout_Template 8panels	PASS	-0.2003	0.3687	Intensity	PASS	3.9.0
WI38_CM1	SAMPLE	37	OID20314	P13686	ACP5	0.3333	Cardiometabolic	B23407	Plate_Layout_Template 8panels	PASS	-0.487	1.0643	Intensity	PASS	3.9.0
WI38_hTSC_S1	SAMPLE	54	OID20314	P13686	ACP5	0.3333	Cardiometabolic	B23407	Plate_Layout_Template 8panels	PASS	-0.487	0.1278	Intensity	PASS	3.9.0
WI38_hTSC_S2	SAMPLE	76	OID20314	P13686	ACP5	0.3333	Cardiometabolic	B23407	Plate_Layout_Template 8panels	PASS	-0.487	-0.7267	Intensity	PASS	3.9.0
WI38_CM2	SAMPLE	81	OID20314	P13686	ACP5	0.3333	Cardiometabolic	B23407	Plate_Layout_Template 8panels	PASS	-0.487	0.8251	Intensity	PASS	3.9.0
WI38_CM1	SAMPLE	37	OID20315	P05107	ITGB2	0.6667	Cardiometabolic	B23407	Plate_Layout_Template 8panels	PASS	0.3585	0.8025	Intensity	PASS	3.9.0
WI38_hTSC_S1	SAMPLE	54	OID20315	P05107	ITGB2	0.6667	Cardiometabolic	B23407	Plate_Layout_Template 8panels	PASS	0.3585	0.0881	Intensity	PASS	3.9.0
WI38_hTSC_S2	SAMPLE	76	OID20315	P05107	ITGB2	0.6667	Cardiometabolic	B23407	Plate_Layout_Template 8panels	PASS	0.3585	-0.0881	Intensity	PASS	3.9.0
WI38_CM2	SAMPLE	81	OID20315	P05107	ITGB2	0.6667	Cardiometabolic	B23407	Plate_Layout_Template 8panels	PASS	0.3585	0.4182	Intensity	PASS	3.9.0
WI38_CM1	SAMPLE	37	OID20316	P25445	FAS	0.1667	Cardiometabolic	B23407	Plate_Layout_Template 8panels	PASS	-5.0458	0.3133	Intensity	PASS	3.9.0
WI38_hTSC_S1	SAMPLE	54	OID20316	P25445	FAS	0.1667	Cardiometabolic	B23407	Plate_Layout_Template 8panels	PASS	-5.0458	-0.305	Intensity	PASS	3.9.0
WI38_hTSC_S2	SAMPLE	76	OID20316	P25445	FAS	0.1667	Cardiometabolic	B23407	Plate_Layout_Template 8panels	PASS	-5.0458	-0.1667	Intensity	PASS	3.9.0
WI38_CM2	SAMPLE	81	OID20316	P25445	FAS	0.1667	Cardiometabolic	B23407	Plate_Layout_Template 8panels	PASS	-5.0458	0.2925	Intensity	PASS	3.9.0
WI38_CM1	SAMPLE	37	OID20317	O15031	PLXNB2	0.1667	Cardiometabolic	B23407	Plate_Layout_Template 8panels	PASS	-2.015	0.3518	Intensity	PASS	3.9.0
WI38_hTSC_S1	SAMPLE	54	OID20317	O15031	PLXNB2	0.1667	Cardiometabolic	B23407	Plate_Layout_Template 8panels	PASS	-2.015	0.1109	Intensity	PASS	3.9.0
WI38_hTSC_S2	SAMPLE	76	OID20317	O15031	PLXNB2	0.1667	Cardiometabolic	B23407	Plate_Layout_Template 8panels	PASS	-2.015	-0.3557	Intensity	PASS	3.9.0
WI38_CM2	SAMPLE	81	OID20317	O15031	PLXNB2	0.1667	Cardiometabolic	B23407	Plate_Layout_Template 8panels	PASS	-2.015	-0.1109	Intensity	PASS	3.9.0
WI38_CM1	SAMPLE	37	OID20318	Q14393	GAS6	0.1667	Cardiometabolic	B23407	Plate_Layout_Template 8panels	PASS	-11.0011	0.2181	Intensity	PASS	3.9.0
WI38_hTSC_S1	SAMPLE	54	OID20318	Q14393	GAS6	0.1667	Cardiometabolic	B23407	Plate_Layout_Template 8panels	PASS	-11.0011	0.0007	Intensity	PASS	3.9.0
WI38_hTSC_S2	SAMPLE	76	OID20318	Q14393	GAS6	0.1667	Cardiometabolic	B23407	Plate_Layout_Template 8panels	PASS	-11.0011	-0.0007	Intensity	PASS	3.9.0
WI38_CM2	SAMPLE	81	OID20318	Q14393	GAS6	0.1667	Cardiometabolic	B23407	Plate_Layout_Template 8panels	PASS	-11.0011	0.113	Intensity	PASS	3.9.0
WI38_CM1	SAMPLE	37	OID20319	P00533	EGFR	0.5	Cardiometabolic	B23407	Plate_Layout_Template 8panels	PASS	-0.0542	0.1603	Intensity	PASS	3.9.0
WI38_hTSC_S1	SAMPLE	54	OID20319	P00533	EGFR	0.5	Cardiometabolic	B23407	Plate_Layout_Template 8panels	PASS	-0.0542	0.6482	Intensity	PASS	3.9.0
WI38_hTSC_S2	SAMPLE	76	OID20319	P00533	EGFR	0.5	Cardiometabolic	B23407	Plate_Layout_Template 8panels	PASS	-0.0542	-0.2334	Intensity	PASS	3.9.0
WI38_CM2	SAMPLE	81	OID20319	P00533	EGFR	0.5	Cardiometabolic	B23407	Plate_Layout_Template 8panels	PASS	-0.0542	-0.2795	Intensity	PASS	3.9.0
WI38_CM1	SAMPLE	37	OID20320	Q16769	QPCT	0.1667	Cardiometabolic	B23407	Plate_Layout_Template 8panels	PASS	-1.2931	0.6308	Intensity	PASS	3.9.0
WI38_hTSC_S1	SAMPLE	54	OID20320	Q16769	QPCT	0.1667	Cardiometabolic	B23407	Plate_Layout_Template 8panels	PASS	-1.2931	0.1063	Intensity	PASS	3.9.0
WI38_hTSC_S2	SAMPLE	76	OID20320	Q16769	QPCT	0.1667	Cardiometabolic	B23407	Plate_Layout_Template 8panels	PASS	-1.2931	-0.5481	Intensity	PASS	3.9.0
WI38_CM2	SAMPLE	81	OID20320	Q16769	QPCT	0.1667	Cardiometabolic	B23407	Plate_Layout_Template 8panels	PASS	-1.2931	0.613	Intensity	PASS	3.9.0
WI38_CM1	SAMPLE	37	OID20321	O00584	RNASET2	0.1667	Cardiometabolic	B23407	Plate_Layout_Template 8panels	PASS	-1.9655	0.3932	Intensity	PASS	3.9.0
WI38_hTSC_S1	SAMPLE	54	OID20321	O00584	RNASET2	0.1667	Cardiometabolic	B23407	Plate_Layout_Template 8panels	PASS	-1.9655	0.1173	Intensity	PASS	3.9.0
WI38_hTSC_S2	SAMPLE	76	OID20321	O00584	RNASET2	0.1667	Cardiometabolic	B23407	Plate_Layout_Template 8panels	PASS	-1.9655	0.0487	Intensity	PASS	3.9.0
WI38_CM2	SAMPLE	81	OID20321	O00584	RNASET2	0.1667	Cardiometabolic	B23407	Plate_Layout_Template 8panels	PASS	-1.9655	-0.0487	Intensity	PASS	3.9.0
WI38_CM1	SAMPLE	37	OID20322	P10451	SPP1	0.6667	Cardiometabolic	B23407	Plate_Layout_Template 8panels	PASS	0.4796	-0.4337	Intensity	PASS	3.9.0
WI38_hTSC_S1	SAMPLE	54	OID20322	P10451	SPP1	0.6667	Cardiometabolic	B23407	Plate_Layout_Template 8panels	PASS	0.4796	0.9917	Intensity	PASS	3.9.0
WI38_hTSC_S2	SAMPLE	76	OID20322	P10451	SPP1	0.6667	Cardiometabolic	B23407	Plate_Layout_Template 8panels	PASS	0.4796	0.317	Intensity	PASS	3.9.0
WI38_CM2	SAMPLE	81	OID20322	P10451	SPP1	0.6667	Cardiometabolic	B23407	Plate_Layout_Template 8panels	PASS	0.4796	-0.317	Intensity	PASS	3.9.0
WI38_CM1	SAMPLE	37	OID20323	Q8NHL6	LILRB1	1	Cardiometabolic	B23407	Plate_Layout_Template 8panels	PASS	0.9869	-0.5317	Intensity	PASS	3.9.0
WI38_hTSC_S1	SAMPLE	54	OID20323	Q8NHL6	LILRB1	1	Cardiometabolic	B23407	Plate_Layout_Template 8panels	PASS	0.9869	0.5758	Intensity	PASS	3.9.0
WI38_hTSC_S2	SAMPLE	76	OID20323	Q8NHL6	LILRB1	1	Cardiometabolic	B23407	Plate_Layout_Template 8panels	PASS	0.9869	-0.1701	Intensity	PASS	3.9.0
WI38_CM2	SAMPLE	81	OID20323	Q8NHL6	LILRB1	1	Cardiometabolic	B23407	Plate_Layout_Template 8panels	PASS	0.9869	0.4497	Intensity	PASS	3.9.0
WI38_CM1	SAMPLE	37	OID20324	O75023	LILRB5	1	Cardiometabolic	B23407	Plate_Layout_Template 8panels	PASS	1.7541	-0.1976	Intensity	PASS	3.9.0
WI38_hTSC_S1	SAMPLE	54	OID20324	O75023	LILRB5	1	Cardiometabolic	B23407	Plate_Layout_Template 8panels	PASS	1.7541	1.0832	Intensity	PASS	3.9.0
WI38_hTSC_S2	SAMPLE	76	OID20324	O75023	LILRB5	1	Cardiometabolic	B23407	Plate_Layout_Template 8panels	PASS	1.7541	1.3984	Intensity	PASS	3.9.0
WI38_CM2	SAMPLE	81	OID20324	O75023	LILRB5	1	Cardiometabolic	B23407	Plate_Layout_Template 8panels	PASS	1.7541	-1.2823	Intensity	PASS	3.9.0
WI38_CM1	SAMPLE	37	OID20325	P18065	IGFBP2	0.5	Cardiometabolic	B23407	Plate_Layout_Template 8panels	PASS	0.14	0.596	Intensity	PASS	3.9.0
WI38_hTSC_S1	SAMPLE	54	OID20325	P18065	IGFBP2	0.5	Cardiometabolic	B23407	Plate_Layout_Template 8panels	PASS	0.14	0.2749	Intensity	PASS	3.9.0
WI38_hTSC_S2	SAMPLE	76	OID20325	P18065	IGFBP2	0.5	Cardiometabolic	B23407	Plate_Layout_Template 8panels	PASS	0.14	-0.2749	Intensity	PASS	3.9.0
WI38_CM2	SAMPLE	81	OID20325	P18065	IGFBP2	0.5	Cardiometabolic	B23407	Plate_Layout_Template 8panels	PASS	0.14	-0.8625	Intensity	PASS	3.9.0
WI38_CM1	SAMPLE	37	OID20326	P19957	PI3	0.8333	Cardiometabolic	B23407	Plate_Layout_Template 8panels	PASS	0.5446	0.4223	Intensity	PASS	3.9.0
WI38_hTSC_S1	SAMPLE	54	OID20326	P19957	PI3	0.8333	Cardiometabolic	B23407	Plate_Layout_Template 8panels	PASS	0.5446	0.067	Intensity	PASS	3.9.0
WI38_hTSC_S2	SAMPLE	76	OID20326	P19957	PI3	0.8333	Cardiometabolic	B23407	Plate_Layout_Template 8panels	PASS	0.5446	-0.067	Intensity	PASS	3.9.0
WI38_CM2	SAMPLE	81	OID20326	P19957	PI3	0.8333	Cardiometabolic	B23407	Plate_Layout_Template 8panels	PASS	0.5446	-0.4932	Intensity	PASS	3.9.0
WI38_CM1	SAMPLE	37	OID20327	Q9HD89	RETN	0.6667	Cardiometabolic	B23407	Plate_Layout_Template 8panels	PASS	0.16	0.1357	Intensity	PASS	3.9.0
WI38_hTSC_S1	SAMPLE	54	OID20327	Q9HD89	RETN	0.6667	Cardiometabolic	B23407	Plate_Layout_Template 8panels	PASS	0.16	-0.1357	Intensity	PASS	3.9.0
WI38_hTSC_S2	SAMPLE	76	OID20327	Q9HD89	RETN	0.6667	Cardiometabolic	B23407	Plate_Layout_Template 8panels	PASS	0.16	-1.5845	Intensity	PASS	3.9.0
WI38_CM2	SAMPLE	81	OID20327	Q9HD89	RETN	0.6667	Cardiometabolic	B23407	Plate_Layout_Template 8panels	PASS	0.16	-1.1728	Intensity	PASS	3.9.0
WI38_CM1	SAMPLE	37	OID20328	Q16663	CCL15	0.5	Cardiometabolic	B23407	Plate_Layout_Template 8panels	PASS	0.0335	0.0996	Intensity	PASS	3.9.0
WI38_hTSC_S1	SAMPLE	54	OID20328	Q16663	CCL15	0.5	Cardiometabolic	B23407	Plate_Layout_Template 8panels	PASS	0.0335	-0.0996	Intensity	PASS	3.9.0
WI38_hTSC_S2	SAMPLE	76	OID20328	Q16663	CCL15	0.5	Cardiometabolic	B23407	Plate_Layout_Template 8panels	PASS	0.0335	0.181	Intensity	PASS	3.9.0
WI38_CM2	SAMPLE	81	OID20328	Q16663	CCL15	0.5	Cardiometabolic	B23407	Plate_Layout_Template 8panels	PASS	0.0335	-0.2037	Intensity	PASS	3.9.0
WI38_CM1	SAMPLE	37	OID20329	P24158	PRTN3	0.8333	Cardiometabolic	B23407	Plate_Layout_Template 8panels	PASS	0.4496	0.055	Intensity	PASS	3.9.0
WI38_hTSC_S1	SAMPLE	54	OID20329	P24158	PRTN3	0.8333	Cardiometabolic	B23407	Plate_Layout_Template 8panels	PASS	0.4496	0.3578	Intensity	PASS	3.9.0
WI38_hTSC_S2	SAMPLE	76	OID20329	P24158	PRTN3	0.8333	Cardiometabolic	B23407	Plate_Layout_Template 8panels	PASS	0.4496	-0.374	Intensity	PASS	3.9.0
WI38_CM2	SAMPLE	81	OID20329	P24158	PRTN3	0.8333	Cardiometabolic	B23407	Plate_Layout_Template 8panels	PASS	0.4496	-0.055	Intensity	PASS	3.9.0
WI38_CM1	SAMPLE	37	OID20330	Q12884	FAP	0.8333	Cardiometabolic	B23407	Plate_Layout_Template 8panels	PASS	0.2733	0.2875	Intensity	PASS	3.9.0
WI38_hTSC_S1	SAMPLE	54	OID20330	Q12884	FAP	0.8333	Cardiometabolic	B23407	Plate_Layout_Template 8panels	PASS	0.2733	0.1518	Intensity	PASS	3.9.0
WI38_hTSC_S2	SAMPLE	76	OID20330	Q12884	FAP	0.8333	Cardiometabolic	B23407	Plate_Layout_Template 8panels	PASS	0.2733	-0.0631	Intensity	PASS	3.9.0
WI38_CM2	SAMPLE	81	OID20330	Q12884	FAP	0.8333	Cardiometabolic	B23407	Plate_Layout_Template 8panels	PASS	0.2733	-0.1584	Intensity	PASS	3.9.0
WI38_CM1	SAMPLE	37	OID20331	P23284	PPIB	0.1667	Cardiometabolic	B23407	Plate_Layout_Template 8panels	PASS	-0.6719	0.2622	Intensity	PASS	3.9.0
WI38_hTSC_S1	SAMPLE	54	OID20331	P23284	PPIB	0.1667	Cardiometabolic	B23407	Plate_Layout_Template 8panels	PASS	-0.6719	0.2694	Intensity	PASS	3.9.0
WI38_hTSC_S2	SAMPLE	76	OID20331	P23284	PPIB	0.1667	Cardiometabolic	B23407	Plate_Layout_Template 8panels	PASS	-0.6719	-0.2622	Intensity	PASS	3.9.0
WI38_CM2	SAMPLE	81	OID20331	P23284	PPIB	0.1667	Cardiometabolic	B23407	Plate_Layout_Template 8panels	PASS	-0.6719	0.5459	Intensity	PASS	3.9.0
WI38_CM1	SAMPLE	37	OID20332	P39060	COL18A1	0.1667	Cardiometabolic	B23407	Plate_Layout_Template 8panels	PASS	-3.03	0.9477	Intensity	PASS	3.9.0
WI38_hTSC_S1	SAMPLE	54	OID20332	P39060	COL18A1	0.1667	Cardiometabolic	B23407	Plate_Layout_Template 8panels	PASS	-3.03	-0.5607	Intensity	PASS	3.9.0
WI38_hTSC_S2	SAMPLE	76	OID20332	P39060	COL18A1	0.1667	Cardiometabolic	B23407	Plate_Layout_Template 8panels	PASS	-3.03	-0.6291	Intensity	PASS	3.9.0
WI38_CM2	SAMPLE	81	OID20332	P39060	COL18A1	0.1667	Cardiometabolic	B23407	Plate_Layout_Template 8panels	PASS	-3.03	0.5607	Intensity	PASS	3.9.0
WI38_CM1	SAMPLE	37	OID20333	P04746	AMY2A	0.5	Cardiometabolic	B23407	Plate_Layout_Template 8panels	PASS	-0.0287	0.1568	Intensity	PASS	3.9.0
WI38_hTSC_S1	SAMPLE	54	OID20333	P04746	AMY2A	0.5	Cardiometabolic	B23407	Plate_Layout_Template 8panels	PASS	-0.0287	0.0521	Intensity	PASS	3.9.0
WI38_hTSC_S2	SAMPLE	76	OID20333	P04746	AMY2A	0.5	Cardiometabolic	B23407	Plate_Layout_Template 8panels	PASS	-0.0287	-0.3819	Intensity	PASS	3.9.0
WI38_CM2	SAMPLE	81	OID20333	P04746	AMY2A	0.5	Cardiometabolic	B23407	Plate_Layout_Template 8panels	PASS	-0.0287	-0.4248	Intensity	PASS	3.9.0
WI38_CM1	SAMPLE	37	OID20334	O15467	CCL16	0.6667	Cardiometabolic	B23407	Plate_Layout_Template 8panels	PASS	0.6291	0.6598	Intensity	PASS	3.9.0
WI38_hTSC_S1	SAMPLE	54	OID20334	O15467	CCL16	0.6667	Cardiometabolic	B23407	Plate_Layout_Template 8panels	PASS	0.6291	0.9161	Intensity	PASS	3.9.0
WI38_hTSC_S2	SAMPLE	76	OID20334	O15467	CCL16	0.6667	Cardiometabolic	B23407	Plate_Layout_Template 8panels	PASS	0.6291	-0.314	Intensity	PASS	3.9.0
WI38_CM2	SAMPLE	81	OID20334	O15467	CCL16	0.6667	Cardiometabolic	B23407	Plate_Layout_Template 8panels	PASS	0.6291	-0.4249	Intensity	PASS	3.9.0
WI38_CM1	SAMPLE	37	OID20335	P02452	COL1A1	0.1667	Cardiometabolic	B23407	Plate_Layout_Template 8panels	PASS	-10.1118	0.0319	Intensity	PASS	3.9.0
WI38_hTSC_S1	SAMPLE	54	OID20335	P02452	COL1A1	0.1667	Cardiometabolic	B23407	Plate_Layout_Template 8panels	PASS	-10.1118	0.1285	Intensity	PASS	3.9.0
WI38_hTSC_S2	SAMPLE	76	OID20335	P02452	COL1A1	0.1667	Cardiometabolic	B23407	Plate_Layout_Template 8panels	PASS	-10.1118	-0.0319	Intensity	PASS	3.9.0
WI38_CM2	SAMPLE	81	OID20335	P02452	COL1A1	0.1667	Cardiometabolic	B23407	Plate_Layout_Template 8panels	PASS	-10.1118	-0.259	Intensity	PASS	3.9.0
WI38_CM1	SAMPLE	37	OID20336	Q13867	BLMH	0.3333	Cardiometabolic	B23407	Plate_Layout_Template 8panels	PASS	-0.3982	0.2078	Intensity	PASS	3.9.0
WI38_hTSC_S1	SAMPLE	54	OID20336	Q13867	BLMH	0.3333	Cardiometabolic	B23407	Plate_Layout_Template 8panels	PASS	-0.3982	-0.0926	Intensity	PASS	3.9.0
WI38_hTSC_S2	SAMPLE	76	OID20336	Q13867	BLMH	0.3333	Cardiometabolic	B23407	Plate_Layout_Template 8panels	PASS	-0.3982	0.1554	Intensity	PASS	3.9.0
WI38_CM2	SAMPLE	81	OID20336	Q13867	BLMH	0.3333	Cardiometabolic	B23407	Plate_Layout_Template 8panels	PASS	-0.3982	0.0926	Intensity	PASS	3.9.0
WI38_CM1	SAMPLE	37	OID20337	P42785	PRCP	0.3333	Cardiometabolic	B23407	Plate_Layout_Template 8panels	PASS	-1.3567	0.524	Intensity	PASS	3.9.0
WI38_hTSC_S1	SAMPLE	54	OID20337	P42785	PRCP	0.3333	Cardiometabolic	B23407	Plate_Layout_Template 8panels	PASS	-1.3567	0.1891	Intensity	PASS	3.9.0
WI38_hTSC_S2	SAMPLE	76	OID20337	P42785	PRCP	0.3333	Cardiometabolic	B23407	Plate_Layout_Template 8panels	PASS	-1.3567	-0.177	Intensity	PASS	3.9.0
WI38_CM2	SAMPLE	81	OID20337	P42785	PRCP	0.3333	Cardiometabolic	B23407	Plate_Layout_Template 8panels	PASS	-1.3567	0.177	Intensity	PASS	3.9.0
WI38_CM1	SAMPLE	37	OID20338	O75594	PGLYRP1		Cardiometabolic	B23407	Plate_Layout_Template 8panels	EXCLUDED			EXCLUDED	EXCLUDED	3.9.0
WI38_hTSC_S1	SAMPLE	54	OID20338	O75594	PGLYRP1		Cardiometabolic	B23407	Plate_Layout_Template 8panels	EXCLUDED			EXCLUDED	EXCLUDED	3.9.0
WI38_hTSC_S2	SAMPLE	76	OID20338	O75594	PGLYRP1		Cardiometabolic	B23407	Plate_Layout_Template 8panels	EXCLUDED			EXCLUDED	EXCLUDED	3.9.0
WI38_CM2	SAMPLE	81	OID20338	O75594	PGLYRP1		Cardiometabolic	B23407	Plate_Layout_Template 8panels	EXCLUDED			EXCLUDED	EXCLUDED	3.9.0
WI38_CM1	SAMPLE	37	OID20339	P13987	CD59	0.1667	Cardiometabolic	B23407	Plate_Layout_Template 8panels	PASS	-3.6673	0.2923	Intensity	PASS	3.9.0
WI38_hTSC_S1	SAMPLE	54	OID20339	P13987	CD59	0.1667	Cardiometabolic	B23407	Plate_Layout_Template 8panels	PASS	-3.6673	0.0039	Intensity	PASS	3.9.0
WI38_hTSC_S2	SAMPLE	76	OID20339	P13987	CD59	0.1667	Cardiometabolic	B23407	Plate_Layout_Template 8panels	PASS	-3.6673	-0.0348	Intensity	PASS	3.9.0
WI38_CM2	SAMPLE	81	OID20339	P13987	CD59	0.1667	Cardiometabolic	B23407	Plate_Layout_Template 8panels	PASS	-3.6673	-0.0039	Intensity	PASS	3.9.0
WI38_CM1	SAMPLE	37	OID20340	P19961	AMY2B	0.5	Cardiometabolic	B23407	Plate_Layout_Template 8panels	PASS	-0.2502	1.0275	Intensity	PASS	3.9.0
WI38_hTSC_S1	SAMPLE	54	OID20340	P19961	AMY2B	0.5	Cardiometabolic	B23407	Plate_Layout_Template 8panels	PASS	-0.2502	0.7459	Intensity	PASS	3.9.0
WI38_hTSC_S2	SAMPLE	76	OID20340	P19961	AMY2B	0.5	Cardiometabolic	B23407	Plate_Layout_Template 8panels	PASS	-0.2502	-0.3329	Intensity	PASS	3.9.0
WI38_CM2	SAMPLE	81	OID20340	P19961	AMY2B	0.5	Cardiometabolic	B23407	Plate_Layout_Template 8panels	PASS	-0.2502	-2.4115	Intensity	PASS	3.9.0
WI38_CM1	SAMPLE	37	OID20341	P20062	TCN2	0.1667	Cardiometabolic	B23407	Plate_Layout_Template 8panels	PASS	-2.7639	0.1535	Intensity	PASS	3.9.0
WI38_hTSC_S1	SAMPLE	54	OID20341	P20062	TCN2	0.1667	Cardiometabolic	B23407	Plate_Layout_Template 8panels	PASS	-2.7639	-0.1535	Intensity	PASS	3.9.0
WI38_hTSC_S2	SAMPLE	76	OID20341	P20062	TCN2	0.1667	Cardiometabolic	B23407	Plate_Layout_Template 8panels	PASS	-2.7639	0.296	Intensity	PASS	3.9.0
WI38_CM2	SAMPLE	81	OID20341	P20062	TCN2	0.1667	Cardiometabolic	B23407	Plate_Layout_Template 8panels	PASS	-2.7639	-0.2499	Intensity	PASS	3.9.0
WI38_CM1	SAMPLE	37	OID20342	P05121	SERPINE1	0.1667	Cardiometabolic	B23407	Plate_Layout_Template 8panels	PASS	-9.693	0.2064	Intensity	PASS	3.9.0
WI38_hTSC_S1	SAMPLE	54	OID20342	P05121	SERPINE1	0.1667	Cardiometabolic	B23407	Plate_Layout_Template 8panels	PASS	-9.693	-0.1334	Intensity	PASS	3.9.0
WI38_hTSC_S2	SAMPLE	76	OID20342	P05121	SERPINE1	0.1667	Cardiometabolic	B23407	Plate_Layout_Template 8panels	PASS	-9.693	-0.198	Intensity	PASS	3.9.0
WI38_CM2	SAMPLE	81	OID20342	P05121	SERPINE1	0.1667	Cardiometabolic	B23407	Plate_Layout_Template 8panels	PASS	-9.693	0.1334	Intensity	PASS	3.9.0
WI38_CM1	SAMPLE	37	OID20343	P43121	MCAM	0.8333	Cardiometabolic	B23407	Plate_Layout_Template 8panels	PASS	0.3012	-2.4253	Intensity	PASS	3.9.0
WI38_hTSC_S1	SAMPLE	54	OID20343	P43121	MCAM	0.8333	Cardiometabolic	B23407	Plate_Layout_Template 8panels	PASS	0.3012	-0.6861	Intensity	PASS	3.9.0
WI38_hTSC_S2	SAMPLE	76	OID20343	P43121	MCAM	0.8333	Cardiometabolic	B23407	Plate_Layout_Template 8panels	PASS	0.3012	0.8535	Intensity	PASS	3.9.0
WI38_CM2	SAMPLE	81	OID20343	P43121	MCAM	0.8333	Cardiometabolic	B23407	Plate_Layout_Template 8panels	PASS	0.3012	0.1751	Intensity	PASS	3.9.0
WI38_CM1	SAMPLE	37	OID20344	P59665	DEFA1_DEFA1B	0.8333	Cardiometabolic	B23407	Plate_Layout_Template 8panels	PASS	0.1467	0.0752	Intensity	PASS	3.9.0
WI38_hTSC_S1	SAMPLE	54	OID20344	P59665	DEFA1_DEFA1B	0.8333	Cardiometabolic	B23407	Plate_Layout_Template 8panels	PASS	0.1467	-0.2931	Intensity	PASS	3.9.0
WI38_hTSC_S2	SAMPLE	76	OID20344	P59665	DEFA1_DEFA1B	0.8333	Cardiometabolic	B23407	Plate_Layout_Template 8panels	PASS	0.1467	-0.143	Intensity	PASS	3.9.0
WI38_CM2	SAMPLE	81	OID20344	P59665	DEFA1_DEFA1B	0.8333	Cardiometabolic	B23407	Plate_Layout_Template 8panels	PASS	0.1467	0.1347	Intensity	PASS	3.9.0
WI38_CM1	SAMPLE	37	OID20345	Q6EMK4	VASN	0.1667	Cardiometabolic	B23407	Plate_Layout_Template 8panels	PASS	-0.269	-0.0328	Intensity	PASS	3.9.0
WI38_hTSC_S1	SAMPLE	54	OID20345	Q6EMK4	VASN	0.1667	Cardiometabolic	B23407	Plate_Layout_Template 8panels	PASS	-0.269	0.0328	Intensity	PASS	3.9.0
WI38_hTSC_S2	SAMPLE	76	OID20345	Q6EMK4	VASN	0.1667	Cardiometabolic	B23407	Plate_Layout_Template 8panels	PASS	-0.269	0.6132	Intensity	PASS	3.9.0
WI38_CM2	SAMPLE	81	OID20345	Q6EMK4	VASN	0.1667	Cardiometabolic	B23407	Plate_Layout_Template 8panels	PASS	-0.269	1.0912	Intensity	PASS	3.9.0
WI38_CM1	SAMPLE	37	OID20346	Q13508	ART3	1	Cardiometabolic	B23407	Plate_Layout_Template 8panels	PASS	0.8807	-0.6799	Intensity	PASS	3.9.0
WI38_hTSC_S1	SAMPLE	54	OID20346	Q13508	ART3	1	Cardiometabolic	B23407	Plate_Layout_Template 8panels	PASS	0.8807	0.5499	Intensity	PASS	3.9.0
WI38_hTSC_S2	SAMPLE	76	OID20346	Q13508	ART3	1	Cardiometabolic	B23407	Plate_Layout_Template 8panels	PASS	0.8807	-1.3338	Intensity	PASS	3.9.0
WI38_CM2	SAMPLE	81	OID20346	Q13508	ART3	1	Cardiometabolic	B23407	Plate_Layout_Template 8panels	PASS	0.8807	-0.3026	Intensity	PASS	3.9.0
WI38_CM1	SAMPLE	37	OID20347	Q96KN2	CNDP1	0.6667	Cardiometabolic	B23407	Plate_Layout_Template 8panels	PASS	0.2407	-0.2934	Intensity	PASS	3.9.0
WI38_hTSC_S1	SAMPLE	54	OID20347	Q96KN2	CNDP1	0.6667	Cardiometabolic	B23407	Plate_Layout_Template 8panels	PASS	0.2407	0.0785	Intensity	PASS	3.9.0
WI38_hTSC_S2	SAMPLE	76	OID20347	Q96KN2	CNDP1	0.6667	Cardiometabolic	B23407	Plate_Layout_Template 8panels	PASS	0.2407	0.438	Intensity	PASS	3.9.0
WI38_CM2	SAMPLE	81	OID20347	Q96KN2	CNDP1	0.6667	Cardiometabolic	B23407	Plate_Layout_Template 8panels	PASS	0.2407	-0.0993	Intensity	PASS	3.9.0
WI38_CM1	SAMPLE	37	OID20348	O95998	IL18BP	0.5	Cardiometabolic	B23407	Plate_Layout_Template 8panels	PASS	-0.0009	-0.025	Intensity	PASS	3.9.0
WI38_hTSC_S1	SAMPLE	54	OID20348	O95998	IL18BP	0.5	Cardiometabolic	B23407	Plate_Layout_Template 8panels	PASS	-0.0009	-0.3113	Intensity	PASS	3.9.0
WI38_hTSC_S2	SAMPLE	76	OID20348	O95998	IL18BP	0.5	Cardiometabolic	B23407	Plate_Layout_Template 8panels	PASS	-0.0009	0.0239	Intensity	PASS	3.9.0
WI38_CM2	SAMPLE	81	OID20348	O95998	IL18BP	0.5	Cardiometabolic	B23407	Plate_Layout_Template 8panels	PASS	-0.0009	0.1387	Intensity	PASS	3.9.0
WI38_CM1	SAMPLE	37	OID20349	P00740	F9	0.8333	Cardiometabolic	B23407	Plate_Layout_Template 8panels	PASS	0.4743	0.0545	Intensity	PASS	3.9.0
WI38_hTSC_S1	SAMPLE	54	OID20349	P00740	F9	0.8333	Cardiometabolic	B23407	Plate_Layout_Template 8panels	PASS	0.4743	0.5387	Intensity	PASS	3.9.0
WI38_hTSC_S2	SAMPLE	76	OID20349	P00740	F9	0.8333	Cardiometabolic	B23407	Plate_Layout_Template 8panels	PASS	0.4743	-0.0545	Intensity	PASS	3.9.0
WI38_CM2	SAMPLE	81	OID20349	P00740	F9	0.8333	Cardiometabolic	B23407	Plate_Layout_Template 8panels	PASS	0.4743	-0.583	Intensity	PASS	3.9.0
WI38_CM1	SAMPLE	37	OID20350	P15144	ANPEP	0.6667	Cardiometabolic	B23407	Plate_Layout_Template 8panels	PASS	0.2416	-0.011	Intensity	PASS	3.9.0
WI38_hTSC_S1	SAMPLE	54	OID20350	P15144	ANPEP	0.6667	Cardiometabolic	B23407	Plate_Layout_Template 8panels	PASS	0.2416	-1.1159	Intensity	PASS	3.9.0
WI38_hTSC_S2	SAMPLE	76	OID20350	P15144	ANPEP	0.6667	Cardiometabolic	B23407	Plate_Layout_Template 8panels	PASS	0.2416	-0.1413	Intensity	PASS	3.9.0
WI38_CM2	SAMPLE	81	OID20350	P15144	ANPEP	0.6667	Cardiometabolic	B23407	Plate_Layout_Template 8panels	PASS	0.2416	0.558	Intensity	PASS	3.9.0
WI38_CM1	SAMPLE	37	OID20351	A1L4H1	SSC5D	0.3333	Cardiometabolic	B23407	Plate_Layout_Template 8panels	PASS	-0.5986	0.62	Intensity	PASS	3.9.0
WI38_hTSC_S1	SAMPLE	54	OID20351	A1L4H1	SSC5D	0.3333	Cardiometabolic	B23407	Plate_Layout_Template 8panels	PASS	-0.5986	0.3713	Intensity	PASS	3.9.0
WI38_hTSC_S2	SAMPLE	76	OID20351	A1L4H1	SSC5D	0.3333	Cardiometabolic	B23407	Plate_Layout_Template 8panels	PASS	-0.5986	-0.3713	Intensity	PASS	3.9.0
WI38_CM2	SAMPLE	81	OID20351	A1L4H1	SSC5D	0.3333	Cardiometabolic	B23407	Plate_Layout_Template 8panels	PASS	-0.5986	0.7168	Intensity	PASS	3.9.0
WI38_CM1	SAMPLE	37	OID20352	Q06033	ITIH3	1	Cardiometabolic	B23407	Plate_Layout_Template 8panels	PASS	1.1946	-0.3591	Intensity	PASS	3.9.0
WI38_hTSC_S1	SAMPLE	54	OID20352	Q06033	ITIH3	1	Cardiometabolic	B23407	Plate_Layout_Template 8panels	PASS	1.1946	-0.028	Intensity	PASS	3.9.0
WI38_hTSC_S2	SAMPLE	76	OID20352	Q06033	ITIH3	1	Cardiometabolic	B23407	Plate_Layout_Template 8panels	PASS	1.1946	0.0429	Intensity	PASS	3.9.0
WI38_CM2	SAMPLE	81	OID20352	Q06033	ITIH3	1	Cardiometabolic	B23407	Plate_Layout_Template 8panels	PASS	1.1946	0.028	Intensity	PASS	3.9.0
WI38_CM1	SAMPLE	37	OID20353	P12830	CDH1	0.8333	Cardiometabolic	B23407	Plate_Layout_Template 8panels	PASS	0.3421	-0.099	Intensity	PASS	3.9.0
WI38_hTSC_S1	SAMPLE	54	OID20353	P12830	CDH1	0.8333	Cardiometabolic	B23407	Plate_Layout_Template 8panels	PASS	0.3421	-0.7148	Intensity	PASS	3.9.0
WI38_hTSC_S2	SAMPLE	76	OID20353	P12830	CDH1	0.8333	Cardiometabolic	B23407	Plate_Layout_Template 8panels	PASS	0.3421	0.099	Intensity	PASS	3.9.0
WI38_CM2	SAMPLE	81	OID20353	P12830	CDH1	0.8333	Cardiometabolic	B23407	Plate_Layout_Template 8panels	PASS	0.3421	0.2703	Intensity	PASS	3.9.0
WI38_CM1	SAMPLE	37	OID20354	P13591	NCAM1	0.5	Cardiometabolic	B23407	Plate_Layout_Template 8panels	PASS	-0.0256	0.4792	Intensity	PASS	3.9.0
WI38_hTSC_S1	SAMPLE	54	OID20354	P13591	NCAM1	0.5	Cardiometabolic	B23407	Plate_Layout_Template 8panels	PASS	-0.0256	0.3578	Intensity	PASS	3.9.0
WI38_hTSC_S2	SAMPLE	76	OID20354	P13591	NCAM1	0.5	Cardiometabolic	B23407	Plate_Layout_Template 8panels	PASS	-0.0256	-4.3608	Intensity	PASS	3.9.0
WI38_CM2	SAMPLE	81	OID20354	P13591	NCAM1	0.5	Cardiometabolic	B23407	Plate_Layout_Template 8panels	PASS	-0.0256	0.4395	Intensity	PASS	3.9.0
WI38_CM1	SAMPLE	37	OID20355	P18428	LBP	1	Cardiometabolic	B23407	Plate_Layout_Template 8panels	PASS	1.3661	-3.8991	Intensity	PASS	3.9.0
WI38_hTSC_S1	SAMPLE	54	OID20355	P18428	LBP	1	Cardiometabolic	B23407	Plate_Layout_Template 8panels	PASS	1.3661	0.6537	Intensity	PASS	3.9.0
WI38_hTSC_S2	SAMPLE	76	OID20355	P18428	LBP	1	Cardiometabolic	B23407	Plate_Layout_Template 8panels	PASS	1.3661	-1.111	Intensity	PASS	3.9.0
WI38_CM2	SAMPLE	81	OID20355	P18428	LBP	1	Cardiometabolic	B23407	Plate_Layout_Template 8panels	PASS	1.3661	0.0888	Intensity	PASS	3.9.0
WI38_CM1	SAMPLE	37	OID20356	Q99650	OSMR	0.3333	Cardiometabolic	B23407	Plate_Layout_Template 8panels	PASS	-2.4613	-0.1757	Intensity	PASS	3.9.0
WI38_hTSC_S1	SAMPLE	54	OID20356	Q99650	OSMR	0.3333	Cardiometabolic	B23407	Plate_Layout_Template 8panels	PASS	-2.4613	0.2797	Intensity	PASS	3.9.0
WI38_hTSC_S2	SAMPLE	76	OID20356	Q99650	OSMR	0.3333	Cardiometabolic	B23407	Plate_Layout_Template 8panels	PASS	-2.4613	0.1757	Intensity	PASS	3.9.0
WI38_CM2	SAMPLE	81	OID20356	Q99650	OSMR	0.3333	Cardiometabolic	B23407	Plate_Layout_Template 8panels	PASS	-2.4613	0.4106	Intensity	PASS	3.9.0
WI38_CM1	SAMPLE	37	OID20357	Q12794	HYAL1	0.6667	Cardiometabolic	B23407	Plate_Layout_Template 8panels	PASS	0.3354	-0.0857	Intensity	PASS	3.9.0
WI38_hTSC_S1	SAMPLE	54	OID20357	Q12794	HYAL1	0.6667	Cardiometabolic	B23407	Plate_Layout_Template 8panels	PASS	0.3354	-0.1943	Intensity	PASS	3.9.0
WI38_hTSC_S2	SAMPLE	76	OID20357	Q12794	HYAL1	0.6667	Cardiometabolic	B23407	Plate_Layout_Template 8panels	PASS	0.3354	0.4778	Intensity	PASS	3.9.0
WI38_CM2	SAMPLE	81	OID20357	Q12794	HYAL1	0.6667	Cardiometabolic	B23407	Plate_Layout_Template 8panels	PASS	0.3354	0.4714	Intensity	PASS	3.9.0
WI38_CM1	SAMPLE	37	OID20358	P07339	CTSD	0.5	Cardiometabolic	B23407	Plate_Layout_Template 8panels	PASS	0.1028	-0.1688	Intensity	PASS	3.9.0
WI38_hTSC_S1	SAMPLE	54	OID20358	P07339	CTSD	0.5	Cardiometabolic	B23407	Plate_Layout_Template 8panels	PASS	0.1028	-0.2112	Intensity	PASS	3.9.0
WI38_hTSC_S2	SAMPLE	76	OID20358	P07339	CTSD	0.5	Cardiometabolic	B23407	Plate_Layout_Template 8panels	PASS	0.1028	0.3204	Intensity	PASS	3.9.0
WI38_CM2	SAMPLE	81	OID20358	P07339	CTSD	0.5	Cardiometabolic	B23407	Plate_Layout_Template 8panels	PASS	0.1028	0.1688	Intensity	PASS	3.9.0
WI38_CM1	SAMPLE	37	OID20359	P24821	TNC	0	Cardiometabolic	B23407	Plate_Layout_Template 8panels	PASS	-0.4033	0.1558	Intensity	PASS	3.9.0
WI38_hTSC_S1	SAMPLE	54	OID20359	P24821	TNC	0	Cardiometabolic	B23407	Plate_Layout_Template 8panels	PASS	-0.4033	-0.1405	Intensity	PASS	3.9.0
WI38_hTSC_S2	SAMPLE	76	OID20359	P24821	TNC	0	Cardiometabolic	B23407	Plate_Layout_Template 8panels	PASS	-0.4033	0.3874	Intensity	PASS	3.9.0
WI38_CM2	SAMPLE	81	OID20359	P24821	TNC	0	Cardiometabolic	B23407	Plate_Layout_Template 8panels	PASS	-0.4033	0.1405	Intensity	PASS	3.9.0
WI38_CM1	SAMPLE	37	OID20360	Q86VB7	CD163	0.8333	Cardiometabolic	B23407	Plate_Layout_Template 8panels	PASS	1.0435	-0.3514	Intensity	PASS	3.9.0
WI38_hTSC_S1	SAMPLE	54	OID20360	Q86VB7	CD163	0.8333	Cardiometabolic	B23407	Plate_Layout_Template 8panels	PASS	1.0435	0.1698	Intensity	PASS	3.9.0
WI38_hTSC_S2	SAMPLE	76	OID20360	Q86VB7	CD163	0.8333	Cardiometabolic	B23407	Plate_Layout_Template 8panels	PASS	1.0435	-0.1698	Intensity	PASS	3.9.0
WI38_CM2	SAMPLE	81	OID20360	Q86VB7	CD163	0.8333	Cardiometabolic	B23407	Plate_Layout_Template 8panels	PASS	1.0435	1.0862	Intensity	PASS	3.9.0
WI38_CM1	SAMPLE	37	OID20361	Q14515	SPARCL1	1	Cardiometabolic	B23407	Plate_Layout_Template 8panels	PASS	1.0586	-0.4679	Intensity	PASS	3.9.0
WI38_hTSC_S1	SAMPLE	54	OID20361	Q14515	SPARCL1	1	Cardiometabolic	B23407	Plate_Layout_Template 8panels	PASS	1.0586	-1.1793	Intensity	PASS	3.9.0
WI38_hTSC_S2	SAMPLE	76	OID20361	Q14515	SPARCL1	1	Cardiometabolic	B23407	Plate_Layout_Template 8panels	PASS	1.0586	0.0098	Intensity	PASS	3.9.0
WI38_CM2	SAMPLE	81	OID20361	Q14515	SPARCL1	1	Cardiometabolic	B23407	Plate_Layout_Template 8panels	PASS	1.0586	0.1951	Intensity	PASS	3.9.0
WI38_CM1	SAMPLE	37	OID20362	P14543	NID1	0	Cardiometabolic	B23407	Plate_Layout_Template 8panels	PASS	-0.8923	-0.2534	Intensity	PASS	3.9.0
WI38_hTSC_S1	SAMPLE	54	OID20362	P14543	NID1	0	Cardiometabolic	B23407	Plate_Layout_Template 8panels	PASS	-0.8923	-0.1668	Intensity	PASS	3.9.0
WI38_hTSC_S2	SAMPLE	76	OID20362	P14543	NID1	0	Cardiometabolic	B23407	Plate_Layout_Template 8panels	PASS	-0.8923	0.1668	Intensity	PASS	3.9.0
WI38_CM2	SAMPLE	81	OID20362	P14543	NID1	0	Cardiometabolic	B23407	Plate_Layout_Template 8panels	PASS	-0.8923	0.2582	Intensity	PASS	3.9.0
WI38_CM1	SAMPLE	37	OID20363	P30530	AXL	0	Cardiometabolic	B23407	Plate_Layout_Template 8panels	PASS	-0.9636	-0.1718	Intensity	PASS	3.9.0
WI38_hTSC_S1	SAMPLE	54	OID20363	P30530	AXL	0	Cardiometabolic	B23407	Plate_Layout_Template 8panels	PASS	-0.9636	-0.0389	Intensity	PASS	3.9.0
WI38_hTSC_S2	SAMPLE	76	OID20363	P30530	AXL	0	Cardiometabolic	B23407	Plate_Layout_Template 8panels	PASS	-0.9636	0.1379	Intensity	PASS	3.9.0
WI38_CM2	SAMPLE	81	OID20363	P30530	AXL	0	Cardiometabolic	B23407	Plate_Layout_Template 8panels	PASS	-0.9636	0.0389	Intensity	PASS	3.9.0
WI38_CM1	SAMPLE	37	OID20364	P07478	PRSS2	0.5	Cardiometabolic	B23407	Plate_Layout_Template 8panels	PASS	0.0376	-0.5118	Intensity	PASS	3.9.0
WI38_hTSC_S1	SAMPLE	54	OID20364	P07478	PRSS2	0.5	Cardiometabolic	B23407	Plate_Layout_Template 8panels	PASS	0.0376	0.1875	Intensity	PASS	3.9.0
WI38_hTSC_S2	SAMPLE	76	OID20364	P07478	PRSS2	0.5	Cardiometabolic	B23407	Plate_Layout_Template 8panels	PASS	0.0376	-0.286	Intensity	PASS	3.9.0
WI38_CM2	SAMPLE	81	OID20364	P07478	PRSS2	0.5	Cardiometabolic	B23407	Plate_Layout_Template 8panels	PASS	0.0376	1.0534	Intensity	PASS	3.9.0
WI38_CM1	SAMPLE	37	OID20365	Q9UBR2	CTSZ	0.1667	Cardiometabolic	B23407	Plate_Layout_Template 8panels	PASS	-2.202	0.2731	Intensity	PASS	3.9.0
WI38_hTSC_S1	SAMPLE	54	OID20365	Q9UBR2	CTSZ	0.1667	Cardiometabolic	B23407	Plate_Layout_Template 8panels	PASS	-2.202	-0.0291	Intensity	PASS	3.9.0
WI38_hTSC_S2	SAMPLE	76	OID20365	Q9UBR2	CTSZ	0.1667	Cardiometabolic	B23407	Plate_Layout_Template 8panels	PASS	-2.202	0.0291	Intensity	PASS	3.9.0
WI38_CM2	SAMPLE	81	OID20365	Q9UBR2	CTSZ	0.1667	Cardiometabolic	B23407	Plate_Layout_Template 8panels	PASS	-2.202	0.8551	Intensity	PASS	3.9.0
WI38_CM1	SAMPLE	37	OID20366	O00533	CHL1	1	Cardiometabolic	B23407	Plate_Layout_Template 8panels	PASS	1.7663	0.8683	Intensity	PASS	3.9.0
WI38_hTSC_S1	SAMPLE	54	OID20366	O00533	CHL1	1	Cardiometabolic	B23407	Plate_Layout_Template 8panels	PASS	1.7663	-0.2793	Intensity	PASS	3.9.0
WI38_hTSC_S2	SAMPLE	76	OID20366	O00533	CHL1	1	Cardiometabolic	B23407	Plate_Layout_Template 8panels	PASS	1.7663	-0.8217	Intensity	PASS	3.9.0
WI38_CM2	SAMPLE	81	OID20366	O00533	CHL1	1	Cardiometabolic	B23407	Plate_Layout_Template 8panels	PASS	1.7663	-2.8443	Intensity	PASS	3.9.0
WI38_CM1	SAMPLE	37	OID20367	Q9BXJ1	C1QTNF1	0.1667	Cardiometabolic	B23407	Plate_Layout_Template 8panels	PASS	-1.4795	0.0203	Intensity	PASS	3.9.0
WI38_hTSC_S1	SAMPLE	54	OID20367	Q9BXJ1	C1QTNF1	0.1667	Cardiometabolic	B23407	Plate_Layout_Template 8panels	PASS	-1.4795	-0.0203	Intensity	PASS	3.9.0
WI38_hTSC_S2	SAMPLE	76	OID20367	Q9BXJ1	C1QTNF1	0.1667	Cardiometabolic	B23407	Plate_Layout_Template 8panels	PASS	-1.4795	0.3914	Intensity	PASS	3.9.0
WI38_CM2	SAMPLE	81	OID20367	Q9BXJ1	C1QTNF1	0.1667	Cardiometabolic	B23407	Plate_Layout_Template 8panels	PASS	-1.4795	0.2658	Intensity	PASS	3.9.0
WI38_CM1	SAMPLE	37	OID20368	P35443	THBS4	1	Cardiometabolic	B23407	Plate_Layout_Template 8panels	PASS	0.6351	-0.0633	Intensity	PASS	3.9.0
WI38_hTSC_S1	SAMPLE	54	OID20368	P35443	THBS4	1	Cardiometabolic	B23407	Plate_Layout_Template 8panels	PASS	0.6351	0.0633	Intensity	PASS	3.9.0
WI38_hTSC_S2	SAMPLE	76	OID20368	P35443	THBS4	1	Cardiometabolic	B23407	Plate_Layout_Template 8panels	PASS	0.6351	0.2032	Intensity	PASS	3.9.0
WI38_CM2	SAMPLE	81	OID20368	P35443	THBS4	1	Cardiometabolic	B23407	Plate_Layout_Template 8panels	PASS	0.6351	-0.1579	Intensity	PASS	3.9.0
WI38_CM1	SAMPLE	37	OID20369	P02786	TFRC	0.6667	Cardiometabolic	B23407	Plate_Layout_Template 8panels	PASS	0.1587	-0.1437	Intensity	PASS	3.9.0
WI38_hTSC_S1	SAMPLE	54	OID20369	P02786	TFRC	0.6667	Cardiometabolic	B23407	Plate_Layout_Template 8panels	PASS	0.1587	0.3144	Intensity	PASS	3.9.0
WI38_hTSC_S2	SAMPLE	76	OID20369	P02786	TFRC	0.6667	Cardiometabolic	B23407	Plate_Layout_Template 8panels	PASS	0.1587	0.1437	Intensity	PASS	3.9.0
WI38_CM2	SAMPLE	81	OID20369	P02786	TFRC	0.6667	Cardiometabolic	B23407	Plate_Layout_Template 8panels	PASS	0.1587	-0.2746	Intensity	PASS	3.9.0
WI38_CM1	SAMPLE	37	OID20370	P10721	KIT	1	Cardiometabolic	B23407	Plate_Layout_Template 8panels	PASS	0.9189	0.091	Intensity	PASS	3.9.0
WI38_hTSC_S1	SAMPLE	54	OID20370	P10721	KIT	1	Cardiometabolic	B23407	Plate_Layout_Template 8panels	PASS	0.9189	0.4639	Intensity	PASS	3.9.0
WI38_hTSC_S2	SAMPLE	76	OID20370	P10721	KIT	1	Cardiometabolic	B23407	Plate_Layout_Template 8panels	PASS	0.9189	-0.1978	Intensity	PASS	3.9.0
WI38_CM2	SAMPLE	81	OID20370	P10721	KIT	1	Cardiometabolic	B23407	Plate_Layout_Template 8panels	PASS	0.9189	-0.091	Intensity	PASS	3.9.0
WI38_CM1	SAMPLE	37	OID20371	Q07654	TFF3	0.6667	Cardiometabolic	B23407	Plate_Layout_Template 8panels	PASS	0.1373	-0.0487	Intensity	PASS	3.9.0
WI38_hTSC_S1	SAMPLE	54	OID20371	Q07654	TFF3	0.6667	Cardiometabolic	B23407	Plate_Layout_Template 8panels	PASS	0.1373	-0.1594	Intensity	PASS	3.9.0
WI38_hTSC_S2	SAMPLE	76	OID20371	Q07654	TFF3	0.6667	Cardiometabolic	B23407	Plate_Layout_Template 8panels	PASS	0.1373	0.1801	Intensity	PASS	3.9.0
WI38_CM2	SAMPLE	81	OID20371	Q07654	TFF3	0.6667	Cardiometabolic	B23407	Plate_Layout_Template 8panels	PASS	0.1373	0.0487	Intensity	PASS	3.9.0
WI38_CM1	SAMPLE	37	OID20372	P08709	F7	1	Cardiometabolic	B23407	Plate_Layout_Template 8panels	PASS	4.5741	-0.1306	Intensity	PASS	3.9.0
WI38_hTSC_S1	SAMPLE	54	OID20372	P08709	F7	1	Cardiometabolic	B23407	Plate_Layout_Template 8panels	PASS	4.5741	0.0568	Intensity	PASS	3.9.0
WI38_hTSC_S2	SAMPLE	76	OID20372	P08709	F7	1	Cardiometabolic	B23407	Plate_Layout_Template 8panels	PASS	4.5741	-0.0568	Intensity	PASS	3.9.0
WI38_CM2	SAMPLE	81	OID20372	P08709	F7	1	Cardiometabolic	B23407	Plate_Layout_Template 8panels	PASS	4.5741	4.0386	Intensity	PASS	3.9.0
WI38_CM1	SAMPLE	37	OID20373	Q99969	RARRES2	0.6667	Cardiometabolic	B23407	Plate_Layout_Template 8panels	PASS	0.3376	-0.0332	Intensity	PASS	3.9.0
WI38_hTSC_S1	SAMPLE	54	OID20373	Q99969	RARRES2	0.6667	Cardiometabolic	B23407	Plate_Layout_Template 8panels	PASS	0.3376	-0.0027	Intensity	PASS	3.9.0
WI38_hTSC_S2	SAMPLE	76	OID20373	Q99969	RARRES2	0.6667	Cardiometabolic	B23407	Plate_Layout_Template 8panels	PASS	0.3376	0.4944	Intensity	PASS	3.9.0
WI38_CM2	SAMPLE	81	OID20373	Q99969	RARRES2	0.6667	Cardiometabolic	B23407	Plate_Layout_Template 8panels	PASS	0.3376	0.0027	Intensity	PASS	3.9.0
WI38_CM1	SAMPLE	37	OID20374	O95445	APOM	1	Cardiometabolic	B23407	Plate_Layout_Template 8panels	PASS	3.6106	-1.612	Intensity	PASS	3.9.0
WI38_hTSC_S1	SAMPLE	54	OID20374	O95445	APOM	1	Cardiometabolic	B23407	Plate_Layout_Template 8panels	PASS	3.6106	-0.7871	Intensity	PASS	3.9.0
WI38_hTSC_S2	SAMPLE	76	OID20374	O95445	APOM	1	Cardiometabolic	B23407	Plate_Layout_Template 8panels	PASS	3.6106	-0.5609	Intensity	PASS	3.9.0
WI38_CM2	SAMPLE	81	OID20374	O95445	APOM	1	Cardiometabolic	B23407	Plate_Layout_Template 8panels	PASS	3.6106	3.1308	Intensity	PASS	3.9.0
WI38_CM1	SAMPLE	37	OID20375	Q96H15	TIMD4	1	Cardiometabolic	B23407	Plate_Layout_Template 8panels	PASS	0.8102	0.0544	Intensity	PASS	3.9.0
WI38_hTSC_S1	SAMPLE	54	OID20375	Q96H15	TIMD4	1	Cardiometabolic	B23407	Plate_Layout_Template 8panels	PASS	0.8102	-0.0544	Intensity	PASS	3.9.0
WI38_hTSC_S2	SAMPLE	76	OID20375	Q96H15	TIMD4	1	Cardiometabolic	B23407	Plate_Layout_Template 8panels	PASS	0.8102	0.5678	Intensity	PASS	3.9.0
WI38_CM2	SAMPLE	81	OID20375	Q96H15	TIMD4	1	Cardiometabolic	B23407	Plate_Layout_Template 8panels	PASS	0.8102	0.0675	Intensity	PASS	3.9.0
WI38_CM1	SAMPLE	37	OID20376	P05556	ITGB1	0	Cardiometabolic	B23407	Plate_Layout_Template 8panels	PASS	-0.5059	0.006	Intensity	PASS	3.9.0
WI38_hTSC_S1	SAMPLE	54	OID20376	P05556	ITGB1	0	Cardiometabolic	B23407	Plate_Layout_Template 8panels	PASS	-0.5059	-0.006	Intensity	PASS	3.9.0
WI38_hTSC_S2	SAMPLE	76	OID20376	P05556	ITGB1	0	Cardiometabolic	B23407	Plate_Layout_Template 8panels	PASS	-0.5059	-0.098	Intensity	PASS	3.9.0
WI38_CM2	SAMPLE	81	OID20376	P05556	ITGB1	0	Cardiometabolic	B23407	Plate_Layout_Template 8panels	PASS	-0.5059	1.4308	Intensity	PASS	3.9.0
WI38_CM1	SAMPLE	37	OID20377	P08174	CD55	0.3333	Cardiometabolic	B23407	Plate_Layout_Template 8panels	PASS	-0.1435	-0.5545	Intensity	PASS	3.9.0
WI38_hTSC_S1	SAMPLE	54	OID20377	P08174	CD55	0.3333	Cardiometabolic	B23407	Plate_Layout_Template 8panels	PASS	-0.1435	-0.2776	Intensity	PASS	3.9.0
WI38_hTSC_S2	SAMPLE	76	OID20377	P08174	CD55	0.3333	Cardiometabolic	B23407	Plate_Layout_Template 8panels	PASS	-0.1435	0.1049	Intensity	PASS	3.9.0
WI38_CM2	SAMPLE	81	OID20377	P08174	CD55	0.3333	Cardiometabolic	B23407	Plate_Layout_Template 8panels	PASS	-0.1435	0.8764	Intensity	PASS	3.9.0
WI38_CM1	SAMPLE	37	OID20378	P08571	CD14	1	Cardiometabolic	B23407	Plate_Layout_Template 8panels	PASS	1.903	0.1118	Intensity	PASS	3.9.0
WI38_hTSC_S1	SAMPLE	54	OID20378	P08571	CD14	1	Cardiometabolic	B23407	Plate_Layout_Template 8panels	PASS	1.903	-0.1586	Intensity	PASS	3.9.0
WI38_hTSC_S2	SAMPLE	76	OID20378	P08571	CD14	1	Cardiometabolic	B23407	Plate_Layout_Template 8panels	PASS	1.903	0.4059	Intensity	PASS	3.9.0
WI38_CM2	SAMPLE	81	OID20378	P08571	CD14	1	Cardiometabolic	B23407	Plate_Layout_Template 8panels	PASS	1.903	0.6564	Intensity	PASS	3.9.0
WI38_CM1	SAMPLE	37	OID20379	P16109	SELP	0.8333	Cardiometabolic	B23407	Plate_Layout_Template 8panels	PASS	0.6868	0.3684	Intensity	PASS	3.9.0
WI38_hTSC_S1	SAMPLE	54	OID20379	P16109	SELP	0.8333	Cardiometabolic	B23407	Plate_Layout_Template 8panels	PASS	0.6868	-0.5216	Intensity	PASS	3.9.0
WI38_hTSC_S2	SAMPLE	76	OID20379	P16109	SELP	0.8333	Cardiometabolic	B23407	Plate_Layout_Template 8panels	PASS	0.6868	0.8061	Intensity	PASS	3.9.0
WI38_CM2	SAMPLE	81	OID20379	P16109	SELP	0.8333	Cardiometabolic	B23407	Plate_Layout_Template 8panels	PASS	0.6868	-0.5871	Intensity	PASS	3.9.0
WI38_CM1	SAMPLE	37	OID20380	P15529	CD46	0.1667	Cardiometabolic	B23407	Plate_Layout_Template 8panels	PASS	-3.4105	-0.123	Intensity	PASS	3.9.0
WI38_hTSC_S1	SAMPLE	54	OID20380	P15529	CD46	0.1667	Cardiometabolic	B23407	Plate_Layout_Template 8panels	PASS	-3.4105	0.123	Intensity	PASS	3.9.0
WI38_hTSC_S2	SAMPLE	76	OID20380	P15529	CD46	0.1667	Cardiometabolic	B23407	Plate_Layout_Template 8panels	PASS	-3.4105	-0.3649	Intensity	PASS	3.9.0
WI38_CM2	SAMPLE	81	OID20380	P15529	CD46	0.1667	Cardiometabolic	B23407	Plate_Layout_Template 8panels	PASS	-3.4105	0.4287	Intensity	PASS	3.9.0
WI38_CM1	SAMPLE	37	OID20381	P07359	GP1BA	1	Cardiometabolic	B23407	Plate_Layout_Template 8panels	PASS	1.1204	0.1687	Intensity	PASS	3.9.0
WI38_hTSC_S1	SAMPLE	54	OID20381	P07359	GP1BA	1	Cardiometabolic	B23407	Plate_Layout_Template 8panels	PASS	1.1204	0.6062	Intensity	PASS	3.9.0
WI38_hTSC_S2	SAMPLE	76	OID20381	P07359	GP1BA	1	Cardiometabolic	B23407	Plate_Layout_Template 8panels	PASS	1.1204	-0.7549	Intensity	PASS	3.9.0
WI38_CM2	SAMPLE	81	OID20381	P07359	GP1BA	1	Cardiometabolic	B23407	Plate_Layout_Template 8panels	PASS	1.1204	-0.224	Intensity	PASS	3.9.0
WI38_CM1	SAMPLE	37	OID20382	Q15485	FCN2	0.8333	Cardiometabolic	B23407	Plate_Layout_Template 8panels	PASS	0.9378	-0.2471	Intensity	PASS	3.9.0
WI38_hTSC_S1	SAMPLE	54	OID20382	Q15485	FCN2	0.8333	Cardiometabolic	B23407	Plate_Layout_Template 8panels	PASS	0.9378	0.5186	Intensity	PASS	3.9.0
WI38_hTSC_S2	SAMPLE	76	OID20382	Q15485	FCN2	0.8333	Cardiometabolic	B23407	Plate_Layout_Template 8panels	PASS	0.9378	-0.544	Intensity	PASS	3.9.0
WI38_CM2	SAMPLE	81	OID20382	Q15485	FCN2	0.8333	Cardiometabolic	B23407	Plate_Layout_Template 8panels	PASS	0.9378	0.9887	Intensity	PASS	3.9.0
WI38_CM1	SAMPLE	37	OID20383	P98160	HSPG2	0	Cardiometabolic	B23407	Plate_Layout_Template 8panels	PASS	-3.6341	-0.1184	Intensity	PASS	3.9.0
WI38_hTSC_S1	SAMPLE	54	OID20383	P98160	HSPG2	0	Cardiometabolic	B23407	Plate_Layout_Template 8panels	PASS	-3.6341	0.0711	Intensity	PASS	3.9.0
WI38_hTSC_S2	SAMPLE	76	OID20383	P98160	HSPG2	0	Cardiometabolic	B23407	Plate_Layout_Template 8panels	PASS	-3.6341	0.0613	Intensity	PASS	3.9.0
WI38_CM2	SAMPLE	81	OID20383	P98160	HSPG2	0	Cardiometabolic	B23407	Plate_Layout_Template 8panels	PASS	-3.6341	-0.0306	Intensity	PASS	3.9.0
WI38_CM1	SAMPLE	37	OID20384	Q15113	PCOLCE	0.1667	Cardiometabolic	B23407	Plate_Layout_Template 8panels	PASS	-1.6495	-0.006	Intensity	PASS	3.9.0
WI38_hTSC_S1	SAMPLE	54	OID20384	Q15113	PCOLCE	0.1667	Cardiometabolic	B23407	Plate_Layout_Template 8panels	PASS	-1.6495	0.006	Intensity	PASS	3.9.0
WI38_hTSC_S2	SAMPLE	76	OID20384	Q15113	PCOLCE	0.1667	Cardiometabolic	B23407	Plate_Layout_Template 8panels	PASS	-1.6495	0.07	Intensity	PASS	3.9.0
WI38_CM2	SAMPLE	81	OID20384	Q15113	PCOLCE	0.1667	Cardiometabolic	B23407	Plate_Layout_Template 8panels	PASS	-1.6495	0.2878	Intensity	PASS	3.9.0
WI38_CM1	SAMPLE	37	OID20385	P08887	IL6R	0.8333	Cardiometabolic	B23407	Plate_Layout_Template 8panels	PASS	0.6762	0.0191	Intensity	PASS	3.9.0
WI38_hTSC_S1	SAMPLE	54	OID20385	P08887	IL6R	0.8333	Cardiometabolic	B23407	Plate_Layout_Template 8panels	PASS	0.6762	-0.0271	Intensity	PASS	3.9.0
WI38_hTSC_S2	SAMPLE	76	OID20385	P08887	IL6R	0.8333	Cardiometabolic	B23407	Plate_Layout_Template 8panels	PASS	0.6762	0.9789	Intensity	PASS	3.9.0
WI38_CM2	SAMPLE	81	OID20385	P08887	IL6R	0.8333	Cardiometabolic	B23407	Plate_Layout_Template 8panels	PASS	0.6762	0.0984	Intensity	PASS	3.9.0
WI38_CM1	SAMPLE	37	OID20386	P00441	SOD1	0.1667	Cardiometabolic	B23407	Plate_Layout_Template 8panels	PASS	-0.2111	-0.0992	Intensity	PASS	3.9.0
WI38_hTSC_S1	SAMPLE	54	OID20386	P00441	SOD1	0.1667	Cardiometabolic	B23407	Plate_Layout_Template 8panels	PASS	-0.2111	-0.0511	Intensity	PASS	3.9.0
WI38_hTSC_S2	SAMPLE	76	OID20386	P00441	SOD1	0.1667	Cardiometabolic	B23407	Plate_Layout_Template 8panels	PASS	-0.2111	0.2413	Intensity	PASS	3.9.0
WI38_CM2	SAMPLE	81	OID20386	P00441	SOD1	0.1667	Cardiometabolic	B23407	Plate_Layout_Template 8panels	PASS	-0.2111	0.2936	Intensity	PASS	3.9.0
WI38_CM1	SAMPLE	37	OID20387	O75015	FCGR3B	0.6667	Cardiometabolic	B23407	Plate_Layout_Template 8panels	PASS	0.0934	-0.1227	Intensity	PASS	3.9.0
WI38_hTSC_S1	SAMPLE	54	OID20387	O75015	FCGR3B	0.6667	Cardiometabolic	B23407	Plate_Layout_Template 8panels	PASS	0.0934	-0.0973	Intensity	PASS	3.9.0
WI38_hTSC_S2	SAMPLE	76	OID20387	O75015	FCGR3B	0.6667	Cardiometabolic	B23407	Plate_Layout_Template 8panels	PASS	0.0934	0.0231	Intensity	PASS	3.9.0
WI38_CM2	SAMPLE	81	OID20387	O75015	FCGR3B	0.6667	Cardiometabolic	B23407	Plate_Layout_Template 8panels	PASS	0.0934	0.708	Intensity	PASS	3.9.0
WI38_CM1	SAMPLE	37	OID20388	P10646	TFPI	0.1667	Cardiometabolic	B23407	Plate_Layout_Template 8panels	PASS	-1.6564	0.1802	Intensity	PASS	3.9.0
WI38_hTSC_S1	SAMPLE	54	OID20388	P10646	TFPI	0.1667	Cardiometabolic	B23407	Plate_Layout_Template 8panels	PASS	-1.6564	0.0261	Intensity	PASS	3.9.0
WI38_hTSC_S2	SAMPLE	76	OID20388	P10646	TFPI	0.1667	Cardiometabolic	B23407	Plate_Layout_Template 8panels	PASS	-1.6564	0.5577	Intensity	PASS	3.9.0
WI38_CM2	SAMPLE	81	OID20388	P10646	TFPI	0.1667	Cardiometabolic	B23407	Plate_Layout_Template 8panels	PASS	-1.6564	-0.0261	Intensity	PASS	3.9.0
WI38_CM1	SAMPLE	37	OID20389	Q16853	AOC3	1	Cardiometabolic	B23407	Plate_Layout_Template 8panels	PASS	0.3067	-0.2521	Intensity	PASS	3.9.0
WI38_hTSC_S1	SAMPLE	54	OID20389	Q16853	AOC3	1	Cardiometabolic	B23407	Plate_Layout_Template 8panels	PASS	0.3067	-0.0469	Intensity	PASS	3.9.0
WI38_hTSC_S2	SAMPLE	76	OID20389	Q16853	AOC3	1	Cardiometabolic	B23407	Plate_Layout_Template 8panels	PASS	0.3067	0.1879	Intensity	PASS	3.9.0
WI38_CM2	SAMPLE	81	OID20389	Q16853	AOC3	1	Cardiometabolic	B23407	Plate_Layout_Template 8panels	PASS	0.3067	0.0469	Intensity	PASS	3.9.0
WI38_CM1	SAMPLE	37	OID20390	O14786	NRP1	0.5	Cardiometabolic	B23407	Plate_Layout_Template 8panels	PASS	-0.1444	-0.1629	Intensity	PASS	3.9.0
WI38_hTSC_S1	SAMPLE	54	OID20390	O14786	NRP1	0.5	Cardiometabolic	B23407	Plate_Layout_Template 8panels	PASS	-0.1444	0.1629	Intensity	PASS	3.9.0
WI38_hTSC_S2	SAMPLE	76	OID20390	O14786	NRP1	0.5	Cardiometabolic	B23407	Plate_Layout_Template 8panels	PASS	-0.1444	-0.8398	Intensity	PASS	3.9.0
WI38_CM2	SAMPLE	81	OID20390	O14786	NRP1	0.5	Cardiometabolic	B23407	Plate_Layout_Template 8panels	PASS	-0.1444	0.3526	Intensity	PASS	3.9.0
WI38_CM1	SAMPLE	37	OID20391	P12318	FCGR2A	0.6667	Cardiometabolic	B23407	Plate_Layout_Template 8panels	PASS	0.739	-0.3638	Intensity	PASS	3.9.0
WI38_hTSC_S1	SAMPLE	54	OID20391	P12318	FCGR2A	0.6667	Cardiometabolic	B23407	Plate_Layout_Template 8panels	PASS	0.739	-0.0217	Intensity	PASS	3.9.0
WI38_hTSC_S2	SAMPLE	76	OID20391	P12318	FCGR2A	0.6667	Cardiometabolic	B23407	Plate_Layout_Template 8panels	PASS	0.739	1.0405	Intensity	PASS	3.9.0
WI38_CM2	SAMPLE	81	OID20391	P12318	FCGR2A	0.6667	Cardiometabolic	B23407	Plate_Layout_Template 8panels	PASS	0.739	0.0217	Intensity	PASS	3.9.0
WI38_CM1	SAMPLE	37	OID20392	P80188	LCN2	0.8333	Cardiometabolic	B23407	Plate_Layout_Template 8panels	PASS	0.4604	-0.3317	Intensity	PASS	3.9.0
WI38_hTSC_S1	SAMPLE	54	OID20392	P80188	LCN2	0.8333	Cardiometabolic	B23407	Plate_Layout_Template 8panels	PASS	0.4604	0.0438	Intensity	PASS	3.9.0
WI38_hTSC_S2	SAMPLE	76	OID20392	P80188	LCN2	0.8333	Cardiometabolic	B23407	Plate_Layout_Template 8panels	PASS	0.4604	-0.0438	Intensity	PASS	3.9.0
WI38_CM2	SAMPLE	81	OID20392	P80188	LCN2	0.8333	Cardiometabolic	B23407	Plate_Layout_Template 8panels	PASS	0.4604	0.1681	Intensity	PASS	3.9.0
WI38_CM1	SAMPLE	37	OID20393	P20023	CR2	1	Cardiometabolic	B23407	Plate_Layout_Template 8panels	PASS	1.2182	0.2015	Intensity	PASS	3.9.0
WI38_hTSC_S1	SAMPLE	54	OID20393	P20023	CR2	1	Cardiometabolic	B23407	Plate_Layout_Template 8panels	PASS	1.2182	0.7904	Intensity	PASS	3.9.0
WI38_hTSC_S2	SAMPLE	76	OID20393	P20023	CR2	1	Cardiometabolic	B23407	Plate_Layout_Template 8panels	PASS	1.2182	-0.7384	Intensity	PASS	3.9.0
WI38_CM2	SAMPLE	81	OID20393	P20023	CR2	1	Cardiometabolic	B23407	Plate_Layout_Template 8panels	PASS	1.2182	-0.7056	Intensity	PASS	3.9.0
WI38_CM1	SAMPLE	37	OID20394	Q9NZK5	ADA2	0.8333	Cardiometabolic	B23407	Plate_Layout_Template 8panels	PASS	0.2812	-0.0122	Intensity	PASS	3.9.0
WI38_hTSC_S1	SAMPLE	54	OID20394	Q9NZK5	ADA2	0.8333	Cardiometabolic	B23407	Plate_Layout_Template 8panels	PASS	0.2812	-0.5004	Intensity	PASS	3.9.0
WI38_hTSC_S2	SAMPLE	76	OID20394	Q9NZK5	ADA2	0.8333	Cardiometabolic	B23407	Plate_Layout_Template 8panels	PASS	0.2812	0.3443	Intensity	PASS	3.9.0
WI38_CM2	SAMPLE	81	OID20394	Q9NZK5	ADA2	0.8333	Cardiometabolic	B23407	Plate_Layout_Template 8panels	PASS	0.2812	0.0173	Intensity	PASS	3.9.0
WI38_CM1	SAMPLE	37	OID20395	P55774	CCL18	1	Cardiometabolic	B23407	Plate_Layout_Template 8panels	PASS	0.8864	-0.2961	Intensity	PASS	3.9.0
WI38_hTSC_S1	SAMPLE	54	OID20395	P55774	CCL18	1	Cardiometabolic	B23407	Plate_Layout_Template 8panels	PASS	0.8864	-0.0928	Intensity	PASS	3.9.0
WI38_hTSC_S2	SAMPLE	76	OID20395	P55774	CCL18	1	Cardiometabolic	B23407	Plate_Layout_Template 8panels	PASS	0.8864	0.0453	Intensity	PASS	3.9.0
WI38_CM2	SAMPLE	81	OID20395	P55774	CCL18	1	Cardiometabolic	B23407	Plate_Layout_Template 8panels	PASS	0.8864	0.5005	Intensity	PASS	3.9.0
WI38_CM1	SAMPLE	37	OID20396	P19320	VCAM1	0.5	Cardiometabolic	B23407	Plate_Layout_Template 8panels	PASS	-0.0781	-0.3016	Intensity	PASS	3.9.0
WI38_hTSC_S1	SAMPLE	54	OID20396	P19320	VCAM1	0.5	Cardiometabolic	B23407	Plate_Layout_Template 8panels	PASS	-0.0781	-0.1094	Intensity	PASS	3.9.0
WI38_hTSC_S2	SAMPLE	76	OID20396	P19320	VCAM1	0.5	Cardiometabolic	B23407	Plate_Layout_Template 8panels	PASS	-0.0781	0.1094	Intensity	PASS	3.9.0
WI38_CM2	SAMPLE	81	OID20396	P19320	VCAM1	0.5	Cardiometabolic	B23407	Plate_Layout_Template 8panels	PASS	-0.0781	0.2251	Intensity	PASS	3.9.0
WI38_CM1	SAMPLE	37	OID20397	Q9NPY3	CD93	0.8333	Cardiometabolic	B23407	Plate_Layout_Template 8panels	PASS	0.8537	-1.4311	Intensity	PASS	3.9.0
WI38_hTSC_S1	SAMPLE	54	OID20397	Q9NPY3	CD93	0.8333	Cardiometabolic	B23407	Plate_Layout_Template 8panels	PASS	0.8537	0.3179	Intensity	PASS	3.9.0
WI38_hTSC_S2	SAMPLE	76	OID20397	Q9NPY3	CD93	0.8333	Cardiometabolic	B23407	Plate_Layout_Template 8panels	PASS	0.8537	-0.206	Intensity	PASS	3.9.0
WI38_CM2	SAMPLE	81	OID20397	Q9NPY3	CD93	0.8333	Cardiometabolic	B23407	Plate_Layout_Template 8panels	PASS	0.8537	-0.0007	Intensity	PASS	3.9.0
WI38_CM1	SAMPLE	37	OID20398	P17936	IGFBP3	1	Cardiometabolic	B23407	Plate_Layout_Template 8panels	PASS	1.8875	0.5728	Intensity	PASS	3.9.0
WI38_hTSC_S1	SAMPLE	54	OID20398	P17936	IGFBP3	1	Cardiometabolic	B23407	Plate_Layout_Template 8panels	PASS	1.8875	0.6083	Intensity	PASS	3.9.0
WI38_hTSC_S2	SAMPLE	76	OID20398	P17936	IGFBP3	1	Cardiometabolic	B23407	Plate_Layout_Template 8panels	PASS	1.8875	0.2316	Intensity	PASS	3.9.0
WI38_CM2	SAMPLE	81	OID20398	P17936	IGFBP3	1	Cardiometabolic	B23407	Plate_Layout_Template 8panels	PASS	1.8875	-1.6617	Intensity	PASS	3.9.0
WI38_CM1	SAMPLE	37	OID20399	P36222	CHI3L1	1	Cardiometabolic	B23407	Plate_Layout_Template 8panels	PASS	0.2375	-0.0479	Intensity	PASS	3.9.0
WI38_hTSC_S1	SAMPLE	54	OID20399	P36222	CHI3L1	1	Cardiometabolic	B23407	Plate_Layout_Template 8panels	PASS	0.2375	-0.2457	Intensity	PASS	3.9.0
WI38_hTSC_S2	SAMPLE	76	OID20399	P36222	CHI3L1	1	Cardiometabolic	B23407	Plate_Layout_Template 8panels	PASS	0.2375	0.1763	Intensity	PASS	3.9.0
WI38_CM2	SAMPLE	81	OID20399	P36222	CHI3L1	1	Cardiometabolic	B23407	Plate_Layout_Template 8panels	PASS	0.2375	0.0824	Intensity	PASS	3.9.0
WI38_CM1	SAMPLE	37	OID20400	P01034	CST3	0.5	Cardiometabolic	B23407	Plate_Layout_Template 8panels	PASS	0.239	0.6937	Intensity	PASS	3.9.0
WI38_hTSC_S1	SAMPLE	54	OID20400	P01034	CST3	0.5	Cardiometabolic	B23407	Plate_Layout_Template 8panels	PASS	0.239	-0.2901	Intensity	PASS	3.9.0
WI38_hTSC_S2	SAMPLE	76	OID20400	P01034	CST3	0.5	Cardiometabolic	B23407	Plate_Layout_Template 8panels	PASS	0.239	0.2901	Intensity	PASS	3.9.0
WI38_CM2	SAMPLE	81	OID20400	P01034	CST3	0.5	Cardiometabolic	B23407	Plate_Layout_Template 8panels	PASS	0.239	1.0376	Intensity	PASS	3.9.0
WI38_CM1	SAMPLE	37	OID20401	Q16627	CCL14	1	Cardiometabolic	B23407	Plate_Layout_Template 8panels	PASS	0.857	-0.1168	Intensity	PASS	3.9.0
WI38_hTSC_S1	SAMPLE	54	OID20401	Q16627	CCL14	1	Cardiometabolic	B23407	Plate_Layout_Template 8panels	PASS	0.857	0.3548	Intensity	PASS	3.9.0
WI38_hTSC_S2	SAMPLE	76	OID20401	Q16627	CCL14	1	Cardiometabolic	B23407	Plate_Layout_Template 8panels	PASS	0.857	-0.0065	Intensity	PASS	3.9.0
WI38_CM2	SAMPLE	81	OID20401	Q16627	CCL14	1	Cardiometabolic	B23407	Plate_Layout_Template 8panels	PASS	0.857	0.0065	Intensity	PASS	3.9.0
WI38_CM1	SAMPLE	37	OID20402	P04070	PROC	0.8333	Cardiometabolic	B23407	Plate_Layout_Template 8panels	PASS	0.8596	-0.4059	Intensity	PASS	3.9.0
WI38_hTSC_S1	SAMPLE	54	OID20402	P04070	PROC	0.8333	Cardiometabolic	B23407	Plate_Layout_Template 8panels	PASS	0.8596	-0.9726	Intensity	PASS	3.9.0
WI38_hTSC_S2	SAMPLE	76	OID20402	P04070	PROC	0.8333	Cardiometabolic	B23407	Plate_Layout_Template 8panels	PASS	0.8596	-0.2171	Intensity	PASS	3.9.0
WI38_CM2	SAMPLE	81	OID20402	P04070	PROC	0.8333	Cardiometabolic	B23407	Plate_Layout_Template 8panels	PASS	0.8596	0.9134	Intensity	PASS	3.9.0
WI38_CM1	SAMPLE	37	OID20403	P03950	ANG	1	Cardiometabolic	B23407	Plate_Layout_Template 8panels	PASS	1.2386	0.0734	Intensity	PASS	3.9.0
WI38_hTSC_S1	SAMPLE	54	OID20403	P03950	ANG	1	Cardiometabolic	B23407	Plate_Layout_Template 8panels	PASS	1.2386	-0.0734	Intensity	PASS	3.9.0
WI38_hTSC_S2	SAMPLE	76	OID20403	P03950	ANG	1	Cardiometabolic	B23407	Plate_Layout_Template 8panels	PASS	1.2386	0.1418	Intensity	PASS	3.9.0
WI38_CM2	SAMPLE	81	OID20403	P03950	ANG	1	Cardiometabolic	B23407	Plate_Layout_Template 8panels	PASS	1.2386	-1.0734	Intensity	PASS	3.9.0
WI38_CM1	SAMPLE	37	OID20404	Q9UGM5	FETUB	1	Cardiometabolic	B23407	Plate_Layout_Template 8panels	PASS	1.5967	-0.4521	Intensity	PASS	3.9.0
WI38_hTSC_S1	SAMPLE	54	OID20404	Q9UGM5	FETUB	1	Cardiometabolic	B23407	Plate_Layout_Template 8panels	PASS	1.5967	0.3989	Intensity	PASS	3.9.0
WI38_hTSC_S2	SAMPLE	76	OID20404	Q9UGM5	FETUB	1	Cardiometabolic	B23407	Plate_Layout_Template 8panels	PASS	1.5967	0.9418	Intensity	PASS	3.9.0
WI38_CM2	SAMPLE	81	OID20404	Q9UGM5	FETUB	1	Cardiometabolic	B23407	Plate_Layout_Template 8panels	PASS	1.5967	0.3974	Intensity	PASS	3.9.0
WI38_CM1	SAMPLE	37	OID20405	P49747	COMP	1	Cardiometabolic	B23407	Plate_Layout_Template 8panels	PASS	0.7834	-0.1042	Intensity	PASS	3.9.0
WI38_hTSC_S1	SAMPLE	54	OID20405	P49747	COMP	1	Cardiometabolic	B23407	Plate_Layout_Template 8panels	PASS	0.7834	-0.3121	Intensity	PASS	3.9.0
WI38_hTSC_S2	SAMPLE	76	OID20405	P49747	COMP	1	Cardiometabolic	B23407	Plate_Layout_Template 8panels	PASS	0.7834	0.1658	Intensity	PASS	3.9.0
WI38_CM2	SAMPLE	81	OID20405	P49747	COMP	1	Cardiometabolic	B23407	Plate_Layout_Template 8panels	PASS	0.7834	0.1042	Intensity	PASS	3.9.0
WI38_CM1	SAMPLE	37	OID20406	P27487	DPP4	0.5	Cardiometabolic	B23407	Plate_Layout_Template 8panels	PASS	0.0834	-0.4076	Intensity	PASS	3.9.0
WI38_hTSC_S1	SAMPLE	54	OID20406	P27487	DPP4	0.5	Cardiometabolic	B23407	Plate_Layout_Template 8panels	PASS	0.0834	-0.1323	Intensity	PASS	3.9.0
WI38_hTSC_S2	SAMPLE	76	OID20406	P27487	DPP4	0.5	Cardiometabolic	B23407	Plate_Layout_Template 8panels	PASS	0.0834	0.2634	Intensity	PASS	3.9.0
WI38_CM2	SAMPLE	81	OID20406	P27487	DPP4	0.5	Cardiometabolic	B23407	Plate_Layout_Template 8panels	PASS	0.0834	0.1323	Intensity	PASS	3.9.0
WI38_CM1	SAMPLE	37	OID20407	Q9Y5C1	ANGPTL3	0.6667	Cardiometabolic	B23407	Plate_Layout_Template 8panels	PASS	0.3743	0.3032	Intensity	PASS	3.9.0
WI38_hTSC_S1	SAMPLE	54	OID20407	Q9Y5C1	ANGPTL3	0.6667	Cardiometabolic	B23407	Plate_Layout_Template 8panels	PASS	0.3743	-2.2642	Intensity	PASS	3.9.0
WI38_hTSC_S2	SAMPLE	76	OID20407	Q9Y5C1	ANGPTL3	0.6667	Cardiometabolic	B23407	Plate_Layout_Template 8panels	PASS	0.3743	0.509	Intensity	PASS	3.9.0
WI38_CM2	SAMPLE	81	OID20407	Q9Y5C1	ANGPTL3	0.6667	Cardiometabolic	B23407	Plate_Layout_Template 8panels	PASS	0.3743	0.4716	Intensity	PASS	3.9.0
WI38_CM1	SAMPLE	37	OID20408	P41222	PTGDS	1	Cardiometabolic	B23407	Plate_Layout_Template 8panels	PASS	0.7222	0.3101	Intensity	PASS	3.9.0
WI38_hTSC_S1	SAMPLE	54	OID20408	P41222	PTGDS	1	Cardiometabolic	B23407	Plate_Layout_Template 8panels	PASS	0.7222	-0.1295	Intensity	PASS	3.9.0
WI38_hTSC_S2	SAMPLE	76	OID20408	P41222	PTGDS	1	Cardiometabolic	B23407	Plate_Layout_Template 8panels	PASS	0.7222	0.1295	Intensity	PASS	3.9.0
WI38_CM2	SAMPLE	81	OID20408	P41222	PTGDS	1	Cardiometabolic	B23407	Plate_Layout_Template 8panels	PASS	0.7222	-0.3022	Intensity	PASS	3.9.0
WI38_CM1	SAMPLE	37	OID20409	P00915	CA1	1	Cardiometabolic	B23407	Plate_Layout_Template 8panels	PASS	3.0047	-0.4319	Intensity	PASS	3.9.0
WI38_hTSC_S1	SAMPLE	54	OID20409	P00915	CA1	1	Cardiometabolic	B23407	Plate_Layout_Template 8panels	PASS	3.0047	0.1067	Intensity	PASS	3.9.0
WI38_hTSC_S2	SAMPLE	76	OID20409	P00915	CA1	1	Cardiometabolic	B23407	Plate_Layout_Template 8panels	PASS	3.0047	0.5603	Intensity	PASS	3.9.0
WI38_CM2	SAMPLE	81	OID20409	P00915	CA1	1	Cardiometabolic	B23407	Plate_Layout_Template 8panels	PASS	3.0047	-0.0004	Intensity	PASS	3.9.0
WI38_CM1	SAMPLE	37	OID20410	P06681	C2	1	Cardiometabolic	B23407	Plate_Layout_Template 8panels	PASS	3.7423	-0.0714	Intensity	PASS	3.9.0
WI38_hTSC_S1	SAMPLE	54	OID20410	P06681	C2	1	Cardiometabolic	B23407	Plate_Layout_Template 8panels	PASS	3.7423	1.3061	Intensity	PASS	3.9.0
WI38_hTSC_S2	SAMPLE	76	OID20410	P06681	C2	1	Cardiometabolic	B23407	Plate_Layout_Template 8panels	PASS	3.7423	-0.0096	Intensity	PASS	3.9.0
WI38_CM2	SAMPLE	81	OID20410	P06681	C2	1	Cardiometabolic	B23407	Plate_Layout_Template 8panels	PASS	3.7423	0.0096	Intensity	PASS	3.9.0
WI38_CM1	SAMPLE	37	OID20411	P05362	ICAM1	0.8333	Cardiometabolic	B23407	Plate_Layout_Template 8panels	PASS	0.4573	-0.3733	Intensity	PASS	3.9.0
WI38_hTSC_S1	SAMPLE	54	OID20411	P05362	ICAM1	0.8333	Cardiometabolic	B23407	Plate_Layout_Template 8panels	PASS	0.4573	0.2629	Intensity	PASS	3.9.0
WI38_hTSC_S2	SAMPLE	76	OID20411	P05362	ICAM1	0.8333	Cardiometabolic	B23407	Plate_Layout_Template 8panels	PASS	0.4573	0.1265	Intensity	PASS	3.9.0
WI38_CM2	SAMPLE	81	OID20411	P05362	ICAM1	0.8333	Cardiometabolic	B23407	Plate_Layout_Template 8panels	PASS	0.4573	0.9859	Intensity	PASS	3.9.0
WI38_CM1	SAMPLE	37	OID20412	P13501	CCL5	1	Cardiometabolic	B23407	Plate_Layout_Template 8panels	PASS	1.3807	0.3961	Intensity	PASS	3.9.0
WI38_hTSC_S1	SAMPLE	54	OID20412	P13501	CCL5	1	Cardiometabolic	B23407	Plate_Layout_Template 8panels	PASS	1.3807	0.0898	Intensity	PASS	3.9.0
WI38_hTSC_S2	SAMPLE	76	OID20412	P13501	CCL5	1	Cardiometabolic	B23407	Plate_Layout_Template 8panels	PASS	1.3807	-0.0898	Intensity	PASS	3.9.0
WI38_CM2	SAMPLE	81	OID20412	P13501	CCL5	1	Cardiometabolic	B23407	Plate_Layout_Template 8panels	PASS	1.3807	0.0957	Intensity	PASS	3.9.0
WI38_CM1	SAMPLE	37	OID20413	P24592	IGFBP6	0	Cardiometabolic	B23407	Plate_Layout_Template 8panels	PASS	-2.9768	0.2987	Intensity	PASS	3.9.0
WI38_hTSC_S1	SAMPLE	54	OID20413	P24592	IGFBP6	0	Cardiometabolic	B23407	Plate_Layout_Template 8panels	PASS	-2.9768	-0.1056	Intensity	PASS	3.9.0
WI38_hTSC_S2	SAMPLE	76	OID20413	P24592	IGFBP6	0	Cardiometabolic	B23407	Plate_Layout_Template 8panels	PASS	-2.9768	0.1056	Intensity	PASS	3.9.0
WI38_CM2	SAMPLE	81	OID20413	P24592	IGFBP6	0	Cardiometabolic	B23407	Plate_Layout_Template 8panels	PASS	-2.9768	0.6032	Intensity	PASS	3.9.0
WI38_CM1	SAMPLE	37	OID20414	Q12805	EFEMP1	0.5	Cardiometabolic	B23407	Plate_Layout_Template 8panels	PASS	-0.0078	-0.3752	Intensity	PASS	3.9.0
WI38_hTSC_S1	SAMPLE	54	OID20414	Q12805	EFEMP1	0.5	Cardiometabolic	B23407	Plate_Layout_Template 8panels	PASS	-0.0078	0.0754	Intensity	PASS	3.9.0
WI38_hTSC_S2	SAMPLE	76	OID20414	Q12805	EFEMP1	0.5	Cardiometabolic	B23407	Plate_Layout_Template 8panels	PASS	-0.0078	-0.0754	Intensity	PASS	3.9.0
WI38_CM2	SAMPLE	81	OID20414	Q12805	EFEMP1	0.5	Cardiometabolic	B23407	Plate_Layout_Template 8panels	PASS	-0.0078	0.1045	Intensity	PASS	3.9.0
WI38_CM1	SAMPLE	37	OID20415	P05451	REG1A	1	Cardiometabolic	B23407	Plate_Layout_Template 8panels	PASS	1.7393	-0.4168	Intensity	PASS	3.9.0
WI38_hTSC_S1	SAMPLE	54	OID20415	P05451	REG1A	1	Cardiometabolic	B23407	Plate_Layout_Template 8panels	PASS	1.7393	-1.3537	Intensity	PASS	3.9.0
WI38_hTSC_S2	SAMPLE	76	OID20415	P05451	REG1A	1	Cardiometabolic	B23407	Plate_Layout_Template 8panels	PASS	1.7393	0.245	Intensity	PASS	3.9.0
WI38_CM2	SAMPLE	81	OID20415	P05451	REG1A	1	Cardiometabolic	B23407	Plate_Layout_Template 8panels	PASS	1.7393	0.2399	Intensity	PASS	3.9.0
WI38_CM1	SAMPLE	37	OID20416	Q92820	GGH	0.3333	Cardiometabolic	B23407	Plate_Layout_Template 8panels	PASS	-0.1055	-0.131	Intensity	PASS	3.9.0
WI38_hTSC_S1	SAMPLE	54	OID20416	Q92820	GGH	0.3333	Cardiometabolic	B23407	Plate_Layout_Template 8panels	PASS	-0.1055	-0.0029	Intensity	PASS	3.9.0
WI38_hTSC_S2	SAMPLE	76	OID20416	Q92820	GGH	0.3333	Cardiometabolic	B23407	Plate_Layout_Template 8panels	PASS	-0.1055	0.0029	Intensity	PASS	3.9.0
WI38_CM2	SAMPLE	81	OID20416	Q92820	GGH	0.3333	Cardiometabolic	B23407	Plate_Layout_Template 8panels	PASS	-0.1055	0.2555	Intensity	PASS	3.9.0
WI38_CM1	SAMPLE	37	OID20417	Q15582	TGFBI	0.1667	Cardiometabolic	B23407	Plate_Layout_Template 8panels	PASS	-2.8281	0.2941	Intensity	PASS	3.9.0
WI38_hTSC_S1	SAMPLE	54	OID20417	Q15582	TGFBI	0.1667	Cardiometabolic	B23407	Plate_Layout_Template 8panels	PASS	-2.8281	-0.0998	Intensity	PASS	3.9.0
WI38_hTSC_S2	SAMPLE	76	OID20417	Q15582	TGFBI	0.1667	Cardiometabolic	B23407	Plate_Layout_Template 8panels	PASS	-2.8281	0.0998	Intensity	PASS	3.9.0
WI38_CM2	SAMPLE	81	OID20417	Q15582	TGFBI	0.1667	Cardiometabolic	B23407	Plate_Layout_Template 8panels	PASS	-2.8281	0.8005	Intensity	PASS	3.9.0
WI38_CM1	SAMPLE	37	OID20418	P01033	TIMP1	0.1667	Cardiometabolic	B23407	Plate_Layout_Template 8panels	PASS	-7.8202	0.1731	Intensity	PASS	3.9.0
WI38_hTSC_S1	SAMPLE	54	OID20418	P01033	TIMP1	0.1667	Cardiometabolic	B23407	Plate_Layout_Template 8panels	PASS	-7.8202	-0.1006	Intensity	PASS	3.9.0
WI38_hTSC_S2	SAMPLE	76	OID20418	P01033	TIMP1	0.1667	Cardiometabolic	B23407	Plate_Layout_Template 8panels	PASS	-7.8202	0.1006	Intensity	PASS	3.9.0
WI38_CM2	SAMPLE	81	OID20418	P01033	TIMP1	0.1667	Cardiometabolic	B23407	Plate_Layout_Template 8panels	PASS	-7.8202	0.724	Intensity	PASS	3.9.0
WI38_CM1	SAMPLE	37	OID20419	P60568	IL2	1	Inflammation	E50006	Plate_Layout_Template 8panels	PASS	1.7005	1.266	Intensity	PASS	3.9.0
WI38_hTSC_S1	SAMPLE	54	OID20419	P60568	IL2	1	Inflammation	E50006	Plate_Layout_Template 8panels	PASS	1.7005	0.1595	Intensity	PASS	3.9.0
WI38_hTSC_S2	SAMPLE	76	OID20419	P60568	IL2	1	Inflammation	E50006	Plate_Layout_Template 8panels	PASS	1.7005	-0.3432	Intensity	PASS	3.9.0
WI38_CM2	SAMPLE	81	OID20419	P60568	IL2	1	Inflammation	E50006	Plate_Layout_Template 8panels	PASS	1.7005	-0.2453	Intensity	PASS	3.9.0
WI38_CM1	SAMPLE	37	OID20420	Q13651	IL10RA	0.8333	Inflammation	E50006	Plate_Layout_Template 8panels	PASS	0.3126	1.3043	Intensity	PASS	3.9.0
WI38_hTSC_S1	SAMPLE	54	OID20420	Q13651	IL10RA	0.8333	Inflammation	E50006	Plate_Layout_Template 8panels	PASS	0.3126	0.1758	Intensity	PASS	3.9.0
WI38_hTSC_S2	SAMPLE	76	OID20420	Q13651	IL10RA	0.8333	Inflammation	E50006	Plate_Layout_Template 8panels	PASS	0.3126	-0.1887	Intensity	PASS	3.9.0
WI38_CM2	SAMPLE	81	OID20420	Q13651	IL10RA	0.8333	Inflammation	E50006	Plate_Layout_Template 8panels	PASS	0.3126	-0.1758	Intensity	PASS	3.9.0
WI38_CM1	SAMPLE	37	OID20421	Q13219	PAPPA	0.1667	Inflammation	E50006	Plate_Layout_Template 8panels	PASS	-4.4305	0.7714	Intensity	PASS	3.9.0
WI38_hTSC_S1	SAMPLE	54	OID20421	Q13219	PAPPA	0.1667	Inflammation	E50006	Plate_Layout_Template 8panels	PASS	-4.4305	0.1288	Intensity	PASS	3.9.0
WI38_hTSC_S2	SAMPLE	76	OID20421	Q13219	PAPPA	0.1667	Inflammation	E50006	Plate_Layout_Template 8panels	PASS	-4.4305	-0.1288	Intensity	PASS	3.9.0
WI38_CM2	SAMPLE	81	OID20421	Q13219	PAPPA	0.1667	Inflammation	E50006	Plate_Layout_Template 8panels	PASS	-4.4305	1.3755	Intensity	PASS	3.9.0
WI38_CM1	SAMPLE	37	OID20422	Q9UHF4	IL20RA	0.8333	Inflammation	E50006	Plate_Layout_Template 8panels	PASS	0.4559	0.0422	Intensity	PASS	3.9.0
WI38_hTSC_S1	SAMPLE	54	OID20422	Q9UHF4	IL20RA	0.8333	Inflammation	E50006	Plate_Layout_Template 8panels	PASS	0.4559	-0.0422	Intensity	PASS	3.9.0
WI38_hTSC_S2	SAMPLE	76	OID20422	Q9UHF4	IL20RA	0.8333	Inflammation	E50006	Plate_Layout_Template 8panels	PASS	0.4559	0.1201	Intensity	PASS	3.9.0
WI38_CM2	SAMPLE	81	OID20422	Q9UHF4	IL20RA	0.8333	Inflammation	E50006	Plate_Layout_Template 8panels	PASS	0.4559	-0.2328	Intensity	PASS	3.9.0
WI38_CM1	SAMPLE	37	OID20423	P63241	EIF5A	0.8333	Inflammation	E50006	Plate_Layout_Template 8panels	PASS	0.6006	0.3645	Intensity	PASS	3.9.0
WI38_hTSC_S1	SAMPLE	54	OID20423	P63241	EIF5A	0.8333	Inflammation	E50006	Plate_Layout_Template 8panels	PASS	0.6006	-0.0568	Intensity	PASS	3.9.0
WI38_hTSC_S2	SAMPLE	76	OID20423	P63241	EIF5A	0.8333	Inflammation	E50006	Plate_Layout_Template 8panels	PASS	0.6006	-0.1559	Intensity	PASS	3.9.0
WI38_CM2	SAMPLE	81	OID20423	P63241	EIF5A	0.8333	Inflammation	E50006	Plate_Layout_Template 8panels	PASS	0.6006	-0.295	Intensity	PASS	3.9.0
WI38_CM1	SAMPLE	37	OID20424	P05412	JUN	0.1667	Inflammation	E50006	Plate_Layout_Template 8panels	PASS	-1.7596	0.5575	Intensity	PASS	3.9.0
WI38_hTSC_S1	SAMPLE	54	OID20424	P05412	JUN	0.1667	Inflammation	E50006	Plate_Layout_Template 8panels	PASS	-1.7596	-0.0491	Intensity	PASS	3.9.0
WI38_hTSC_S2	SAMPLE	76	OID20424	P05412	JUN	0.1667	Inflammation	E50006	Plate_Layout_Template 8panels	PASS	-1.7596	0.0491	Intensity	PASS	3.9.0
WI38_CM2	SAMPLE	81	OID20424	P05412	JUN	0.1667	Inflammation	E50006	Plate_Layout_Template 8panels	PASS	-1.7596	0.4746	Intensity	PASS	3.9.0
WI38_CM1	SAMPLE	37	OID20425	Q96AX2	RAB37	1	Inflammation	E50006	Plate_Layout_Template 8panels	PASS	0.5776	0.0048	Intensity	PASS	3.9.0
WI38_hTSC_S1	SAMPLE	54	OID20425	Q96AX2	RAB37	1	Inflammation	E50006	Plate_Layout_Template 8panels	PASS	0.5776	0.0794	Intensity	PASS	3.9.0
WI38_hTSC_S2	SAMPLE	76	OID20425	Q96AX2	RAB37	1	Inflammation	E50006	Plate_Layout_Template 8panels	PASS	0.5776	-0.2506	Intensity	PASS	3.9.0
WI38_CM2	SAMPLE	81	OID20425	Q96AX2	RAB37	1	Inflammation	E50006	Plate_Layout_Template 8panels	PASS	0.5776	-0.1166	Intensity	PASS	3.9.0
WI38_CM1	SAMPLE	37	OID20426	P05112	IL4	1	Inflammation	E50006	Plate_Layout_Template 8panels	PASS	5.0711	2.0813	Intensity	PASS	3.9.0
WI38_hTSC_S1	SAMPLE	54	OID20426	P05112	IL4	1	Inflammation	E50006	Plate_Layout_Template 8panels	PASS	5.0711	-2.1392	Intensity	PASS	3.9.0
WI38_hTSC_S2	SAMPLE	76	OID20426	P05112	IL4	1	Inflammation	E50006	Plate_Layout_Template 8panels	PASS	5.0711	-1.8422	Intensity	PASS	3.9.0
WI38_CM2	SAMPLE	81	OID20426	P05112	IL4	1	Inflammation	E50006	Plate_Layout_Template 8panels	PASS	5.0711	-1.9895	Intensity	PASS	3.9.0
WI38_CM1	SAMPLE	37	OID20427	P01584	IL1B	0.5	Inflammation	E50006	Plate_Layout_Template 8panels	PASS	-0.1968	2.3974	Intensity	PASS	3.9.0
WI38_hTSC_S1	SAMPLE	54	OID20427	P01584	IL1B	0.5	Inflammation	E50006	Plate_Layout_Template 8panels	PASS	-0.1968	-0.5594	Intensity	PASS	3.9.0
WI38_hTSC_S2	SAMPLE	76	OID20427	P01584	IL1B	0.5	Inflammation	E50006	Plate_Layout_Template 8panels	PASS	-0.1968	-0.2859	Intensity	PASS	3.9.0
WI38_CM2	SAMPLE	81	OID20427	P01584	IL1B	0.5	Inflammation	E50006	Plate_Layout_Template 8panels	PASS	-0.1968	0.7808	Intensity	PASS	3.9.0
WI38_CM1	SAMPLE	37	OID20428	O95760	IL33	1	Inflammation	E50006	Plate_Layout_Template 8panels	PASS	1.0615	0.9298	Intensity	PASS	3.9.0
WI38_hTSC_S1	SAMPLE	54	OID20428	O95760	IL33	1	Inflammation	E50006	Plate_Layout_Template 8panels	PASS	1.0615	-0.9761	Intensity	PASS	3.9.0
WI38_hTSC_S2	SAMPLE	76	OID20428	O95760	IL33	1	Inflammation	E50006	Plate_Layout_Template 8panels	PASS	1.0615	0.3378	Intensity	PASS	3.9.0
WI38_CM2	SAMPLE	81	OID20428	O95760	IL33	1	Inflammation	E50006	Plate_Layout_Template 8panels	PASS	1.0615	0.1737	Intensity	PASS	3.9.0
WI38_CM1	SAMPLE	37	OID20429	Q8NHJ6	LILRB4	1	Inflammation	E50006	Plate_Layout_Template 8panels	PASS	0.8638	0.3406	Intensity	PASS	3.9.0
WI38_hTSC_S1	SAMPLE	54	OID20429	Q8NHJ6	LILRB4	1	Inflammation	E50006	Plate_Layout_Template 8panels	PASS	0.8638	-0.6777	Intensity	PASS	3.9.0
WI38_hTSC_S2	SAMPLE	76	OID20429	Q8NHJ6	LILRB4	1	Inflammation	E50006	Plate_Layout_Template 8panels	PASS	0.8638	-0.3406	Intensity	PASS	3.9.0
WI38_CM2	SAMPLE	81	OID20429	Q8NHJ6	LILRB4	1	Inflammation	E50006	Plate_Layout_Template 8panels	PASS	0.8638	0.4822	Intensity	PASS	3.9.0
WI38_CM1	SAMPLE	37	OID20430	P35225	IL13	0.8333	Inflammation	E50006	Plate_Layout_Template 8panels	PASS	0.5281	1.0246	Intensity	PASS	3.9.0
WI38_hTSC_S1	SAMPLE	54	OID20430	P35225	IL13	0.8333	Inflammation	E50006	Plate_Layout_Template 8panels	PASS	0.5281	0.3302	Intensity	PASS	3.9.0
WI38_hTSC_S2	SAMPLE	76	OID20430	P35225	IL13	0.8333	Inflammation	E50006	Plate_Layout_Template 8panels	PASS	0.5281	-1.6468	Intensity	PASS	3.9.0
WI38_CM2	SAMPLE	81	OID20430	P35225	IL13	0.8333	Inflammation	E50006	Plate_Layout_Template 8panels	PASS	0.5281	-0.0165	Intensity	PASS	3.9.0
WI38_CM1	SAMPLE	37	OID20431	P22301	IL10	1	Inflammation	E50006	Plate_Layout_Template 8panels	PASS	2.7867	-0.3313	Intensity	PASS	3.9.0
WI38_hTSC_S1	SAMPLE	54	OID20431	P22301	IL10	1	Inflammation	E50006	Plate_Layout_Template 8panels	PASS	2.7867	0.741	Intensity	PASS	3.9.0
WI38_hTSC_S2	SAMPLE	76	OID20431	P22301	IL10	1	Inflammation	E50006	Plate_Layout_Template 8panels	PASS	2.7867	-0.5995	Intensity	PASS	3.9.0
WI38_CM2	SAMPLE	81	OID20431	P22301	IL10	1	Inflammation	E50006	Plate_Layout_Template 8panels	PASS	2.7867	0.3313	Intensity	PASS	3.9.0
WI38_CM1	SAMPLE	37	OID20432	P27540	ARNT	1	Inflammation	E50006	Plate_Layout_Template 8panels	PASS	0.4608	0.1835	Intensity	PASS	3.9.0
WI38_hTSC_S1	SAMPLE	54	OID20432	P27540	ARNT	1	Inflammation	E50006	Plate_Layout_Template 8panels	PASS	0.4608	0.2984	Intensity	PASS	3.9.0
WI38_hTSC_S2	SAMPLE	76	OID20432	P27540	ARNT	1	Inflammation	E50006	Plate_Layout_Template 8panels	PASS	0.4608	-0.4078	Intensity	PASS	3.9.0
WI38_CM2	SAMPLE	81	OID20432	P27540	ARNT	1	Inflammation	E50006	Plate_Layout_Template 8panels	PASS	0.4608	-0.1184	Intensity	PASS	3.9.0
WI38_CM1	SAMPLE	37	OID20433	O95379	TNFAIP8	1	Inflammation	E50006	Plate_Layout_Template 8panels	PASS	4.2751	2.6897	Intensity	PASS	3.9.0
WI38_hTSC_S1	SAMPLE	54	OID20433	O95379	TNFAIP8	1	Inflammation	E50006	Plate_Layout_Template 8panels	PASS	4.2751	2.2176	Intensity	PASS	3.9.0
WI38_hTSC_S2	SAMPLE	76	OID20433	O95379	TNFAIP8	1	Inflammation	E50006	Plate_Layout_Template 8panels	PASS	4.2751	2.5735	Intensity	PASS	3.9.0
WI38_CM2	SAMPLE	81	OID20433	O95379	TNFAIP8	1	Inflammation	E50006	Plate_Layout_Template 8panels	PASS	4.2751	-2.2176	Intensity	PASS	3.9.0
WI38_CM1	SAMPLE	37	OID20434	Q8WV07	LTO1	0.5	Inflammation	E50006	Plate_Layout_Template 8panels	PASS	-0.1781	0.7892	Intensity	PASS	3.9.0
WI38_hTSC_S1	SAMPLE	54	OID20434	Q8WV07	LTO1	0.5	Inflammation	E50006	Plate_Layout_Template 8panels	PASS	-0.1781	0.7003	Intensity	PASS	3.9.0
WI38_hTSC_S2	SAMPLE	76	OID20434	Q8WV07	LTO1	0.5	Inflammation	E50006	Plate_Layout_Template 8panels	PASS	-0.1781	-0.5283	Intensity	PASS	3.9.0
WI38_CM2	SAMPLE	81	OID20434	Q8WV07	LTO1	0.5	Inflammation	E50006	Plate_Layout_Template 8panels	PASS	-0.1781	0.3608	Intensity	PASS	3.9.0
WI38_CM1	SAMPLE	37	OID20435	O43707	ACTN4	0.3333	Inflammation	E50006	Plate_Layout_Template 8panels	PASS	-0.1078	0.6104	Intensity	PASS	3.9.0
WI38_hTSC_S1	SAMPLE	54	OID20435	O43707	ACTN4	0.3333	Inflammation	E50006	Plate_Layout_Template 8panels	PASS	-0.1078	0.1707	Intensity	PASS	3.9.0
WI38_hTSC_S2	SAMPLE	76	OID20435	O43707	ACTN4	0.3333	Inflammation	E50006	Plate_Layout_Template 8panels	PASS	-0.1078	0.1057	Intensity	PASS	3.9.0
WI38_CM2	SAMPLE	81	OID20435	O43707	ACTN4	0.3333	Inflammation	E50006	Plate_Layout_Template 8panels	PASS	-0.1078	-0.1324	Intensity	PASS	3.9.0
WI38_CM1	SAMPLE	37	OID20436	P28838	LAP3	0.5	Inflammation	E50006	Plate_Layout_Template 8panels	PASS	-0.0019	0.4118	Intensity	PASS	3.9.0
WI38_hTSC_S1	SAMPLE	54	OID20436	P28838	LAP3	0.5	Inflammation	E50006	Plate_Layout_Template 8panels	PASS	-0.0019	-0.0155	Intensity	PASS	3.9.0
WI38_hTSC_S2	SAMPLE	76	OID20436	P28838	LAP3	0.5	Inflammation	E50006	Plate_Layout_Template 8panels	PASS	-0.0019	0.0155	Intensity	PASS	3.9.0
WI38_CM2	SAMPLE	81	OID20436	P28838	LAP3	0.5	Inflammation	E50006	Plate_Layout_Template 8panels	PASS	-0.0019	0.6156	Intensity	PASS	3.9.0
WI38_CM1	SAMPLE	37	OID20437	Q9NP70	AMBN	0.1667	Inflammation	E50006	Plate_Layout_Template 8panels	PASS	-1.7104	0.3881	Intensity	PASS	3.9.0
WI38_hTSC_S1	SAMPLE	54	OID20437	Q9NP70	AMBN	0.1667	Inflammation	E50006	Plate_Layout_Template 8panels	PASS	-1.7104	0.3066	Intensity	PASS	3.9.0
WI38_hTSC_S2	SAMPLE	76	OID20437	Q9NP70	AMBN	0.1667	Inflammation	E50006	Plate_Layout_Template 8panels	PASS	-1.7104	-0.1546	Intensity	PASS	3.9.0
WI38_CM2	SAMPLE	81	OID20437	Q9NP70	AMBN	0.1667	Inflammation	E50006	Plate_Layout_Template 8panels	PASS	-1.7104	-0.0708	Intensity	PASS	3.9.0
WI38_CM1	SAMPLE	37	OID20438	Q6UXK5	LRRN1	0.1667	Inflammation	E50006	Plate_Layout_Template 8panels	PASS	-0.2256	0.1767	Intensity	PASS	3.9.0
WI38_hTSC_S1	SAMPLE	54	OID20438	Q6UXK5	LRRN1	0.1667	Inflammation	E50006	Plate_Layout_Template 8panels	PASS	-0.2256	0.0312	Intensity	PASS	3.9.0
WI38_hTSC_S2	SAMPLE	76	OID20438	Q6UXK5	LRRN1	0.1667	Inflammation	E50006	Plate_Layout_Template 8panels	PASS	-0.2256	-0.0312	Intensity	PASS	3.9.0
WI38_CM2	SAMPLE	81	OID20438	Q6UXK5	LRRN1	0.1667	Inflammation	E50006	Plate_Layout_Template 8panels	PASS	-0.2256	-0.1549	Intensity	PASS	3.9.0
WI38_CM1	SAMPLE	37	OID20439	Q9HCU5	PREB	0.8333	Inflammation	E50006	Plate_Layout_Template 8panels	PASS	0.3717	0.1805	Intensity	PASS	3.9.0
WI38_hTSC_S1	SAMPLE	54	OID20439	Q9HCU5	PREB	0.8333	Inflammation	E50006	Plate_Layout_Template 8panels	PASS	0.3717	-0.1549	Intensity	PASS	3.9.0
WI38_hTSC_S2	SAMPLE	76	OID20439	Q9HCU5	PREB	0.8333	Inflammation	E50006	Plate_Layout_Template 8panels	PASS	0.3717	0.1549	Intensity	PASS	3.9.0
WI38_CM2	SAMPLE	81	OID20439	Q9HCU5	PREB	0.8333	Inflammation	E50006	Plate_Layout_Template 8panels	PASS	0.3717	0.5426	Intensity	PASS	3.9.0
WI38_CM1	SAMPLE	37	OID20440	Q13007	IL24	0.6667	Inflammation	E50006	Plate_Layout_Template 8panels	PASS	0.2213	0.3944	Intensity	PASS	3.9.0
WI38_hTSC_S1	SAMPLE	54	OID20440	Q13007	IL24	0.6667	Inflammation	E50006	Plate_Layout_Template 8panels	PASS	0.2213	0.4785	Intensity	PASS	3.9.0
WI38_hTSC_S2	SAMPLE	76	OID20440	Q13007	IL24	0.6667	Inflammation	E50006	Plate_Layout_Template 8panels	PASS	0.2213	-1.3833	Intensity	PASS	3.9.0
WI38_CM2	SAMPLE	81	OID20440	Q13007	IL24	0.6667	Inflammation	E50006	Plate_Layout_Template 8panels	PASS	0.2213	0.099	Intensity	PASS	3.9.0
WI38_CM1	SAMPLE	37	OID20441	Q9UPV0	CEP164	1	Inflammation	E50006	Plate_Layout_Template 8panels	PASS	0.7023	0.0431	Intensity	PASS	3.9.0
WI38_hTSC_S1	SAMPLE	54	OID20441	Q9UPV0	CEP164	1	Inflammation	E50006	Plate_Layout_Template 8panels	PASS	0.7023	0.4634	Intensity	PASS	3.9.0
WI38_hTSC_S2	SAMPLE	76	OID20441	Q9UPV0	CEP164	1	Inflammation	E50006	Plate_Layout_Template 8panels	PASS	0.7023	0.0542	Intensity	PASS	3.9.0
WI38_CM2	SAMPLE	81	OID20441	Q9UPV0	CEP164	1	Inflammation	E50006	Plate_Layout_Template 8panels	PASS	0.7023	-0.0431	Intensity	PASS	3.9.0
WI38_CM1	SAMPLE	37	OID20442	O60934	NBN	0.1667	Inflammation	E50006	Plate_Layout_Template 8panels	PASS	-2.4049	1.123	Intensity	PASS	3.9.0
WI38_hTSC_S1	SAMPLE	54	OID20442	O60934	NBN	0.1667	Inflammation	E50006	Plate_Layout_Template 8panels	PASS	-2.4049	0.1798	Intensity	PASS	3.9.0
WI38_hTSC_S2	SAMPLE	76	OID20442	O60934	NBN	0.1667	Inflammation	E50006	Plate_Layout_Template 8panels	PASS	-2.4049	-0.1798	Intensity	PASS	3.9.0
WI38_CM2	SAMPLE	81	OID20442	O60934	NBN	0.1667	Inflammation	E50006	Plate_Layout_Template 8panels	PASS	-2.4049	0.8025	Intensity	PASS	3.9.0
WI38_CM1	SAMPLE	37	OID20443	Q96P31	FCRL3	0.6667	Inflammation	E50006	Plate_Layout_Template 8panels	PASS	0.1421	1.6063	Intensity	PASS	3.9.0
WI38_hTSC_S1	SAMPLE	54	OID20443	Q96P31	FCRL3	0.6667	Inflammation	E50006	Plate_Layout_Template 8panels	PASS	0.1421	0.7913	Intensity	PASS	3.9.0
WI38_hTSC_S2	SAMPLE	76	OID20443	Q96P31	FCRL3	0.6667	Inflammation	E50006	Plate_Layout_Template 8panels	PASS	0.1421	-0.0909	Intensity	PASS	3.9.0
WI38_CM2	SAMPLE	81	OID20443	Q96P31	FCRL3	0.6667	Inflammation	E50006	Plate_Layout_Template 8panels	PASS	0.1421	0.0909	Intensity	PASS	3.9.0
WI38_CM1	SAMPLE	37	OID20444	Q9Y478	PRKAB1	0.6667	Inflammation	E50006	Plate_Layout_Template 8panels	PASS	0.1818	1.049	Intensity	PASS	3.9.0
WI38_hTSC_S1	SAMPLE	54	OID20444	Q9Y478	PRKAB1	0.6667	Inflammation	E50006	Plate_Layout_Template 8panels	PASS	0.1818	-0.4058	Intensity	PASS	3.9.0
WI38_hTSC_S2	SAMPLE	76	OID20444	Q9Y478	PRKAB1	0.6667	Inflammation	E50006	Plate_Layout_Template 8panels	PASS	0.1818	0.1471	Intensity	PASS	3.9.0
WI38_CM2	SAMPLE	81	OID20444	Q9Y478	PRKAB1	0.6667	Inflammation	E50006	Plate_Layout_Template 8panels	PASS	0.1818	0.3859	Intensity	PASS	3.9.0
WI38_CM1	SAMPLE	37	OID20445	Q8TCS8	PNPT1	0.3333	Inflammation	E50006	Plate_Layout_Template 8panels	PASS	-0.108	0.0388	Intensity	PASS	3.9.0
WI38_hTSC_S1	SAMPLE	54	OID20445	Q8TCS8	PNPT1	0.3333	Inflammation	E50006	Plate_Layout_Template 8panels	PASS	-0.108	0.4078	Intensity	PASS	3.9.0
WI38_hTSC_S2	SAMPLE	76	OID20445	Q8TCS8	PNPT1	0.3333	Inflammation	E50006	Plate_Layout_Template 8panels	PASS	-0.108	-0.0388	Intensity	PASS	3.9.0
WI38_CM2	SAMPLE	81	OID20445	Q8TCS8	PNPT1	0.3333	Inflammation	E50006	Plate_Layout_Template 8panels	PASS	-0.108	0.3692	Intensity	PASS	3.9.0
WI38_CM1	SAMPLE	37	OID20446	Q5T4W7	ARTN	1	Inflammation	E50006	Plate_Layout_Template 8panels	PASS	0.6926	0.2248	Intensity	PASS	3.9.0
WI38_hTSC_S1	SAMPLE	54	OID20446	Q5T4W7	ARTN	1	Inflammation	E50006	Plate_Layout_Template 8panels	PASS	0.6926	0.0545	Intensity	PASS	3.9.0
WI38_hTSC_S2	SAMPLE	76	OID20446	Q5T4W7	ARTN	1	Inflammation	E50006	Plate_Layout_Template 8panels	PASS	0.6926	-0.2687	Intensity	PASS	3.9.0
WI38_CM2	SAMPLE	81	OID20446	Q5T4W7	ARTN	1	Inflammation	E50006	Plate_Layout_Template 8panels	PASS	0.6926	-0.8183	Intensity	PASS	3.9.0
WI38_CM1	SAMPLE	37	OID20447	Q5R372	RABGAP1L	0.3333	Inflammation	E50006	Plate_Layout_Template 8panels	PASS	-0.4322	1.2209	Intensity	PASS	3.9.0
WI38_hTSC_S1	SAMPLE	54	OID20447	Q5R372	RABGAP1L	0.3333	Inflammation	E50006	Plate_Layout_Template 8panels	PASS	-0.4322	-0.2165	Intensity	PASS	3.9.0
WI38_hTSC_S2	SAMPLE	76	OID20447	Q5R372	RABGAP1L	0.3333	Inflammation	E50006	Plate_Layout_Template 8panels	PASS	-0.4322	0.6207	Intensity	PASS	3.9.0
WI38_CM2	SAMPLE	81	OID20447	Q5R372	RABGAP1L	0.3333	Inflammation	E50006	Plate_Layout_Template 8panels	PASS	-0.4322	0.2165	Intensity	PASS	3.9.0
WI38_CM1	SAMPLE	37	OID20448	Q969V3	NCLN	0.5	Inflammation	E50006	Plate_Layout_Template 8panels	PASS	0.013	0.9898	Intensity	PASS	3.9.0
WI38_hTSC_S1	SAMPLE	54	OID20448	Q969V3	NCLN	0.5	Inflammation	E50006	Plate_Layout_Template 8panels	PASS	0.013	-0.0452	Intensity	PASS	3.9.0
WI38_hTSC_S2	SAMPLE	76	OID20448	Q969V3	NCLN	0.5	Inflammation	E50006	Plate_Layout_Template 8panels	PASS	0.013	-0.9364	Intensity	PASS	3.9.0
WI38_CM2	SAMPLE	81	OID20448	Q969V3	NCLN	0.5	Inflammation	E50006	Plate_Layout_Template 8panels	PASS	0.013	1.2126	Intensity	PASS	3.9.0
WI38_CM1	SAMPLE	37	OID20449	Q8N6P7	IL22RA1	0.6667	Inflammation	E50006	Plate_Layout_Template 8panels	PASS	0.1673	-0.3865	Intensity	PASS	3.9.0
WI38_hTSC_S1	SAMPLE	54	OID20449	Q8N6P7	IL22RA1	0.6667	Inflammation	E50006	Plate_Layout_Template 8panels	PASS	0.1673	-0.0841	Intensity	PASS	3.9.0
WI38_hTSC_S2	SAMPLE	76	OID20449	Q8N6P7	IL22RA1	0.6667	Inflammation	E50006	Plate_Layout_Template 8panels	PASS	0.1673	-2.6802	Intensity	PASS	3.9.0
WI38_CM2	SAMPLE	81	OID20449	Q8N6P7	IL22RA1	0.6667	Inflammation	E50006	Plate_Layout_Template 8panels	PASS	0.1673	0.0841	Intensity	PASS	3.9.0
WI38_CM1	SAMPLE	37	OID20450	P14784	IL2RB	0.8333	Inflammation	E50006	Plate_Layout_Template 8panels	PASS	0.2584	0.8034	Intensity	PASS	3.9.0
WI38_hTSC_S1	SAMPLE	54	OID20450	P14784	IL2RB	0.8333	Inflammation	E50006	Plate_Layout_Template 8panels	PASS	0.2584	0.0425	Intensity	PASS	3.9.0
WI38_hTSC_S2	SAMPLE	76	OID20450	P14784	IL2RB	0.8333	Inflammation	E50006	Plate_Layout_Template 8panels	PASS	0.2584	-0.654	Intensity	PASS	3.9.0
WI38_CM2	SAMPLE	81	OID20450	P14784	IL2RB	0.8333	Inflammation	E50006	Plate_Layout_Template 8panels	PASS	0.2584	0.1393	Intensity	PASS	3.9.0
WI38_CM1	SAMPLE	37	OID20451	Q13459	MYO9B	0.3333	Inflammation	E50006	Plate_Layout_Template 8panels	PASS	-0.7835	0.381	Intensity	PASS	3.9.0
WI38_hTSC_S1	SAMPLE	54	OID20451	Q13459	MYO9B	0.3333	Inflammation	E50006	Plate_Layout_Template 8panels	PASS	-0.7835	0.4102	Intensity	PASS	3.9.0
WI38_hTSC_S2	SAMPLE	76	OID20451	Q13459	MYO9B	0.3333	Inflammation	E50006	Plate_Layout_Template 8panels	PASS	-0.7835	0.3071	Intensity	PASS	3.9.0
WI38_CM2	SAMPLE	81	OID20451	Q13459	MYO9B	0.3333	Inflammation	E50006	Plate_Layout_Template 8panels	PASS	-0.7835	-0.3071	Intensity	PASS	3.9.0
WI38_CM1	SAMPLE	37	OID20452	P19801	AOC1	0.8333	Inflammation	E50006	Plate_Layout_Template 8panels	PASS	0.182	-0.1013	Intensity	PASS	3.9.0
WI38_hTSC_S1	SAMPLE	54	OID20452	P19801	AOC1	0.8333	Inflammation	E50006	Plate_Layout_Template 8panels	PASS	0.182	0.7191	Intensity	PASS	3.9.0
WI38_hTSC_S2	SAMPLE	76	OID20452	P19801	AOC1	0.8333	Inflammation	E50006	Plate_Layout_Template 8panels	PASS	0.182	-6.4269	Intensity	PASS	3.9.0
WI38_CM2	SAMPLE	81	OID20452	P19801	AOC1	0.8333	Inflammation	E50006	Plate_Layout_Template 8panels	PASS	0.182	0.1401	Intensity	PASS	3.9.0
WI38_CM1	SAMPLE	37	OID20453	Q9NYY1	IL20	0.6667	Inflammation	E50006	Plate_Layout_Template 8panels	PASS	0.2769	0.5	Intensity	PASS	3.9.0
WI38_hTSC_S1	SAMPLE	54	OID20453	Q9NYY1	IL20	0.6667	Inflammation	E50006	Plate_Layout_Template 8panels	PASS	0.2769	-0.0726	Intensity	PASS	3.9.0
WI38_hTSC_S2	SAMPLE	76	OID20453	Q9NYY1	IL20	0.6667	Inflammation	E50006	Plate_Layout_Template 8panels	PASS	0.2769	-0.5998	Intensity	PASS	3.9.0
WI38_CM2	SAMPLE	81	OID20453	Q9NYY1	IL20	0.6667	Inflammation	E50006	Plate_Layout_Template 8panels	PASS	0.2769	0.0726	Intensity	PASS	3.9.0
WI38_CM1	SAMPLE	37	OID20454	P57771	RGS8	1	Inflammation	E50006	Plate_Layout_Template 8panels	PASS	1.3952	-0.0901	Intensity	PASS	3.9.0
WI38_hTSC_S1	SAMPLE	54	OID20454	P57771	RGS8	1	Inflammation	E50006	Plate_Layout_Template 8panels	PASS	1.3952	0.2913	Intensity	PASS	3.9.0
WI38_hTSC_S2	SAMPLE	76	OID20454	P57771	RGS8	1	Inflammation	E50006	Plate_Layout_Template 8panels	PASS	1.3952	-0.4832	Intensity	PASS	3.9.0
WI38_CM2	SAMPLE	81	OID20454	P57771	RGS8	1	Inflammation	E50006	Plate_Layout_Template 8panels	PASS	1.3952	0.0878	Intensity	PASS	3.9.0
WI38_CM1	SAMPLE	37	OID20455	P20809	IL11	0.1667	Inflammation	E50006	Plate_Layout_Template 8panels	PASS	-7.6321	1.0962	Intensity	PASS	3.9.0
WI38_hTSC_S1	SAMPLE	54	OID20455	P20809	IL11	0.1667	Inflammation	E50006	Plate_Layout_Template 8panels	PASS	-7.6321	0.0986	Intensity	PASS	3.9.0
WI38_hTSC_S2	SAMPLE	76	OID20455	P20809	IL11	0.1667	Inflammation	E50006	Plate_Layout_Template 8panels	PASS	-7.6321	-0.0986	Intensity	PASS	3.9.0
WI38_CM2	SAMPLE	81	OID20455	P20809	IL11	0.1667	Inflammation	E50006	Plate_Layout_Template 8panels	PASS	-7.6321	0.9443	Intensity	PASS	3.9.0
WI38_CM1	SAMPLE	37	OID20456	Q96PD4	IL17F	1	Inflammation	E50006	Plate_Layout_Template 8panels	PASS	1.5724	-0.0002	Intensity	PASS	3.9.0
WI38_hTSC_S1	SAMPLE	54	OID20456	Q96PD4	IL17F	1	Inflammation	E50006	Plate_Layout_Template 8panels	PASS	1.5724	0.0002	Intensity	PASS	3.9.0
WI38_hTSC_S2	SAMPLE	76	OID20456	Q96PD4	IL17F	1	Inflammation	E50006	Plate_Layout_Template 8panels	PASS	1.5724	-0.657	Intensity	PASS	3.9.0
WI38_CM2	SAMPLE	81	OID20456	Q96PD4	IL17F	1	Inflammation	E50006	Plate_Layout_Template 8panels	PASS	1.5724	-0.3628	Intensity	PASS	3.9.0
WI38_CM1	SAMPLE	37	OID20457	O76038	SCGN	1	Inflammation	E50006	Plate_Layout_Template 8panels	PASS	1.2471	0.199	Intensity	PASS	3.9.0
WI38_hTSC_S1	SAMPLE	54	OID20457	O76038	SCGN	1	Inflammation	E50006	Plate_Layout_Template 8panels	PASS	1.2471	0.757	Intensity	PASS	3.9.0
WI38_hTSC_S2	SAMPLE	76	OID20457	O76038	SCGN	1	Inflammation	E50006	Plate_Layout_Template 8panels	PASS	1.2471	-0.4155	Intensity	PASS	3.9.0
WI38_CM2	SAMPLE	81	OID20457	O76038	SCGN	1	Inflammation	E50006	Plate_Layout_Template 8panels	PASS	1.2471	-0.199	Intensity	PASS	3.9.0
WI38_CM1	SAMPLE	37	OID20458	O95715	CXCL14	1	Inflammation	E50006	Plate_Layout_Template 8panels	PASS	1.6441	0.3818	Intensity	PASS	3.9.0
WI38_hTSC_S1	SAMPLE	54	OID20458	O95715	CXCL14	1	Inflammation	E50006	Plate_Layout_Template 8panels	PASS	1.6441	0.0434	Intensity	PASS	3.9.0
WI38_hTSC_S2	SAMPLE	76	OID20458	O95715	CXCL14	1	Inflammation	E50006	Plate_Layout_Template 8panels	PASS	1.6441	-0.0434	Intensity	PASS	3.9.0
WI38_CM2	SAMPLE	81	OID20458	O95715	CXCL14	1	Inflammation	E50006	Plate_Layout_Template 8panels	PASS	1.6441	-0.0581	Intensity	PASS	3.9.0
WI38_CM1	SAMPLE	37	OID20459	Q03426	MVK	0.5	Inflammation	E50006	Plate_Layout_Template 8panels	PASS	-0.0121	0.8359	Intensity	PASS	3.9.0
WI38_hTSC_S1	SAMPLE	54	OID20459	Q03426	MVK	0.5	Inflammation	E50006	Plate_Layout_Template 8panels	PASS	-0.0121	1.5386	Intensity	PASS	3.9.0
WI38_hTSC_S2	SAMPLE	76	OID20459	Q03426	MVK	0.5	Inflammation	E50006	Plate_Layout_Template 8panels	PASS	-0.0121	0.0594	Intensity	PASS	3.9.0
WI38_CM2	SAMPLE	81	OID20459	Q03426	MVK	0.5	Inflammation	E50006	Plate_Layout_Template 8panels	PASS	-0.0121	-0.2734	Intensity	PASS	3.9.0
WI38_CM1	SAMPLE	37	OID20460	O14904	WNT9A	1	Inflammation	E50006	Plate_Layout_Template 8panels	PASS	0.6317	0.4413	Intensity	PASS	3.9.0
WI38_hTSC_S1	SAMPLE	54	OID20460	O14904	WNT9A	1	Inflammation	E50006	Plate_Layout_Template 8panels	PASS	0.6317	-0.1444	Intensity	PASS	3.9.0
WI38_hTSC_S2	SAMPLE	76	OID20460	O14904	WNT9A	1	Inflammation	E50006	Plate_Layout_Template 8panels	PASS	0.6317	-0.6072	Intensity	PASS	3.9.0
WI38_CM2	SAMPLE	81	OID20460	O14904	WNT9A	1	Inflammation	E50006	Plate_Layout_Template 8panels	PASS	0.6317	0.1444	Intensity	PASS	3.9.0
WI38_CM1	SAMPLE	37	OID20461	P26951	IL3RA	0.8333	Inflammation	E50006	Plate_Layout_Template 8panels	PASS	0.3484	0.7199	Intensity	PASS	3.9.0
WI38_hTSC_S1	SAMPLE	54	OID20461	P26951	IL3RA	0.8333	Inflammation	E50006	Plate_Layout_Template 8panels	PASS	0.3484	0.2942	Intensity	PASS	3.9.0
WI38_hTSC_S2	SAMPLE	76	OID20461	P26951	IL3RA	0.8333	Inflammation	E50006	Plate_Layout_Template 8panels	PASS	0.3484	-1.985	Intensity	PASS	3.9.0
WI38_CM2	SAMPLE	81	OID20461	P26951	IL3RA	0.8333	Inflammation	E50006	Plate_Layout_Template 8panels	PASS	0.3484	-0.0342	Intensity	PASS	3.9.0
WI38_CM1	SAMPLE	37	OID20462	Q9Y3P8	SIT1	1	Inflammation	E50006	Plate_Layout_Template 8panels	PASS	0.9208	-0.0247	Intensity	PASS	3.9.0
WI38_hTSC_S1	SAMPLE	54	OID20462	Q9Y3P8	SIT1	1	Inflammation	E50006	Plate_Layout_Template 8panels	PASS	0.9208	-0.0879	Intensity	PASS	3.9.0
WI38_hTSC_S2	SAMPLE	76	OID20462	Q9Y3P8	SIT1	1	Inflammation	E50006	Plate_Layout_Template 8panels	PASS	0.9208	0.0247	Intensity	PASS	3.9.0
WI38_CM2	SAMPLE	81	OID20462	Q9Y3P8	SIT1	1	Inflammation	E50006	Plate_Layout_Template 8panels	PASS	0.9208	-0.4182	Intensity	PASS	3.9.0
WI38_CM1	SAMPLE	37	OID20463	Q96DB9	FXYD5	0.6667	Inflammation	E50006	Plate_Layout_Template 8panels	PASS	0.0891	0.65	Intensity	PASS	3.9.0
WI38_hTSC_S1	SAMPLE	54	OID20463	Q96DB9	FXYD5	0.6667	Inflammation	E50006	Plate_Layout_Template 8panels	PASS	0.0891	-0.035	Intensity	PASS	3.9.0
WI38_hTSC_S2	SAMPLE	76	OID20463	Q96DB9	FXYD5	0.6667	Inflammation	E50006	Plate_Layout_Template 8panels	PASS	0.0891	0.035	Intensity	PASS	3.9.0
WI38_CM2	SAMPLE	81	OID20463	Q96DB9	FXYD5	0.6667	Inflammation	E50006	Plate_Layout_Template 8panels	PASS	0.0891	0.3605	Intensity	PASS	3.9.0
WI38_CM1	SAMPLE	37	OID20464	P48061	CXCL12	0.8333	Inflammation	E50006	Plate_Layout_Template 8panels	PASS	1.5348	-2.7602	Intensity	PASS	3.9.0
WI38_hTSC_S1	SAMPLE	54	OID20464	P48061	CXCL12	0.8333	Inflammation	E50006	Plate_Layout_Template 8panels	PASS	1.5348	0.5545	Intensity	PASS	3.9.0
WI38_hTSC_S2	SAMPLE	76	OID20464	P48061	CXCL12	0.8333	Inflammation	E50006	Plate_Layout_Template 8panels	PASS	1.5348	-0.789	Intensity	PASS	3.9.0
WI38_CM2	SAMPLE	81	OID20464	P48061	CXCL12	0.8333	Inflammation	E50006	Plate_Layout_Template 8panels	PASS	1.5348	0.8832	Intensity	PASS	3.9.0
WI38_CM1	SAMPLE	37	OID20465	Q99748	NRTN	0.8333	Inflammation	E50006	Plate_Layout_Template 8panels	PASS	0.6914	-0.1138	Intensity	PASS	3.9.0
WI38_hTSC_S1	SAMPLE	54	OID20465	Q99748	NRTN	0.8333	Inflammation	E50006	Plate_Layout_Template 8panels	PASS	0.6914	0.286	Intensity	PASS	3.9.0
WI38_hTSC_S2	SAMPLE	76	OID20465	Q99748	NRTN	0.8333	Inflammation	E50006	Plate_Layout_Template 8panels	PASS	0.6914	0.9952	Intensity	PASS	3.9.0
WI38_CM2	SAMPLE	81	OID20465	Q99748	NRTN	0.8333	Inflammation	E50006	Plate_Layout_Template 8panels	PASS	0.6914	0.1138	Intensity	PASS	3.9.0
WI38_CM1	SAMPLE	37	OID20466	Q13574	DGKZ	1	Inflammation	E50006	Plate_Layout_Template 8panels	PASS	1.5834	-0.1384	Intensity	PASS	3.9.0
WI38_hTSC_S1	SAMPLE	54	OID20466	Q13574	DGKZ	1	Inflammation	E50006	Plate_Layout_Template 8panels	PASS	1.5834	-0.5736	Intensity	PASS	3.9.0
WI38_hTSC_S2	SAMPLE	76	OID20466	Q13574	DGKZ	1	Inflammation	E50006	Plate_Layout_Template 8panels	PASS	1.5834	0.7617	Intensity	PASS	3.9.0
WI38_CM2	SAMPLE	81	OID20466	Q13574	DGKZ	1	Inflammation	E50006	Plate_Layout_Template 8panels	PASS	1.5834	-0.4462	Intensity	PASS	3.9.0
WI38_CM1	SAMPLE	37	OID20467	Q9Y2J8	PADI2	1	Inflammation	E50006	Plate_Layout_Template 8panels	PASS	0.7712	0.6284	Intensity	PASS	3.9.0
WI38_hTSC_S1	SAMPLE	54	OID20467	Q9Y2J8	PADI2	1	Inflammation	E50006	Plate_Layout_Template 8panels	PASS	0.7712	-1.0072	Intensity	PASS	3.9.0
WI38_hTSC_S2	SAMPLE	76	OID20467	Q9Y2J8	PADI2	1	Inflammation	E50006	Plate_Layout_Template 8panels	PASS	0.7712	-0.231	Intensity	PASS	3.9.0
WI38_CM2	SAMPLE	81	OID20467	Q9Y2J8	PADI2	1	Inflammation	E50006	Plate_Layout_Template 8panels	PASS	0.7712	-0.7725	Intensity	PASS	3.9.0
WI38_CM1	SAMPLE	37	OID20468	Q04759	PRKCQ	0.8333	Inflammation	E50006	Plate_Layout_Template 8panels	PASS	0.502	0.5103	Intensity	PASS	3.9.0
WI38_hTSC_S1	SAMPLE	54	OID20468	Q04759	PRKCQ	0.8333	Inflammation	E50006	Plate_Layout_Template 8panels	PASS	0.502	0.3755	Intensity	PASS	3.9.0
WI38_hTSC_S2	SAMPLE	76	OID20468	Q04759	PRKCQ	0.8333	Inflammation	E50006	Plate_Layout_Template 8panels	PASS	0.502	-0.2125	Intensity	PASS	3.9.0
WI38_CM2	SAMPLE	81	OID20468	Q04759	PRKCQ	0.8333	Inflammation	E50006	Plate_Layout_Template 8panels	PASS	0.502	-0.3152	Intensity	PASS	3.9.0
WI38_CM1	SAMPLE	37	OID20469	Q16552	IL17A	0.3333	Inflammation	E50006	Plate_Layout_Template 8panels	PASS	-0.1281	0.2292	Intensity	PASS	3.9.0
WI38_hTSC_S1	SAMPLE	54	OID20469	Q16552	IL17A	0.3333	Inflammation	E50006	Plate_Layout_Template 8panels	PASS	-0.1281	0.8108	Intensity	PASS	3.9.0
WI38_hTSC_S2	SAMPLE	76	OID20469	Q16552	IL17A	0.3333	Inflammation	E50006	Plate_Layout_Template 8panels	PASS	-0.1281	-1.7371	Intensity	PASS	3.9.0
WI38_CM2	SAMPLE	81	OID20469	Q16552	IL17A	0.3333	Inflammation	E50006	Plate_Layout_Template 8panels	PASS	-0.1281	-0.121	Intensity	PASS	3.9.0
WI38_CM1	SAMPLE	37	OID20470	Q12968	NFATC3	1	Inflammation	E50006	Plate_Layout_Template 8panels	PASS	0.8907	-0.0511	Intensity	PASS	3.9.0
WI38_hTSC_S1	SAMPLE	54	OID20470	Q12968	NFATC3	1	Inflammation	E50006	Plate_Layout_Template 8panels	PASS	0.8907	0.1375	Intensity	PASS	3.9.0
WI38_hTSC_S2	SAMPLE	76	OID20470	Q12968	NFATC3	1	Inflammation	E50006	Plate_Layout_Template 8panels	PASS	0.8907	0.0511	Intensity	PASS	3.9.0
WI38_CM2	SAMPLE	81	OID20470	Q12968	NFATC3	1	Inflammation	E50006	Plate_Layout_Template 8panels	PASS	0.8907	0.2268	Intensity	PASS	3.9.0
WI38_CM1	SAMPLE	37	OID20471	Q14435	GALNT3	0.8333	Inflammation	E50006	Plate_Layout_Template 8panels	PASS	1.1806	0.7446	Intensity	PASS	3.9.0
WI38_hTSC_S1	SAMPLE	54	OID20471	Q14435	GALNT3	0.8333	Inflammation	E50006	Plate_Layout_Template 8panels	PASS	1.1806	0.0594	Intensity	PASS	3.9.0
WI38_hTSC_S2	SAMPLE	76	OID20471	Q14435	GALNT3	0.8333	Inflammation	E50006	Plate_Layout_Template 8panels	PASS	1.1806	-1.2017	Intensity	PASS	3.9.0
WI38_CM2	SAMPLE	81	OID20471	Q14435	GALNT3	0.8333	Inflammation	E50006	Plate_Layout_Template 8panels	PASS	1.1806	-0.0594	Intensity	PASS	3.9.0
WI38_CM1	SAMPLE	37	OID20472	P05113	IL5	1	Inflammation	E50006	Plate_Layout_Template 8panels	PASS	1.6834	0.1054	Intensity	PASS	3.9.0
WI38_hTSC_S1	SAMPLE	54	OID20472	P05113	IL5	1	Inflammation	E50006	Plate_Layout_Template 8panels	PASS	1.6834	0.8698	Intensity	PASS	3.9.0
WI38_hTSC_S2	SAMPLE	76	OID20472	P05113	IL5	1	Inflammation	E50006	Plate_Layout_Template 8panels	PASS	1.6834	-5.4031	Intensity	PASS	3.9.0
WI38_CM2	SAMPLE	81	OID20472	P05113	IL5	1	Inflammation	E50006	Plate_Layout_Template 8panels	PASS	1.6834	-1.9653	Intensity	PASS	3.9.0
WI38_CM1	SAMPLE	37	OID20473	P01375	TNF	1	Inflammation	E50006	Plate_Layout_Template 8panels	PASS	1.3296	1.2841	Intensity	PASS	3.9.0
WI38_hTSC_S1	SAMPLE	54	OID20473	P01375	TNF	1	Inflammation	E50006	Plate_Layout_Template 8panels	PASS	1.3296	-0.866	Intensity	PASS	3.9.0
WI38_hTSC_S2	SAMPLE	76	OID20473	P01375	TNF	1	Inflammation	E50006	Plate_Layout_Template 8panels	PASS	1.3296	1.0683	Intensity	PASS	3.9.0
WI38_CM2	SAMPLE	81	OID20473	P01375	TNF	1	Inflammation	E50006	Plate_Layout_Template 8panels	PASS	1.3296	-5.4712	Intensity	PASS	3.9.0
WI38_CM1	SAMPLE	37	OID20474	Q92844	TANK	0.6667	Inflammation	E50006	Plate_Layout_Template 8panels	PASS	0.6439	0.7161	Intensity	PASS	3.9.0
WI38_hTSC_S1	SAMPLE	54	OID20474	Q92844	TANK	0.6667	Inflammation	E50006	Plate_Layout_Template 8panels	PASS	0.6439	-0.7259	Intensity	PASS	3.9.0
WI38_hTSC_S2	SAMPLE	76	OID20474	Q92844	TANK	0.6667	Inflammation	E50006	Plate_Layout_Template 8panels	PASS	0.6439	-0.3443	Intensity	PASS	3.9.0
WI38_CM2	SAMPLE	81	OID20474	Q92844	TANK	0.6667	Inflammation	E50006	Plate_Layout_Template 8panels	PASS	0.6439	0.3443	Intensity	PASS	3.9.0
WI38_CM1	SAMPLE	37	OID20475	O43597	SPRY2	0.1667	Inflammation	E50006	Plate_Layout_Template 8panels	PASS	-2.5625	-0.2602	Intensity	PASS	3.9.0
WI38_hTSC_S1	SAMPLE	54	OID20475	O43597	SPRY2	0.1667	Inflammation	E50006	Plate_Layout_Template 8panels	PASS	-2.5625	0.5752	Intensity	PASS	3.9.0
WI38_hTSC_S2	SAMPLE	76	OID20475	O43597	SPRY2	0.1667	Inflammation	E50006	Plate_Layout_Template 8panels	PASS	-2.5625	0.5903	Intensity	PASS	3.9.0
WI38_CM2	SAMPLE	81	OID20475	O43597	SPRY2	0.1667	Inflammation	E50006	Plate_Layout_Template 8panels	PASS	-2.5625	0.2602	Intensity	PASS	3.9.0
WI38_CM1	SAMPLE	37	OID20476	P13693	TPT1	0.3333	Inflammation	E50006	Plate_Layout_Template 8panels	PASS	-0.6782	1.368	Intensity	PASS	3.9.0
WI38_hTSC_S1	SAMPLE	54	OID20476	P13693	TPT1	0.3333	Inflammation	E50006	Plate_Layout_Template 8panels	PASS	-0.6782	-0.0023	Intensity	PASS	3.9.0
WI38_hTSC_S2	SAMPLE	76	OID20476	P13693	TPT1	0.3333	Inflammation	E50006	Plate_Layout_Template 8panels	PASS	-0.6782	0.1995	Intensity	PASS	3.9.0
WI38_CM2	SAMPLE	81	OID20476	P13693	TPT1	0.3333	Inflammation	E50006	Plate_Layout_Template 8panels	PASS	-0.6782	0.0023	Intensity	PASS	3.9.0
WI38_CM1	SAMPLE	37	OID20477	Q9P0M4	IL17C	1	Inflammation	E50006	Plate_Layout_Template 8panels	PASS	0.7262	0.4259	Intensity	PASS	3.9.0
WI38_hTSC_S1	SAMPLE	54	OID20477	Q9P0M4	IL17C	1	Inflammation	E50006	Plate_Layout_Template 8panels	PASS	0.7262	0.4329	Intensity	PASS	3.9.0
WI38_hTSC_S2	SAMPLE	76	OID20477	Q9P0M4	IL17C	1	Inflammation	E50006	Plate_Layout_Template 8panels	PASS	0.7262	0.1677	Intensity	PASS	3.9.0
WI38_CM2	SAMPLE	81	OID20477	Q9P0M4	IL17C	1	Inflammation	E50006	Plate_Layout_Template 8panels	PASS	0.7262	-0.1677	Intensity	PASS	3.9.0
WI38_CM1	SAMPLE	37	OID20478	Q7Z739	YTHDF3	0.1667	Inflammation	E50006	Plate_Layout_Template 8panels	PASS	-0.709	0.8881	Intensity	PASS	3.9.0
WI38_hTSC_S1	SAMPLE	54	OID20478	Q7Z739	YTHDF3	0.1667	Inflammation	E50006	Plate_Layout_Template 8panels	PASS	-0.709	-0.2142	Intensity	PASS	3.9.0
WI38_hTSC_S2	SAMPLE	76	OID20478	Q7Z739	YTHDF3	0.1667	Inflammation	E50006	Plate_Layout_Template 8panels	PASS	-0.709	0.1198	Intensity	PASS	3.9.0
WI38_CM2	SAMPLE	81	OID20478	Q7Z739	YTHDF3	0.1667	Inflammation	E50006	Plate_Layout_Template 8panels	PASS	-0.709	0.2844	Intensity	PASS	3.9.0
WI38_CM1	SAMPLE	37	OID20479	P42768	WAS	1	Inflammation	E50006	Plate_Layout_Template 8panels	PASS	1.1844	0.3394	Intensity	PASS	3.9.0
WI38_hTSC_S1	SAMPLE	54	OID20479	P42768	WAS	1	Inflammation	E50006	Plate_Layout_Template 8panels	PASS	1.1844	0.1668	Intensity	PASS	3.9.0
WI38_hTSC_S2	SAMPLE	76	OID20479	P42768	WAS	1	Inflammation	E50006	Plate_Layout_Template 8panels	PASS	1.1844	-0.9823	Intensity	PASS	3.9.0
WI38_CM2	SAMPLE	81	OID20479	P42768	WAS	1	Inflammation	E50006	Plate_Layout_Template 8panels	PASS	1.1844	-0.1668	Intensity	PASS	3.9.0
WI38_CM1	SAMPLE	37	OID20480	Q96RJ3	TNFRSF13C	1	Inflammation	E50006	Plate_Layout_Template 8panels	PASS	2.3429	-0.2446	Intensity	PASS	3.9.0
WI38_hTSC_S1	SAMPLE	54	OID20480	Q96RJ3	TNFRSF13C	1	Inflammation	E50006	Plate_Layout_Template 8panels	PASS	2.3429	0.1552	Intensity	PASS	3.9.0
WI38_hTSC_S2	SAMPLE	76	OID20480	Q96RJ3	TNFRSF13C	1	Inflammation	E50006	Plate_Layout_Template 8panels	PASS	2.3429	0.9534	Intensity	PASS	3.9.0
WI38_CM2	SAMPLE	81	OID20480	Q96RJ3	TNFRSF13C	1	Inflammation	E50006	Plate_Layout_Template 8panels	PASS	2.3429	-0.673	Intensity	PASS	3.9.0
WI38_CM1	SAMPLE	37	OID20481	Q8TAD2	IL17D	0.3333	Inflammation	E50006	Plate_Layout_Template 8panels	PASS	-1.7832	0.4865	Intensity	PASS	3.9.0
WI38_hTSC_S1	SAMPLE	54	OID20481	Q8TAD2	IL17D	0.3333	Inflammation	E50006	Plate_Layout_Template 8panels	PASS	-1.7832	0.3382	Intensity	PASS	3.9.0
WI38_hTSC_S2	SAMPLE	76	OID20481	Q8TAD2	IL17D	0.3333	Inflammation	E50006	Plate_Layout_Template 8panels	PASS	-1.7832	-0.3382	Intensity	PASS	3.9.0
WI38_CM2	SAMPLE	81	OID20481	Q8TAD2	IL17D	0.3333	Inflammation	E50006	Plate_Layout_Template 8panels	PASS	-1.7832	0.5875	Intensity	PASS	3.9.0
WI38_CM1	SAMPLE	37	OID20482	Q7Z6M3	MILR1	0.1667	Inflammation	E50006	Plate_Layout_Template 8panels	PASS	-1.4126	0.466	Intensity	PASS	3.9.0
WI38_hTSC_S1	SAMPLE	54	OID20482	Q7Z6M3	MILR1	0.1667	Inflammation	E50006	Plate_Layout_Template 8panels	PASS	-1.4126	-0.007	Intensity	PASS	3.9.0
WI38_hTSC_S2	SAMPLE	76	OID20482	Q7Z6M3	MILR1	0.1667	Inflammation	E50006	Plate_Layout_Template 8panels	PASS	-1.4126	-0.1432	Intensity	PASS	3.9.0
WI38_CM2	SAMPLE	81	OID20482	Q7Z6M3	MILR1	0.1667	Inflammation	E50006	Plate_Layout_Template 8panels	PASS	-1.4126	0.007	Intensity	PASS	3.9.0
WI38_CM1	SAMPLE	37	OID20483	P30048	PRDX3	0.3333	Inflammation	E50006	Plate_Layout_Template 8panels	PASS	-0.4133	0.8068	Intensity	PASS	3.9.0
WI38_hTSC_S1	SAMPLE	54	OID20483	P30048	PRDX3	0.3333	Inflammation	E50006	Plate_Layout_Template 8panels	PASS	-0.4133	0.236	Intensity	PASS	3.9.0
WI38_hTSC_S2	SAMPLE	76	OID20483	P30048	PRDX3	0.3333	Inflammation	E50006	Plate_Layout_Template 8panels	PASS	-0.4133	-0.236	Intensity	PASS	3.9.0
WI38_CM2	SAMPLE	81	OID20483	P30048	PRDX3	0.3333	Inflammation	E50006	Plate_Layout_Template 8panels	PASS	-0.4133	0.6904	Intensity	PASS	3.9.0
WI38_CM1	SAMPLE	37	OID20484	Q05084	ICA1	1	Inflammation	E50006	Plate_Layout_Template 8panels	PASS	1.5994	-0.3553	Intensity	PASS	3.9.0
WI38_hTSC_S1	SAMPLE	54	OID20484	Q05084	ICA1	1	Inflammation	E50006	Plate_Layout_Template 8panels	PASS	1.5994	0.3553	Intensity	PASS	3.9.0
WI38_hTSC_S2	SAMPLE	76	OID20484	Q05084	ICA1	1	Inflammation	E50006	Plate_Layout_Template 8panels	PASS	1.5994	0.3693	Intensity	PASS	3.9.0
WI38_CM2	SAMPLE	81	OID20484	Q05084	ICA1	1	Inflammation	E50006	Plate_Layout_Template 8panels	PASS	1.5994	-0.5149	Intensity	PASS	3.9.0
WI38_CM1	SAMPLE	37	OID20485	P51617	IRAK1	0.1667	Inflammation	E50006	Plate_Layout_Template 8panels	PASS	-0.7435	0.7036	Intensity	PASS	3.9.0
WI38_hTSC_S1	SAMPLE	54	OID20485	P51617	IRAK1	0.1667	Inflammation	E50006	Plate_Layout_Template 8panels	PASS	-0.7435	0.9443	Intensity	PASS	3.9.0
WI38_hTSC_S2	SAMPLE	76	OID20485	P51617	IRAK1	0.1667	Inflammation	E50006	Plate_Layout_Template 8panels	PASS	-0.7435	-0.1114	Intensity	PASS	3.9.0
WI38_CM2	SAMPLE	81	OID20485	P51617	IRAK1	0.1667	Inflammation	E50006	Plate_Layout_Template 8panels	PASS	-0.7435	0.1114	Intensity	PASS	3.9.0
WI38_CM1	SAMPLE	37	OID20486	P42701	IL12RB1	0.6667	Inflammation	E50006	Plate_Layout_Template 8panels	PASS	0.2342	-0.0252	Intensity	PASS	3.9.0
WI38_hTSC_S1	SAMPLE	54	OID20486	P42701	IL12RB1	0.6667	Inflammation	E50006	Plate_Layout_Template 8panels	PASS	0.2342	-0.6608	Intensity	PASS	3.9.0
WI38_hTSC_S2	SAMPLE	76	OID20486	P42701	IL12RB1	0.6667	Inflammation	E50006	Plate_Layout_Template 8panels	PASS	0.2342	-0.3811	Intensity	PASS	3.9.0
WI38_CM2	SAMPLE	81	OID20486	P42701	IL12RB1	0.6667	Inflammation	E50006	Plate_Layout_Template 8panels	PASS	0.2342	0.4717	Intensity	PASS	3.9.0
WI38_CM1	SAMPLE	37	OID20487	Q9HB29	IL1RL2	0.5	Inflammation	E50006	Plate_Layout_Template 8panels	PASS	-0.1735	0.3039	Intensity	PASS	3.9.0
WI38_hTSC_S1	SAMPLE	54	OID20487	Q9HB29	IL1RL2	0.5	Inflammation	E50006	Plate_Layout_Template 8panels	PASS	-0.1735	0.3726	Intensity	PASS	3.9.0
WI38_hTSC_S2	SAMPLE	76	OID20487	Q9HB29	IL1RL2	0.5	Inflammation	E50006	Plate_Layout_Template 8panels	PASS	-0.1735	-0.3039	Intensity	PASS	3.9.0
WI38_CM2	SAMPLE	81	OID20487	Q9HB29	IL1RL2	0.5	Inflammation	E50006	Plate_Layout_Template 8panels	PASS	-0.1735	-0.3912	Intensity	PASS	3.9.0
WI38_CM1	SAMPLE	37	OID20488	P01583	IL1A	0.3333	Inflammation	E50006	Plate_Layout_Template 8panels	PASS	-0.2033	0.0067	Intensity	PASS	3.9.0
WI38_hTSC_S1	SAMPLE	54	OID20488	P01583	IL1A	0.3333	Inflammation	E50006	Plate_Layout_Template 8panels	PASS	-0.2033	-0.4473	Intensity	PASS	3.9.0
WI38_hTSC_S2	SAMPLE	76	OID20488	P01583	IL1A	0.3333	Inflammation	E50006	Plate_Layout_Template 8panels	PASS	-0.2033	-0.0067	Intensity	PASS	3.9.0
WI38_CM2	SAMPLE	81	OID20488	P01583	IL1A	0.3333	Inflammation	E50006	Plate_Layout_Template 8panels	PASS	-0.2033	0.4751	Intensity	PASS	3.9.0
WI38_CM1	SAMPLE	37	OID20489	P32456	GBP2	1	Inflammation	E50006	Plate_Layout_Template 8panels	PASS	2.9979	1.2196	Intensity	PASS	3.9.0
WI38_hTSC_S1	SAMPLE	54	OID20489	P32456	GBP2	1	Inflammation	E50006	Plate_Layout_Template 8panels	PASS	2.9979	-4.6199	Intensity	PASS	3.9.0
WI38_hTSC_S2	SAMPLE	76	OID20489	P32456	GBP2	1	Inflammation	E50006	Plate_Layout_Template 8panels	PASS	2.9979	1.321	Intensity	PASS	3.9.0
WI38_CM2	SAMPLE	81	OID20489	P32456	GBP2	1	Inflammation	E50006	Plate_Layout_Template 8panels	PASS	2.9979	-0.0778	Intensity	PASS	3.9.0
WI38_CM1	SAMPLE	37	OID20490	P12034	FGF5	0	Inflammation	E50006	Plate_Layout_Template 8panels	PASS	-9.3773	0.0084	Intensity	PASS	3.9.0
WI38_hTSC_S1	SAMPLE	54	OID20490	P12034	FGF5	0	Inflammation	E50006	Plate_Layout_Template 8panels	PASS	-9.3773	0.4768	Intensity	PASS	3.9.0
WI38_hTSC_S2	SAMPLE	76	OID20490	P12034	FGF5	0	Inflammation	E50006	Plate_Layout_Template 8panels	PASS	-9.3773	0.3557	Intensity	PASS	3.9.0
WI38_CM2	SAMPLE	81	OID20490	P12034	FGF5	0	Inflammation	E50006	Plate_Layout_Template 8panels	PASS	-9.3773	-0.0084	Intensity	PASS	3.9.0
WI38_CM1	SAMPLE	37	OID20491	P09919	CSF3	0.5	Inflammation	E50006	Plate_Layout_Template 8panels	PASS	0.2878	1.1662	Intensity	PASS	3.9.0
WI38_hTSC_S1	SAMPLE	54	OID20491	P09919	CSF3	0.5	Inflammation	E50006	Plate_Layout_Template 8panels	PASS	0.2878	-0.9474	Intensity	PASS	3.9.0
WI38_hTSC_S2	SAMPLE	76	OID20491	P09919	CSF3	0.5	Inflammation	E50006	Plate_Layout_Template 8panels	PASS	0.2878	-0.382	Intensity	PASS	3.9.0
WI38_CM2	SAMPLE	81	OID20491	P09919	CSF3	0.5	Inflammation	E50006	Plate_Layout_Template 8panels	PASS	0.2878	-1.2127	Intensity	PASS	3.9.0
WI38_CM1	SAMPLE	37	OID20492	Q9BXJ7	AMN	0.3333	Inflammation	E50006	Plate_Layout_Template 8panels	PASS	-0.1351	0.1047	Intensity	PASS	3.9.0
WI38_hTSC_S1	SAMPLE	54	OID20492	Q9BXJ7	AMN	0.3333	Inflammation	E50006	Plate_Layout_Template 8panels	PASS	-0.1351	0.1753	Intensity	PASS	3.9.0
WI38_hTSC_S2	SAMPLE	76	OID20492	Q9BXJ7	AMN	0.3333	Inflammation	E50006	Plate_Layout_Template 8panels	PASS	-0.1351	-0.1047	Intensity	PASS	3.9.0
WI38_CM2	SAMPLE	81	OID20492	Q9BXJ7	AMN	0.3333	Inflammation	E50006	Plate_Layout_Template 8panels	PASS	-0.1351	-1.1815	Intensity	PASS	3.9.0
WI38_CM1	SAMPLE	37	OID20493	P18564	ITGB6	0.8333	Inflammation	E50006	Plate_Layout_Template 8panels	PASS	1.1601	0.5844	Intensity	PASS	3.9.0
WI38_hTSC_S1	SAMPLE	54	OID20493	P18564	ITGB6	0.8333	Inflammation	E50006	Plate_Layout_Template 8panels	PASS	1.1601	0.2587	Intensity	PASS	3.9.0
WI38_hTSC_S2	SAMPLE	76	OID20493	P18564	ITGB6	0.8333	Inflammation	E50006	Plate_Layout_Template 8panels	PASS	1.1601	-0.2587	Intensity	PASS	3.9.0
WI38_CM2	SAMPLE	81	OID20493	P18564	ITGB6	0.8333	Inflammation	E50006	Plate_Layout_Template 8panels	PASS	1.1601	1.3799	Intensity	PASS	3.9.0
WI38_CM1	SAMPLE	37	OID20494	P01591	JCHAIN	1	Inflammation	E50006	Plate_Layout_Template 8panels	PASS	4.3929	2.5221	Intensity	PASS	3.9.0
WI38_hTSC_S1	SAMPLE	54	OID20494	P01591	JCHAIN	1	Inflammation	E50006	Plate_Layout_Template 8panels	PASS	4.3929	1.8288	Intensity	PASS	3.9.0
WI38_hTSC_S2	SAMPLE	76	OID20494	P01591	JCHAIN	1	Inflammation	E50006	Plate_Layout_Template 8panels	PASS	4.3929	-2.6816	Intensity	PASS	3.9.0
WI38_CM2	SAMPLE	81	OID20494	P01591	JCHAIN	1	Inflammation	E50006	Plate_Layout_Template 8panels	PASS	4.3929	-1.8288	Intensity	PASS	3.9.0
WI38_CM1	SAMPLE	37	OID20495	P01579	IFNG	1	Inflammation	E50006	Plate_Layout_Template 8panels	PASS	5.4655	-0.4428	Intensity	PASS	3.9.0
WI38_hTSC_S1	SAMPLE	54	OID20495	P01579	IFNG	1	Inflammation	E50006	Plate_Layout_Template 8panels	PASS	5.4655	0.144	Intensity	PASS	3.9.0
WI38_hTSC_S2	SAMPLE	76	OID20495	P01579	IFNG	1	Inflammation	E50006	Plate_Layout_Template 8panels	PASS	5.4655	-0.559	Intensity	PASS	3.9.0
WI38_CM2	SAMPLE	81	OID20495	P01579	IFNG	1	Inflammation	E50006	Plate_Layout_Template 8panels	PASS	5.4655	0.2938	Intensity	PASS	3.9.0
WI38_CM1	SAMPLE	37	OID20496	Q13291	SLAMF1	0.8333	Inflammation	E50006	Plate_Layout_Template 8panels	PASS	2.1269	2.1302	Intensity	PASS	3.9.0
WI38_hTSC_S1	SAMPLE	54	OID20496	Q13291	SLAMF1	0.8333	Inflammation	E50006	Plate_Layout_Template 8panels	PASS	2.1269	0.0765	Intensity	PASS	3.9.0
WI38_hTSC_S2	SAMPLE	76	OID20496	Q13291	SLAMF1	0.8333	Inflammation	E50006	Plate_Layout_Template 8panels	PASS	2.1269	-5.2989	Intensity	PASS	3.9.0
WI38_CM2	SAMPLE	81	OID20496	Q13291	SLAMF1	0.8333	Inflammation	E50006	Plate_Layout_Template 8panels	PASS	2.1269	-0.4461	Intensity	PASS	3.9.0
WI38_CM1	SAMPLE	37	OID20497	Q8N8S7	ENAH	0.3333	Inflammation	E50006	Plate_Layout_Template 8panels	PASS	-3.2088	0.0172	Intensity	PASS	3.9.0
WI38_hTSC_S1	SAMPLE	54	OID20497	Q8N8S7	ENAH	0.3333	Inflammation	E50006	Plate_Layout_Template 8panels	PASS	-3.2088	0.616	Intensity	PASS	3.9.0
WI38_hTSC_S2	SAMPLE	76	OID20497	Q8N8S7	ENAH	0.3333	Inflammation	E50006	Plate_Layout_Template 8panels	PASS	-3.2088	0.3709	Intensity	PASS	3.9.0
WI38_CM2	SAMPLE	81	OID20497	Q8N8S7	ENAH	0.3333	Inflammation	E50006	Plate_Layout_Template 8panels	PASS	-3.2088	-0.0172	Intensity	PASS	3.9.0
WI38_CM1	SAMPLE	37	OID20498	Q13261	IL15RA	0.8333	Inflammation	E50006	Plate_Layout_Template 8panels	PASS	0.8293	0.8444	Intensity	PASS	3.9.0
WI38_hTSC_S1	SAMPLE	54	OID20498	Q13261	IL15RA	0.8333	Inflammation	E50006	Plate_Layout_Template 8panels	PASS	0.8293	0.3321	Intensity	PASS	3.9.0
WI38_hTSC_S2	SAMPLE	76	OID20498	Q13261	IL15RA	0.8333	Inflammation	E50006	Plate_Layout_Template 8panels	PASS	0.8293	-1.0624	Intensity	PASS	3.9.0
WI38_CM2	SAMPLE	81	OID20498	Q13261	IL15RA	0.8333	Inflammation	E50006	Plate_Layout_Template 8panels	PASS	0.8293	-0.3128	Intensity	PASS	3.9.0
WI38_CM1	SAMPLE	37	OID20500	P09874	PARP1	0.1667	Inflammation	E50006	Plate_Layout_Template 8panels	PASS	-0.5101	0.8299	Intensity	PASS	3.9.0
WI38_hTSC_S1	SAMPLE	54	OID20500	P09874	PARP1	0.1667	Inflammation	E50006	Plate_Layout_Template 8panels	PASS	-0.5101	0.2059	Intensity	PASS	3.9.0
WI38_hTSC_S2	SAMPLE	76	OID20500	P09874	PARP1	0.1667	Inflammation	E50006	Plate_Layout_Template 8panels	PASS	-0.5101	-0.2681	Intensity	PASS	3.9.0
WI38_CM2	SAMPLE	81	OID20500	P09874	PARP1	0.1667	Inflammation	E50006	Plate_Layout_Template 8panels	PASS	-0.5101	0.6925	Intensity	PASS	3.9.0
WI38_CM1	SAMPLE	37	OID20501	Q0Z7S8	FABP9	0.6667	Inflammation	E50006	Plate_Layout_Template 8panels	PASS	0.2681	0.2638	Intensity	PASS	3.9.0
WI38_hTSC_S1	SAMPLE	54	OID20501	Q0Z7S8	FABP9	0.6667	Inflammation	E50006	Plate_Layout_Template 8panels	PASS	0.2681	0.7576	Intensity	PASS	3.9.0
WI38_hTSC_S2	SAMPLE	76	OID20501	Q0Z7S8	FABP9	0.6667	Inflammation	E50006	Plate_Layout_Template 8panels	PASS	0.2681	-1.9623	Intensity	PASS	3.9.0
WI38_CM2	SAMPLE	81	OID20501	Q0Z7S8	FABP9	0.6667	Inflammation	E50006	Plate_Layout_Template 8panels	PASS	0.2681	-0.2638	Intensity	PASS	3.9.0
WI38_CM1	SAMPLE	37	OID20502	P78362	SRPK2	0.3333	Inflammation	E50006	Plate_Layout_Template 8panels	PASS	-0.6522	0.3482	Intensity	PASS	3.9.0
WI38_hTSC_S1	SAMPLE	54	OID20502	P78362	SRPK2	0.3333	Inflammation	E50006	Plate_Layout_Template 8panels	PASS	-0.6522	0.025	Intensity	PASS	3.9.0
WI38_hTSC_S2	SAMPLE	76	OID20502	P78362	SRPK2	0.3333	Inflammation	E50006	Plate_Layout_Template 8panels	PASS	-0.6522	-0.025	Intensity	PASS	3.9.0
WI38_CM2	SAMPLE	81	OID20502	P78362	SRPK2	0.3333	Inflammation	E50006	Plate_Layout_Template 8panels	PASS	-0.6522	0.0618	Intensity	PASS	3.9.0
WI38_CM1	SAMPLE	37	OID20503	P09038	FGF2	0	Inflammation	E50006	Plate_Layout_Template 8panels	PASS	-2.4934	0.1407	Intensity	PASS	3.9.0
WI38_hTSC_S1	SAMPLE	54	OID20503	P09038	FGF2	0	Inflammation	E50006	Plate_Layout_Template 8panels	PASS	-2.4934	-0.9795	Intensity	PASS	3.9.0
WI38_hTSC_S2	SAMPLE	76	OID20503	P09038	FGF2	0	Inflammation	E50006	Plate_Layout_Template 8panels	PASS	-2.4934	-1.1881	Intensity	PASS	3.9.0
WI38_CM2	SAMPLE	81	OID20503	P09038	FGF2	0	Inflammation	E50006	Plate_Layout_Template 8panels	PASS	-2.4934	-0.1407	Intensity	PASS	3.9.0
WI38_CM1	SAMPLE	37	OID20504	O43736	ITM2A	1	Inflammation	E50006	Plate_Layout_Template 8panels	PASS	0.6987	0.3203	Intensity	PASS	3.9.0
WI38_hTSC_S1	SAMPLE	54	OID20504	O43736	ITM2A	1	Inflammation	E50006	Plate_Layout_Template 8panels	PASS	0.6987	0.5472	Intensity	PASS	3.9.0
WI38_hTSC_S2	SAMPLE	76	OID20504	O43736	ITM2A	1	Inflammation	E50006	Plate_Layout_Template 8panels	PASS	0.6987	-0.3359	Intensity	PASS	3.9.0
WI38_CM2	SAMPLE	81	OID20504	O43736	ITM2A	1	Inflammation	E50006	Plate_Layout_Template 8panels	PASS	0.6987	-0.3203	Intensity	PASS	3.9.0
WI38_CM1	SAMPLE	37	OID20505	O14867	BACH1	0.5	Inflammation	E50006	Plate_Layout_Template 8panels	PASS	-0.0486	0.2838	Intensity	PASS	3.9.0
WI38_hTSC_S1	SAMPLE	54	OID20505	O14867	BACH1	0.5	Inflammation	E50006	Plate_Layout_Template 8panels	PASS	-0.0486	0.2032	Intensity	PASS	3.9.0
WI38_hTSC_S2	SAMPLE	76	OID20505	O14867	BACH1	0.5	Inflammation	E50006	Plate_Layout_Template 8panels	PASS	-0.0486	-0.1118	Intensity	PASS	3.9.0
WI38_CM2	SAMPLE	81	OID20505	O14867	BACH1	0.5	Inflammation	E50006	Plate_Layout_Template 8panels	PASS	-0.0486	0.1118	Intensity	PASS	3.9.0
WI38_CM1	SAMPLE	37	OID20506	Q8IU57	IFNLR1	0.8333	Inflammation	E50006	Plate_Layout_Template 8panels	PASS	0.6743	-0.0009	Intensity	PASS	3.9.0
WI38_hTSC_S1	SAMPLE	54	OID20506	Q8IU57	IFNLR1	0.8333	Inflammation	E50006	Plate_Layout_Template 8panels	PASS	0.6743	0.8635	Intensity	PASS	3.9.0
WI38_hTSC_S2	SAMPLE	76	OID20506	Q8IU57	IFNLR1	0.8333	Inflammation	E50006	Plate_Layout_Template 8panels	PASS	0.6743	-0.2871	Intensity	PASS	3.9.0
WI38_CM2	SAMPLE	81	OID20506	Q8IU57	IFNLR1	0.8333	Inflammation	E50006	Plate_Layout_Template 8panels	PASS	0.6743	0.5243	Intensity	PASS	3.9.0
WI38_CM1	SAMPLE	37	OID20507	Q12933	TRAF2	0.3333	Inflammation	E50006	Plate_Layout_Template 8panels	PASS	-0.8521	0.1214	Intensity	PASS	3.9.0
WI38_hTSC_S1	SAMPLE	54	OID20507	Q12933	TRAF2	0.3333	Inflammation	E50006	Plate_Layout_Template 8panels	PASS	-0.8521	-0.1184	Intensity	PASS	3.9.0
WI38_hTSC_S2	SAMPLE	76	OID20507	Q12933	TRAF2	0.3333	Inflammation	E50006	Plate_Layout_Template 8panels	PASS	-0.8521	0.1184	Intensity	PASS	3.9.0
WI38_CM2	SAMPLE	81	OID20507	Q12933	TRAF2	0.3333	Inflammation	E50006	Plate_Layout_Template 8panels	PASS	-0.8521	0.165	Intensity	PASS	3.9.0
WI38_CM1	SAMPLE	37	OID20508	Q06520	SULT2A1	1	Inflammation	E50006	Plate_Layout_Template 8panels	PASS	1.2556	0.9639	Intensity	PASS	3.9.0
WI38_hTSC_S1	SAMPLE	54	OID20508	Q06520	SULT2A1	1	Inflammation	E50006	Plate_Layout_Template 8panels	PASS	1.2556	0.0913	Intensity	PASS	3.9.0
WI38_hTSC_S2	SAMPLE	76	OID20508	Q06520	SULT2A1	1	Inflammation	E50006	Plate_Layout_Template 8panels	PASS	1.2556	-0.2586	Intensity	PASS	3.9.0
WI38_CM2	SAMPLE	81	OID20508	Q06520	SULT2A1	1	Inflammation	E50006	Plate_Layout_Template 8panels	PASS	1.2556	-0.3523	Intensity	PASS	3.9.0
WI38_CM1	SAMPLE	37	OID20509	O60575	SPINK4	0.6667	Inflammation	E50006	Plate_Layout_Template 8panels	PASS	0.1464	0.2623	Intensity	PASS	3.9.0
WI38_hTSC_S1	SAMPLE	54	OID20509	O60575	SPINK4	0.6667	Inflammation	E50006	Plate_Layout_Template 8panels	PASS	0.1464	-0.0299	Intensity	PASS	3.9.0
WI38_hTSC_S2	SAMPLE	76	OID20509	O60575	SPINK4	0.6667	Inflammation	E50006	Plate_Layout_Template 8panels	PASS	0.1464	0.0299	Intensity	PASS	3.9.0
WI38_CM2	SAMPLE	81	OID20509	O60575	SPINK4	0.6667	Inflammation	E50006	Plate_Layout_Template 8panels	PASS	0.1464	-0.2149	Intensity	PASS	3.9.0
WI38_CM1	SAMPLE	37	OID20510	Q9Y5A7	NUB1	0.3333	Inflammation	E50006	Plate_Layout_Template 8panels	PASS	-1.5622	0.3176	Intensity	PASS	3.9.0
WI38_hTSC_S1	SAMPLE	54	OID20510	Q9Y5A7	NUB1	0.3333	Inflammation	E50006	Plate_Layout_Template 8panels	PASS	-1.5622	0.2996	Intensity	PASS	3.9.0
WI38_hTSC_S2	SAMPLE	76	OID20510	Q9Y5A7	NUB1	0.3333	Inflammation	E50006	Plate_Layout_Template 8panels	PASS	-1.5622	-0.0316	Intensity	PASS	3.9.0
WI38_CM2	SAMPLE	81	OID20510	Q9Y5A7	NUB1	0.3333	Inflammation	E50006	Plate_Layout_Template 8panels	PASS	-1.5622	0.0316	Intensity	PASS	3.9.0
WI38_CM1	SAMPLE	37	OID20511	O60542	PSPN	0.6667	Inflammation	E50006	Plate_Layout_Template 8panels	PASS	0.3089	-0.2142	Intensity	PASS	3.9.0
WI38_hTSC_S1	SAMPLE	54	OID20511	O60542	PSPN	0.6667	Inflammation	E50006	Plate_Layout_Template 8panels	PASS	0.3089	1.2992	Intensity	PASS	3.9.0
WI38_hTSC_S2	SAMPLE	76	OID20511	O60542	PSPN	0.6667	Inflammation	E50006	Plate_Layout_Template 8panels	PASS	0.3089	0.2142	Intensity	PASS	3.9.0
WI38_CM2	SAMPLE	81	OID20511	O60542	PSPN	0.6667	Inflammation	E50006	Plate_Layout_Template 8panels	PASS	0.3089	-2.8399	Intensity	PASS	3.9.0
WI38_CM1	SAMPLE	37	OID20512	P30838	ALDH3A1	0.8333	Inflammation	E50006	Plate_Layout_Template 8panels	PASS	0.8991	0.1554	Intensity	PASS	3.9.0
WI38_hTSC_S1	SAMPLE	54	OID20512	P30838	ALDH3A1	0.8333	Inflammation	E50006	Plate_Layout_Template 8panels	PASS	0.8991	1.2261	Intensity	PASS	3.9.0
WI38_hTSC_S2	SAMPLE	76	OID20512	P30838	ALDH3A1	0.8333	Inflammation	E50006	Plate_Layout_Template 8panels	PASS	0.8991	-0.7109	Intensity	PASS	3.9.0
WI38_CM2	SAMPLE	81	OID20512	P30838	ALDH3A1	0.8333	Inflammation	E50006	Plate_Layout_Template 8panels	PASS	0.8991	-0.2749	Intensity	PASS	3.9.0
WI38_CM1	SAMPLE	37	OID20513	O43521-2	BCL2L11		Inflammation	E50006	Plate_Layout_Template 8panels	EXCLUDED			EXCLUDED	EXCLUDED	3.9.0
WI38_hTSC_S1	SAMPLE	54	OID20513	O43521-2	BCL2L11		Inflammation	E50006	Plate_Layout_Template 8panels	EXCLUDED			EXCLUDED	EXCLUDED	3.9.0
WI38_hTSC_S2	SAMPLE	76	OID20513	O43521-2	BCL2L11		Inflammation	E50006	Plate_Layout_Template 8panels	EXCLUDED			EXCLUDED	EXCLUDED	3.9.0
WI38_CM2	SAMPLE	81	OID20513	O43521-2	BCL2L11		Inflammation	E50006	Plate_Layout_Template 8panels	EXCLUDED			EXCLUDED	EXCLUDED	3.9.0
WI38_CM1	SAMPLE	37	OID20514	O60880	SH2D1A	1	Inflammation	E50006	Plate_Layout_Template 8panels	PASS	0.8765	0.2937	Intensity	PASS	3.9.0
WI38_hTSC_S1	SAMPLE	54	OID20514	O60880	SH2D1A	1	Inflammation	E50006	Plate_Layout_Template 8panels	PASS	0.8765	0.1302	Intensity	PASS	3.9.0
WI38_hTSC_S2	SAMPLE	76	OID20514	O60880	SH2D1A	1	Inflammation	E50006	Plate_Layout_Template 8panels	PASS	0.8765	-0.1302	Intensity	PASS	3.9.0
WI38_CM2	SAMPLE	81	OID20514	O60880	SH2D1A	1	Inflammation	E50006	Plate_Layout_Template 8panels	PASS	0.8765	-0.1594	Intensity	PASS	3.9.0
WI38_CM1	SAMPLE	37	OID20515	Q12778	FOXO1	1	Inflammation	E50006	Plate_Layout_Template 8panels	PASS	1.0478	0.9956	Intensity	PASS	3.9.0
WI38_hTSC_S1	SAMPLE	54	OID20515	Q12778	FOXO1	1	Inflammation	E50006	Plate_Layout_Template 8panels	PASS	1.0478	0.2415	Intensity	PASS	3.9.0
WI38_hTSC_S2	SAMPLE	76	OID20515	Q12778	FOXO1	1	Inflammation	E50006	Plate_Layout_Template 8panels	PASS	1.0478	-0.7059	Intensity	PASS	3.9.0
WI38_CM2	SAMPLE	81	OID20515	Q12778	FOXO1	1	Inflammation	E50006	Plate_Layout_Template 8panels	PASS	1.0478	-0.2415	Intensity	PASS	3.9.0
WI38_CM1	SAMPLE	37	OID20516	Q7L8A9	VASH1	0.3333	Inflammation	E50006	Plate_Layout_Template 8panels	PASS	-0.6556	0.2533	Intensity	PASS	3.9.0
WI38_hTSC_S1	SAMPLE	54	OID20516	Q7L8A9	VASH1	0.3333	Inflammation	E50006	Plate_Layout_Template 8panels	PASS	-0.6556	0.7076	Intensity	PASS	3.9.0
WI38_hTSC_S2	SAMPLE	76	OID20516	Q7L8A9	VASH1	0.3333	Inflammation	E50006	Plate_Layout_Template 8panels	PASS	-0.6556	0.2022	Intensity	PASS	3.9.0
WI38_CM2	SAMPLE	81	OID20516	Q7L8A9	VASH1	0.3333	Inflammation	E50006	Plate_Layout_Template 8panels	PASS	-0.6556	-0.2022	Intensity	PASS	3.9.0
WI38_CM1	SAMPLE	37	OID20517	P55957	BID		Inflammation	E50006	Plate_Layout_Template 8panels	EXCLUDED			EXCLUDED	EXCLUDED	3.9.0
WI38_hTSC_S1	SAMPLE	54	OID20517	P55957	BID		Inflammation	E50006	Plate_Layout_Template 8panels	EXCLUDED			EXCLUDED	EXCLUDED	3.9.0
WI38_hTSC_S2	SAMPLE	76	OID20517	P55957	BID		Inflammation	E50006	Plate_Layout_Template 8panels	EXCLUDED			EXCLUDED	EXCLUDED	3.9.0
WI38_CM2	SAMPLE	81	OID20517	P55957	BID		Inflammation	E50006	Plate_Layout_Template 8panels	EXCLUDED			EXCLUDED	EXCLUDED	3.9.0
WI38_CM1	SAMPLE	37	OID20519	Q6UB28	METAP1D	0.1667	Inflammation	E50006	Plate_Layout_Template 8panels	PASS	-5.1083	0.1659	Intensity	PASS	3.9.0
WI38_hTSC_S1	SAMPLE	54	OID20519	Q6UB28	METAP1D	0.1667	Inflammation	E50006	Plate_Layout_Template 8panels	PASS	-5.1083	0.0642	Intensity	PASS	3.9.0
WI38_hTSC_S2	SAMPLE	76	OID20519	Q6UB28	METAP1D	0.1667	Inflammation	E50006	Plate_Layout_Template 8panels	PASS	-5.1083	-0.0642	Intensity	PASS	3.9.0
WI38_CM2	SAMPLE	81	OID20519	Q6UB28	METAP1D	0.1667	Inflammation	E50006	Plate_Layout_Template 8panels	PASS	-5.1083	0.074	Intensity	PASS	3.9.0
WI38_CM1	SAMPLE	37	OID20520	P01903	HLA-DRA	1	Inflammation	E50006	Plate_Layout_Template 8panels	PASS	1.9267	-0.5647	Intensity	PASS	3.9.0
WI38_hTSC_S1	SAMPLE	54	OID20520	P01903	HLA-DRA	1	Inflammation	E50006	Plate_Layout_Template 8panels	PASS	1.9267	-0.2064	Intensity	PASS	3.9.0
WI38_hTSC_S2	SAMPLE	76	OID20520	P01903	HLA-DRA	1	Inflammation	E50006	Plate_Layout_Template 8panels	PASS	1.9267	0.9633	Intensity	PASS	3.9.0
WI38_CM2	SAMPLE	81	OID20520	P01903	HLA-DRA	1	Inflammation	E50006	Plate_Layout_Template 8panels	PASS	1.9267	-0.4389	Intensity	PASS	3.9.0
WI38_CM1	SAMPLE	37	OID20521	Q92609	TBC1D5	0.6667	Inflammation	E50006	Plate_Layout_Template 8panels	PASS	1.0366	0.7087	Intensity	PASS	3.9.0
WI38_hTSC_S1	SAMPLE	54	OID20521	Q92609	TBC1D5	0.6667	Inflammation	E50006	Plate_Layout_Template 8panels	PASS	1.0366	1.7931	Intensity	PASS	3.9.0
WI38_hTSC_S2	SAMPLE	76	OID20521	Q92609	TBC1D5	0.6667	Inflammation	E50006	Plate_Layout_Template 8panels	PASS	1.0366	1.7924	Intensity	PASS	3.9.0
WI38_CM2	SAMPLE	81	OID20521	Q92609	TBC1D5	0.6667	Inflammation	E50006	Plate_Layout_Template 8panels	PASS	1.0366	-0.7087	Intensity	PASS	3.9.0
WI38_CM1	SAMPLE	37	OID20522	P01588	EPO	0.8333	Inflammation	E50006	Plate_Layout_Template 8panels	PASS	0.2753	-0.0922	Intensity	PASS	3.9.0
WI38_hTSC_S1	SAMPLE	54	OID20522	P01588	EPO	0.8333	Inflammation	E50006	Plate_Layout_Template 8panels	PASS	0.2753	-0.0773	Intensity	PASS	3.9.0
WI38_hTSC_S2	SAMPLE	76	OID20522	P01588	EPO	0.8333	Inflammation	E50006	Plate_Layout_Template 8panels	PASS	0.2753	0.0773	Intensity	PASS	3.9.0
WI38_CM2	SAMPLE	81	OID20522	P01588	EPO	0.8333	Inflammation	E50006	Plate_Layout_Template 8panels	PASS	0.2753	0.3696	Intensity	PASS	3.9.0
WI38_CM1	SAMPLE	37	OID20523	P80098	CCL7	0.1667	Inflammation	E50006	Plate_Layout_Template 8panels	PASS	-5.1374	-0.0809	Intensity	PASS	3.9.0
WI38_hTSC_S1	SAMPLE	54	OID20523	P80098	CCL7	0.1667	Inflammation	E50006	Plate_Layout_Template 8panels	PASS	-5.1374	-0.1568	Intensity	PASS	3.9.0
WI38_hTSC_S2	SAMPLE	76	OID20523	P80098	CCL7	0.1667	Inflammation	E50006	Plate_Layout_Template 8panels	PASS	-5.1374	0.1042	Intensity	PASS	3.9.0
WI38_CM2	SAMPLE	81	OID20523	P80098	CCL7	0.1667	Inflammation	E50006	Plate_Layout_Template 8panels	PASS	-5.1374	0.0809	Intensity	PASS	3.9.0
WI38_CM1	SAMPLE	37	OID20524	Q9UN19	DAPP1	0.6667	Inflammation	E50006	Plate_Layout_Template 8panels	PASS	0.0078	-0.0032	Intensity	PASS	3.9.0
WI38_hTSC_S1	SAMPLE	54	OID20524	Q9UN19	DAPP1	0.6667	Inflammation	E50006	Plate_Layout_Template 8panels	PASS	0.0078	0.0032	Intensity	PASS	3.9.0
WI38_hTSC_S2	SAMPLE	76	OID20524	Q9UN19	DAPP1	0.6667	Inflammation	E50006	Plate_Layout_Template 8panels	PASS	0.0078	0.4194	Intensity	PASS	3.9.0
WI38_CM2	SAMPLE	81	OID20524	Q9UN19	DAPP1	0.6667	Inflammation	E50006	Plate_Layout_Template 8panels	PASS	0.0078	-1.7425	Intensity	PASS	3.9.0
WI38_CM1	SAMPLE	37	OID20525	Q9UNE0	EDAR	0.8333	Inflammation	E50006	Plate_Layout_Template 8panels	PASS	1.1461	-0.1649	Intensity	PASS	3.9.0
WI38_hTSC_S1	SAMPLE	54	OID20525	Q9UNE0	EDAR	0.8333	Inflammation	E50006	Plate_Layout_Template 8panels	PASS	1.1461	0.026	Intensity	PASS	3.9.0
WI38_hTSC_S2	SAMPLE	76	OID20525	Q9UNE0	EDAR	0.8333	Inflammation	E50006	Plate_Layout_Template 8panels	PASS	1.1461	-0.026	Intensity	PASS	3.9.0
WI38_CM2	SAMPLE	81	OID20525	Q9UNE0	EDAR	0.8333	Inflammation	E50006	Plate_Layout_Template 8panels	PASS	1.1461	1.158	Intensity	PASS	3.9.0
WI38_CM1	SAMPLE	37	OID20526	Q9C035	TRIM5	0.1667	Inflammation	E50006	Plate_Layout_Template 8panels	PASS	-1.199	0.564	Intensity	PASS	3.9.0
WI38_hTSC_S1	SAMPLE	54	OID20526	Q9C035	TRIM5	0.1667	Inflammation	E50006	Plate_Layout_Template 8panels	PASS	-1.199	0.3849	Intensity	PASS	3.9.0
WI38_hTSC_S2	SAMPLE	76	OID20526	Q9C035	TRIM5	0.1667	Inflammation	E50006	Plate_Layout_Template 8panels	PASS	-1.199	-0.3711	Intensity	PASS	3.9.0
WI38_CM2	SAMPLE	81	OID20526	Q9C035	TRIM5	0.1667	Inflammation	E50006	Plate_Layout_Template 8panels	PASS	-1.199	0.3711	Intensity	PASS	3.9.0
WI38_CM1	SAMPLE	37	OID20527	Q8N608	DPP10	1	Inflammation	E50006	Plate_Layout_Template 8panels	PASS	1.0039	0.4293	Intensity	PASS	3.9.0
WI38_hTSC_S1	SAMPLE	54	OID20527	Q8N608	DPP10	1	Inflammation	E50006	Plate_Layout_Template 8panels	PASS	1.0039	0.784	Intensity	PASS	3.9.0
WI38_hTSC_S2	SAMPLE	76	OID20527	Q8N608	DPP10	1	Inflammation	E50006	Plate_Layout_Template 8panels	PASS	1.0039	-0.0895	Intensity	PASS	3.9.0
WI38_CM2	SAMPLE	81	OID20527	Q8N608	DPP10	1	Inflammation	E50006	Plate_Layout_Template 8panels	PASS	1.0039	0.0119	Intensity	PASS	3.9.0
WI38_CM1	SAMPLE	37	OID20528	P23229	ITGA6	0.6667	Inflammation	E50006	Plate_Layout_Template 8panels	PASS	0.2284	0.0963	Intensity	PASS	3.9.0
WI38_hTSC_S1	SAMPLE	54	OID20528	P23229	ITGA6	0.6667	Inflammation	E50006	Plate_Layout_Template 8panels	PASS	0.2284	0.2347	Intensity	PASS	3.9.0
WI38_hTSC_S2	SAMPLE	76	OID20528	P23229	ITGA6	0.6667	Inflammation	E50006	Plate_Layout_Template 8panels	PASS	0.2284	-0.2647	Intensity	PASS	3.9.0
WI38_CM2	SAMPLE	81	OID20528	P23229	ITGA6	0.6667	Inflammation	E50006	Plate_Layout_Template 8panels	PASS	0.2284	-0.0963	Intensity	PASS	3.9.0
WI38_CM1	SAMPLE	37	OID20529	Q6DN72	FCRL6	0.6667	Inflammation	E50006	Plate_Layout_Template 8panels	PASS	0.2614	0.3548	Intensity	PASS	3.9.0
WI38_hTSC_S1	SAMPLE	54	OID20529	Q6DN72	FCRL6	0.6667	Inflammation	E50006	Plate_Layout_Template 8panels	PASS	0.2614	0.2909	Intensity	PASS	3.9.0
WI38_hTSC_S2	SAMPLE	76	OID20529	Q6DN72	FCRL6	0.6667	Inflammation	E50006	Plate_Layout_Template 8panels	PASS	0.2614	-1.697	Intensity	PASS	3.9.0
WI38_CM2	SAMPLE	81	OID20529	Q6DN72	FCRL6	0.6667	Inflammation	E50006	Plate_Layout_Template 8panels	PASS	0.2614	-0.2418	Intensity	PASS	3.9.0
WI38_CM1	SAMPLE	37	OID20530	P33241	LSP1	1	Inflammation	E50006	Plate_Layout_Template 8panels	PASS	1.4894	0.1878	Intensity	PASS	3.9.0
WI38_hTSC_S1	SAMPLE	54	OID20530	P33241	LSP1	1	Inflammation	E50006	Plate_Layout_Template 8panels	PASS	1.4894	-0.6969	Intensity	PASS	3.9.0
WI38_hTSC_S2	SAMPLE	76	OID20530	P33241	LSP1	1	Inflammation	E50006	Plate_Layout_Template 8panels	PASS	1.4894	0.2011	Intensity	PASS	3.9.0
WI38_CM2	SAMPLE	81	OID20530	P33241	LSP1	1	Inflammation	E50006	Plate_Layout_Template 8panels	PASS	1.4894	-0.1878	Intensity	PASS	3.9.0
WI38_CM1	SAMPLE	37	OID20531	Q9UNK0	STX8	0.1667	Inflammation	E50006	Plate_Layout_Template 8panels	PASS	-0.6289	0.458	Intensity	PASS	3.9.0
WI38_hTSC_S1	SAMPLE	54	OID20531	Q9UNK0	STX8	0.1667	Inflammation	E50006	Plate_Layout_Template 8panels	PASS	-0.6289	0.2358	Intensity	PASS	3.9.0
WI38_hTSC_S2	SAMPLE	76	OID20531	Q9UNK0	STX8	0.1667	Inflammation	E50006	Plate_Layout_Template 8panels	PASS	-0.6289	-0.1789	Intensity	PASS	3.9.0
WI38_CM2	SAMPLE	81	OID20531	Q9UNK0	STX8	0.1667	Inflammation	E50006	Plate_Layout_Template 8panels	PASS	-0.6289	0.0802	Intensity	PASS	3.9.0
WI38_CM1	SAMPLE	37	OID20532	P13747	HLA-E	0.3333	Inflammation	E50006	Plate_Layout_Template 8panels	PASS	-0.4268	0.4317	Intensity	PASS	3.9.0
WI38_hTSC_S1	SAMPLE	54	OID20532	P13747	HLA-E	0.3333	Inflammation	E50006	Plate_Layout_Template 8panels	PASS	-0.4268	0.6548	Intensity	PASS	3.9.0
WI38_hTSC_S2	SAMPLE	76	OID20532	P13747	HLA-E	0.3333	Inflammation	E50006	Plate_Layout_Template 8panels	PASS	-0.4268	0.0544	Intensity	PASS	3.9.0
WI38_CM2	SAMPLE	81	OID20532	P13747	HLA-E	0.3333	Inflammation	E50006	Plate_Layout_Template 8panels	PASS	-0.4268	-0.0544	Intensity	PASS	3.9.0
WI38_CM1	SAMPLE	37	OID20533	P19474	TRIM21	0.1667	Inflammation	E50006	Plate_Layout_Template 8panels	PASS	-5.477	0.6221	Intensity	PASS	3.9.0
WI38_hTSC_S1	SAMPLE	54	OID20533	P19474	TRIM21	0.1667	Inflammation	E50006	Plate_Layout_Template 8panels	PASS	-5.477	-0.1291	Intensity	PASS	3.9.0
WI38_hTSC_S2	SAMPLE	76	OID20533	P19474	TRIM21	0.1667	Inflammation	E50006	Plate_Layout_Template 8panels	PASS	-5.477	0.1291	Intensity	PASS	3.9.0
WI38_CM2	SAMPLE	81	OID20533	P19474	TRIM21	0.1667	Inflammation	E50006	Plate_Layout_Template 8panels	PASS	-5.477	0.8609	Intensity	PASS	3.9.0
WI38_CM1	SAMPLE	37	OID20534	O75475	PSIP1	0.1667	Inflammation	E50006	Plate_Layout_Template 8panels	PASS	-0.608	2.5479	Intensity	PASS	3.9.0
WI38_hTSC_S1	SAMPLE	54	OID20534	O75475	PSIP1	0.1667	Inflammation	E50006	Plate_Layout_Template 8panels	PASS	-0.608	-0.0387	Intensity	PASS	3.9.0
WI38_hTSC_S2	SAMPLE	76	OID20534	O75475	PSIP1	0.1667	Inflammation	E50006	Plate_Layout_Template 8panels	PASS	-0.608	0.0387	Intensity	PASS	3.9.0
WI38_CM2	SAMPLE	81	OID20534	O75475	PSIP1	0.1667	Inflammation	E50006	Plate_Layout_Template 8panels	PASS	-0.608	2.3691	Intensity	PASS	3.9.0
WI38_CM1	SAMPLE	37	OID20535	P13232	IL7	1	Inflammation	E50006	Plate_Layout_Template 8panels	PASS	1.7026	-0.4504	Intensity	PASS	3.9.0
WI38_hTSC_S1	SAMPLE	54	OID20535	P13232	IL7	1	Inflammation	E50006	Plate_Layout_Template 8panels	PASS	1.7026	1.1208	Intensity	PASS	3.9.0
WI38_hTSC_S2	SAMPLE	76	OID20535	P13232	IL7	1	Inflammation	E50006	Plate_Layout_Template 8panels	PASS	1.7026	0.4504	Intensity	PASS	3.9.0
WI38_CM2	SAMPLE	81	OID20535	P13232	IL7	1	Inflammation	E50006	Plate_Layout_Template 8panels	PASS	1.7026	-1.7523	Intensity	PASS	3.9.0
WI38_CM1	SAMPLE	37	OID20536	Q8IVG5	SAMD9L	0.3333	Inflammation	E50006	Plate_Layout_Template 8panels	PASS	-0.6908	0.2148	Intensity	PASS	3.9.0
WI38_hTSC_S1	SAMPLE	54	OID20536	Q8IVG5	SAMD9L	0.3333	Inflammation	E50006	Plate_Layout_Template 8panels	PASS	-0.6908	0.0755	Intensity	PASS	3.9.0
WI38_hTSC_S2	SAMPLE	76	OID20536	Q8IVG5	SAMD9L	0.3333	Inflammation	E50006	Plate_Layout_Template 8panels	PASS	-0.6908	-0.0755	Intensity	PASS	3.9.0
WI38_CM2	SAMPLE	81	OID20536	Q8IVG5	SAMD9L	0.3333	Inflammation	E50006	Plate_Layout_Template 8panels	PASS	-0.6908	0.4397	Intensity	PASS	3.9.0
WI38_CM1	SAMPLE	37	OID20537	Q96LC7	SIGLEC10	1	Inflammation	E50006	Plate_Layout_Template 8panels	PASS	0.8712	0.4653	Intensity	PASS	3.9.0
WI38_hTSC_S1	SAMPLE	54	OID20537	Q96LC7	SIGLEC10	1	Inflammation	E50006	Plate_Layout_Template 8panels	PASS	0.8712	-0.2007	Intensity	PASS	3.9.0
WI38_hTSC_S2	SAMPLE	76	OID20537	Q96LC7	SIGLEC10	1	Inflammation	E50006	Plate_Layout_Template 8panels	PASS	0.8712	0.2098	Intensity	PASS	3.9.0
WI38_CM2	SAMPLE	81	OID20537	Q96LC7	SIGLEC10	1	Inflammation	E50006	Plate_Layout_Template 8panels	PASS	0.8712	-0.1951	Intensity	PASS	3.9.0
WI38_CM1	SAMPLE	37	OID20538	B1AKI9	ISM1	1	Inflammation	E50006	Plate_Layout_Template 8panels	PASS	1.5913	0.7838	Intensity	PASS	3.9.0
WI38_hTSC_S1	SAMPLE	54	OID20538	B1AKI9	ISM1	1	Inflammation	E50006	Plate_Layout_Template 8panels	PASS	1.5913	-1.7122	Intensity	PASS	3.9.0
WI38_hTSC_S2	SAMPLE	76	OID20538	B1AKI9	ISM1	1	Inflammation	E50006	Plate_Layout_Template 8panels	PASS	1.5913	-0.1527	Intensity	PASS	3.9.0
WI38_CM2	SAMPLE	81	OID20538	B1AKI9	ISM1	1	Inflammation	E50006	Plate_Layout_Template 8panels	PASS	1.5913	0.449	Intensity	PASS	3.9.0
WI38_CM1	SAMPLE	37	OID20539	Q6ZMH5	SLC39A5	1	Inflammation	E50006	Plate_Layout_Template 8panels	PASS	0.8342	0.0993	Intensity	PASS	3.9.0
WI38_hTSC_S1	SAMPLE	54	OID20539	Q6ZMH5	SLC39A5	1	Inflammation	E50006	Plate_Layout_Template 8panels	PASS	0.8342	0.0491	Intensity	PASS	3.9.0
WI38_hTSC_S2	SAMPLE	76	OID20539	Q6ZMH5	SLC39A5	1	Inflammation	E50006	Plate_Layout_Template 8panels	PASS	0.8342	-0.1886	Intensity	PASS	3.9.0
WI38_CM2	SAMPLE	81	OID20539	Q6ZMH5	SLC39A5	1	Inflammation	E50006	Plate_Layout_Template 8panels	PASS	0.8342	-1.1116	Intensity	PASS	3.9.0
WI38_CM1	SAMPLE	37	OID20540	P78410	BTN3A2	0.8333	Inflammation	E50006	Plate_Layout_Template 8panels	PASS	0.5795	-0.1071	Intensity	PASS	3.9.0
WI38_hTSC_S1	SAMPLE	54	OID20540	P78410	BTN3A2	0.8333	Inflammation	E50006	Plate_Layout_Template 8panels	PASS	0.5795	0.1071	Intensity	PASS	3.9.0
WI38_hTSC_S2	SAMPLE	76	OID20540	P78410	BTN3A2	0.8333	Inflammation	E50006	Plate_Layout_Template 8panels	PASS	0.5795	-0.7039	Intensity	PASS	3.9.0
WI38_CM2	SAMPLE	81	OID20540	P78410	BTN3A2	0.8333	Inflammation	E50006	Plate_Layout_Template 8panels	PASS	0.5795	0.1593	Intensity	PASS	3.9.0
WI38_CM1	SAMPLE	37	OID20541	P12872	MLN	1	Inflammation	E50006	Plate_Layout_Template 8panels	PASS	0.4948	0.1921	Intensity	PASS	3.9.0
WI38_hTSC_S1	SAMPLE	54	OID20541	P12872	MLN	1	Inflammation	E50006	Plate_Layout_Template 8panels	PASS	0.4948	-0.4645	Intensity	PASS	3.9.0
WI38_hTSC_S2	SAMPLE	76	OID20541	P12872	MLN	1	Inflammation	E50006	Plate_Layout_Template 8panels	PASS	0.4948	0.1747	Intensity	PASS	3.9.0
WI38_CM2	SAMPLE	81	OID20541	P12872	MLN	1	Inflammation	E50006	Plate_Layout_Template 8panels	PASS	0.4948	-0.3234	Intensity	PASS	3.9.0
WI38_CM1	SAMPLE	37	OID20542	Q12765	SCRN1	0.1667	Inflammation	E50006	Plate_Layout_Template 8panels	PASS	-3.6489	0.6317	Intensity	PASS	3.9.0
WI38_hTSC_S1	SAMPLE	54	OID20542	Q12765	SCRN1	0.1667	Inflammation	E50006	Plate_Layout_Template 8panels	PASS	-3.6489	0.3212	Intensity	PASS	3.9.0
WI38_hTSC_S2	SAMPLE	76	OID20542	Q12765	SCRN1	0.1667	Inflammation	E50006	Plate_Layout_Template 8panels	PASS	-3.6489	-0.0827	Intensity	PASS	3.9.0
WI38_CM2	SAMPLE	81	OID20542	Q12765	SCRN1	0.1667	Inflammation	E50006	Plate_Layout_Template 8panels	PASS	-3.6489	0.0827	Intensity	PASS	3.9.0
WI38_CM1	SAMPLE	37	OID20543	P58294	PROK1	1	Inflammation	E50006	Plate_Layout_Template 8panels	PASS	0.9971	0.8158	Intensity	PASS	3.9.0
WI38_hTSC_S1	SAMPLE	54	OID20543	P58294	PROK1	1	Inflammation	E50006	Plate_Layout_Template 8panels	PASS	0.9971	0.5707	Intensity	PASS	3.9.0
WI38_hTSC_S2	SAMPLE	76	OID20543	P58294	PROK1	1	Inflammation	E50006	Plate_Layout_Template 8panels	PASS	0.9971	-0.1456	Intensity	PASS	3.9.0
WI38_CM2	SAMPLE	81	OID20543	P58294	PROK1	1	Inflammation	E50006	Plate_Layout_Template 8panels	PASS	0.9971	-0.2097	Intensity	PASS	3.9.0
WI38_CM1	SAMPLE	37	OID20544	Q9Y6K9	IKBKG	0.1667	Inflammation	E50006	Plate_Layout_Template 8panels	PASS	-1.713	0.4659	Intensity	PASS	3.9.0
WI38_hTSC_S1	SAMPLE	54	OID20544	Q9Y6K9	IKBKG	0.1667	Inflammation	E50006	Plate_Layout_Template 8panels	PASS	-1.713	0.3086	Intensity	PASS	3.9.0
WI38_hTSC_S2	SAMPLE	76	OID20544	Q9Y6K9	IKBKG	0.1667	Inflammation	E50006	Plate_Layout_Template 8panels	PASS	-1.713	0.1323	Intensity	PASS	3.9.0
WI38_CM2	SAMPLE	81	OID20544	Q9Y6K9	IKBKG	0.1667	Inflammation	E50006	Plate_Layout_Template 8panels	PASS	-1.713	-0.1323	Intensity	PASS	3.9.0
WI38_CM1	SAMPLE	37	OID20545	O95644	NFATC1	1	Inflammation	E50006	Plate_Layout_Template 8panels	PASS	1.4822	1.1383	Intensity	PASS	3.9.0
WI38_hTSC_S1	SAMPLE	54	OID20545	O95644	NFATC1	1	Inflammation	E50006	Plate_Layout_Template 8panels	PASS	1.4822	0.0111	Intensity	PASS	3.9.0
WI38_hTSC_S2	SAMPLE	76	OID20545	O95644	NFATC1	1	Inflammation	E50006	Plate_Layout_Template 8panels	PASS	1.4822	-0.9776	Intensity	PASS	3.9.0
WI38_CM2	SAMPLE	81	OID20545	O95644	NFATC1	1	Inflammation	E50006	Plate_Layout_Template 8panels	PASS	1.4822	-0.0111	Intensity	PASS	3.9.0
WI38_CM1	SAMPLE	37	OID20546	Q9Y258	CCL26	0.6667	Inflammation	E50006	Plate_Layout_Template 8panels	PASS	0.3022	0.8103	Intensity	PASS	3.9.0
WI38_hTSC_S1	SAMPLE	54	OID20546	Q9Y258	CCL26	0.6667	Inflammation	E50006	Plate_Layout_Template 8panels	PASS	0.3022	-0.1642	Intensity	PASS	3.9.0
WI38_hTSC_S2	SAMPLE	76	OID20546	Q9Y258	CCL26	0.6667	Inflammation	E50006	Plate_Layout_Template 8panels	PASS	0.3022	0.5583	Intensity	PASS	3.9.0
WI38_CM2	SAMPLE	81	OID20546	Q9Y258	CCL26	0.6667	Inflammation	E50006	Plate_Layout_Template 8panels	PASS	0.3022	0.1642	Intensity	PASS	3.9.0
WI38_CM1	SAMPLE	37	OID20547	Q8WTT0	CLEC4C	0.8333	Inflammation	E50006	Plate_Layout_Template 8panels	PASS	0.7965	0.6758	Intensity	PASS	3.9.0
WI38_hTSC_S1	SAMPLE	54	OID20547	Q8WTT0	CLEC4C	0.8333	Inflammation	E50006	Plate_Layout_Template 8panels	PASS	0.7965	0.1521	Intensity	PASS	3.9.0
WI38_hTSC_S2	SAMPLE	76	OID20547	Q8WTT0	CLEC4C	0.8333	Inflammation	E50006	Plate_Layout_Template 8panels	PASS	0.7965	-0.1521	Intensity	PASS	3.9.0
WI38_CM2	SAMPLE	81	OID20547	Q8WTT0	CLEC4C	0.8333	Inflammation	E50006	Plate_Layout_Template 8panels	PASS	0.7965	-1.2609	Intensity	PASS	3.9.0
WI38_CM1	SAMPLE	37	OID20548	Q3KPI0	CEACAM21	1	Inflammation	E50006	Plate_Layout_Template 8panels	PASS	0.8016	0.6601	Intensity	PASS	3.9.0
WI38_hTSC_S1	SAMPLE	54	OID20548	Q3KPI0	CEACAM21	1	Inflammation	E50006	Plate_Layout_Template 8panels	PASS	0.8016	-0.0238	Intensity	PASS	3.9.0
WI38_hTSC_S2	SAMPLE	76	OID20548	Q3KPI0	CEACAM21	1	Inflammation	E50006	Plate_Layout_Template 8panels	PASS	0.8016	-0.3063	Intensity	PASS	3.9.0
WI38_CM2	SAMPLE	81	OID20548	Q3KPI0	CEACAM21	1	Inflammation	E50006	Plate_Layout_Template 8panels	PASS	0.8016	0.0238	Intensity	PASS	3.9.0
WI38_CM1	SAMPLE	37	OID20549	Q9BT73	PSMG3	0.1667	Inflammation	E50006	Plate_Layout_Template 8panels	PASS	-2.0111	0.2912	Intensity	PASS	3.9.0
WI38_hTSC_S1	SAMPLE	54	OID20549	Q9BT73	PSMG3	0.1667	Inflammation	E50006	Plate_Layout_Template 8panels	PASS	-2.0111	0.1864	Intensity	PASS	3.9.0
WI38_hTSC_S2	SAMPLE	76	OID20549	Q9BT73	PSMG3	0.1667	Inflammation	E50006	Plate_Layout_Template 8panels	PASS	-2.0111	-0.0836	Intensity	PASS	3.9.0
WI38_CM2	SAMPLE	81	OID20549	Q9BT73	PSMG3	0.1667	Inflammation	E50006	Plate_Layout_Template 8panels	PASS	-2.0111	0.0836	Intensity	PASS	3.9.0
WI38_CM1	SAMPLE	37	OID20550	P20849	COL9A1	0.1667	Inflammation	E50006	Plate_Layout_Template 8panels	PASS	-8.9135	0.1896	Intensity	PASS	3.9.0
WI38_hTSC_S1	SAMPLE	54	OID20550	P20849	COL9A1	0.1667	Inflammation	E50006	Plate_Layout_Template 8panels	PASS	-8.9135	0.1394	Intensity	PASS	3.9.0
WI38_hTSC_S2	SAMPLE	76	OID20550	P20849	COL9A1	0.1667	Inflammation	E50006	Plate_Layout_Template 8panels	PASS	-8.9135	-0.0159	Intensity	PASS	3.9.0
WI38_CM2	SAMPLE	81	OID20550	P20849	COL9A1	0.1667	Inflammation	E50006	Plate_Layout_Template 8panels	PASS	-8.9135	0.0159	Intensity	PASS	3.9.0
WI38_CM1	SAMPLE	37	OID20551	Q9HD26	GOPC	0.1667	Inflammation	E50006	Plate_Layout_Template 8panels	PASS	-2.3232	0.0986	Intensity	PASS	3.9.0
WI38_hTSC_S1	SAMPLE	54	OID20551	Q9HD26	GOPC	0.1667	Inflammation	E50006	Plate_Layout_Template 8panels	PASS	-2.3232	0.3339	Intensity	PASS	3.9.0
WI38_hTSC_S2	SAMPLE	76	OID20551	Q9HD26	GOPC	0.1667	Inflammation	E50006	Plate_Layout_Template 8panels	PASS	-2.3232	0.2012	Intensity	PASS	3.9.0
[truncated: 9,777 more rows]
