# Supplementary material for: The Secretome of Human Trophoblast Stem Cells Attenuates Senescence‐Associated Traits
Source: Aging Cell. 2026 Jan 11;25(2):e70368. doi: 10.1111/acel.70368 (PMC12791570; doi:10.1111/acel.70368)
Supplement: Supplementary file 4 — Table S3: acel70368‐sup‐0004‐TableS3.zip. [file ACEL-25-e70368-s001.zip]

Archive with 2 entries (2 files):
- acel70368-sup-0004-TableS3.xlsx
- Table S3.docx
