# Supplementary material for: The Secretome of Human Trophoblast Stem Cells Attenuates Senescence‐Associated Traits
Source: Aging Cell. 2026 Jan 11;25(2):e70368. doi: 10.1111/acel.70368 (PMC12791570; doi:10.1111/acel.70368)
Supplement: Supplementary file 4 — Table S3: acel70368‐sup‐0004‐TableS3.zip. [file ACEL-25-e70368-s001.zip › acel70368-sup-0004-TableS3.xlsx]

## Sheet: Olink only media CM Vs  hTSC-S
SampleID	Assay	NPX			Assay	CM_NPX	HTSC-S_NPX	Diff_NPX
hTSC-S	NPPB	-3.0317	-4.752		IL6	-15.0253	-0.7126	14.3127
CM	NPPB	1.7203			CXCL8	-13.7622	0.2063	13.9685
hTSC-S	TNNI3	-7.9202	3.9805		PTX3	-10.7601	3.1051	13.8652
CM	TNNI3	-11.9007			MMP1	-12.4705	0.4265	12.897
hTSC-S	HNRNPK	-0.4505	1.2038		CXCL8	-12.3197	0.1742	12.4939
CM	HNRNPK	-1.6543			IL6	-13.4466	-0.9837	12.4629
hTSC-S	CEBPB	-0.1469	0.5539		CXCL8	-12.2479	0.2009	12.4488
CM	CEBPB	-0.7008			COL1A1	-11.1172	1.2636	12.3808
hTSC-S	VIM	-2.9965	6.9957		COL6A3	-9.3504	2.9166	12.267
CM	VIM	-9.9922			PLAUR	-10.4195	1.7107	12.1302
hTSC-S	CHEK2	1.6186	2.7855		ADM	-11.3739	0.4457	11.8196
CM	CHEK2	-1.1669			MICB_MICA	-11.492	-0.0665	11.4255
hTSC-S	CRHR1	-0.9567	-0.5813		SERPINE1	-10.2103	1.0936	11.3039
CM	CRHR1	-0.3754			CCL2	-11.2166	0.0267	11.2433
hTSC-S	TSLP	-1.915	-0.8281		IL6	-11.8615	-0.6249	11.2366
CM	TSLP	-1.0869			FBN2	-11.5425	-0.4052	11.1373
hTSC-S	MFAP3	-0.5937	0.8996		COL4A1	-6.7329	4.2574	10.9903
CM	MFAP3	-1.4933			VEGFA	-9.9491	0.8586	10.8077
hTSC-S	TCL1B	-0.0575	0.7163		CCN1	-10.9538	-0.1921	10.7617
CM	TCL1B	-0.7738			EDIL3	-14.1001	-3.3832	10.7169
hTSC-S	DUOX2	0.2406	0.8913		IL6	-11.5827	-0.9189	10.6638
CM	DUOX2	-0.6507			SPARC	-9.7403	0.9011	10.6414
hTSC-S	CTF1	-1.1758	0.5085		CXCL3	-6.3594	4.1531	10.5125
CM	CTF1	-1.6843			MATN3	-7.2468	3.1942	10.441
hTSC-S	AKR1C4	-0.4159	0.5211		TIMP1	-10.9572	-0.7274	10.2298
CM	AKR1C4	-0.937			F3	-14.6595	-4.4339	10.2256
hTSC-S	HEBP1	-0.5027	0.2752		SEMA7A	-8.7897	1.2832	10.0729
CM	HEBP1	-0.7779			GAS6	-12.4686	-2.501	9.9676
hTSC-S	SERPINB5	-0.5758	3.9805		AREG	-9.5621	0.3336	9.8957
CM	SERPINB5	-4.5563			THY1	-9.3886	0.3267	9.7153
hTSC-S	HK2	-1.9219	1.9152		THBS2	-3.3773	6.2482	9.6255
CM	HK2	-3.8371			LIF	-11.8357	-2.4411	9.3946
hTSC-S	GRK5	-0.0033	0.6185		ITGBL1	-6.5999	2.6301	9.23
CM	GRK5	-0.6218			PAG1	-11.71	-2.5854	9.1246
hTSC-S	VSTM2L	0.0268	0.9268		PGF	-6.3683	2.7198	9.0881
CM	VSTM2L	-0.9			CRIM1	-8.3462	0.7293	9.0755
hTSC-S	TIA1	-0.2806	0.3396		CXCL8	-8.8922	0.1183	9.0105
CM	TIA1	-0.6202			CCL7	-5.9787	3.0284	9.0071
hTSC-S	CNPY2	0.4959	2.4284		FKBP14	-10.1952	-1.2276	8.9676
CM	CNPY2	-1.9325			CCN4	-5.811	3.005	8.816
hTSC-S	CRX	0.7982	0.9525		COL5A1	-5.6777	3.115	8.7927
CM	CRX	-0.1543			SPOCK1	-8.6219	0.1196	8.7415
hTSC-S	VAMP5	-1.381	0.9747		SDC1	-8.6775	-0.0251	8.6524
CM	VAMP5	-2.3557			LTBR	-9.2878	-0.6757	8.6121
hTSC-S	SUSD1	1.4905	2.131		PCOLCE	-9.2807	-0.8082	8.4725
CM	SUSD1	-0.6405			CCDC80	-8.6393	-0.2593	8.38
hTSC-S	RCOR1	-0.1029	0.1926		PDP1	-8.0105	0.3364	8.3469
CM	RCOR1	-0.2955			TNFRSF10B	-10.2821	-1.9398	8.3423
hTSC-S	TNF	-0.0586	1.0221		LTBP2	-9.0013	-0.6766	8.3247
CM	TNF	-1.0807			HGF	-14.0702	-5.9214	8.1488
hTSC-S	CA5A	0.515	-0.3658		IL15	-8.026	0.0237	8.0497
CM	CA5A	0.8808			GPC1	-9.3353	-1.3394	7.9959
hTSC-S	FABP6	-0.7001	-0.9349		IL11	-9.6151	-1.6917	7.9234
CM	FABP6	0.2348			CD46	-7.3407	0.5518	7.8925
hTSC-S	STK11	-2.5045	0.3819		TFPI2	-8.6668	-0.7802	7.8866
CM	STK11	-2.8864			SCRN1	-9.9094	-2.039	7.8704
hTSC-S	TSPAN1	-0.1821	0.0566		PLAT	-7.494	0.3668	7.8608
CM	TSPAN1	-0.2387			EDA2R	-8.4995	-0.6924	7.8071
hTSC-S	ACTA2	-2.7842	3.5297		DKK1	-7.9473	-0.1519	7.7954
CM	ACTA2	-6.3139			TNFRSF19	-7.8963	-0.1323	7.764
hTSC-S	MTPN	0.3403	0.717		AMIGO2	-7.2156	0.5345	7.7501
CM	MTPN	-0.3767			KIAA1549	-5.419	2.186	7.605
hTSC-S	EDIL3	-3.3832	10.7169		ANKMY2	-8.0347	-0.4338	7.6009
CM	EDIL3	-14.1001			PLSCR3	-5.4223	2.1518	7.5741
hTSC-S	ZBTB17	-0.2284	1.119		CD63	-9.7993	-2.3118	7.4875
CM	ZBTB17	-1.3474			HS6ST1	-6.2026	1.2026	7.4052
hTSC-S	PTN	-2.1983	0.2173		ACP6	-9.4899	-2.0931	7.3968
CM	PTN	-2.4156			CD70	-3.3139	4.0378	7.3517
hTSC-S	CEP43	-1.0442	0.8196		TNFRSF11B	-10.4741	-3.1518	7.3223
CM	CEP43	-1.8638			CXCL1	-3.2391	4.0432	7.2823
hTSC-S	IRAG2	0.6751	0.3578		ADGRF5	-6.5603	0.7058	7.2661
CM	IRAG2	0.3173			CLMP	-10.3089	-3.1454	7.1635
hTSC-S	COMT	-2.3647	2.6937		PRTFDC1	-7.2596	-0.1017	7.1579
CM	COMT	-5.0584			OSCAR	-5.2623	1.8853	7.1476
hTSC-S	MMP7	0.6817	1.4493		DKK3	-9.001	-1.874	7.127
CM	MMP7	-0.7676			CCN2	-6.184	0.9414	7.1254
hTSC-S	PON2	-0.0523	0.565		PLXNA4	-4.6779	2.4181	7.096
CM	PON2	-0.6173			AKR1B1	-8.704	-1.6686	7.0354
hTSC-S	ADAMTS16	-0.4715	0.8741		VIM	-9.9922	-2.9965	6.9957
CM	ADAMTS16	-1.3456			NCR3LG1	-6.5034	0.4907	6.9941
hTSC-S	GP2	-0.1918	0.5491		SLIT2	-2.1239	4.8513	6.9752
CM	GP2	-0.7409			FLRT2	-6.0159	0.951	6.9669
hTSC-S	WASF1	-0.5854	0.8368		LRIG1	-7.58	-0.6551	6.9249
CM	WASF1	-1.4222			PCDH1	-6.0152	0.9006	6.9158
hTSC-S	MPHOSPH8	-0.2448	1.3707		ADAM9	-6.5994	0.2763	6.8757
CM	MPHOSPH8	-1.6155			POSTN	-2.8305	4.017	6.8475
hTSC-S	DNAJB8	0.116	0.1132		PPP2R5A	-6.329	0.4896	6.8186
CM	DNAJB8	0.0028			NAA80	-6.6504	0.1388	6.7892
hTSC-S	SLITRK6	-2.4869	-0.5885		TINAGL1	-5.3384	1.4389	6.7773
CM	SLITRK6	-1.8984			PXN	-9.2404	-2.4733	6.7671
hTSC-S	GPR37	-7.1513	1.521		SRPX	-3.4986	3.26	6.7586
CM	GPR37	-8.6723			CST5	-7.0515	-0.3448	6.7067
hTSC-S	GZMH	-0.0138	0.2536		SLC16A1	-6.317	0.3869	6.7039
CM	GZMH	-0.2674			ULBP2	-6.6847	0.0164	6.7011
hTSC-S	GYS1	-3.2478	2.53		LRTM1	-6.8924	-0.2028	6.6896
CM	GYS1	-5.7778			LGMN	-4.222	2.4673	6.6893
hTSC-S	THPO	-0.0079	-0.0158		IL5RA	-4.7373	1.9033	6.6406
CM	THPO	0.0079			SYT1	-4.212	2.3723	6.5843
hTSC-S	CLEC1A	0.5485	1.3475		KIR2DL3	-6.4983	0.062	6.5603
CM	CLEC1A	-0.799			ALCAM	-6.0608	0.4888	6.5496
hTSC-S	ENTPD6	-0.1213	1.0254		ITGB1BP2	-5.8417	0.6793	6.521
CM	ENTPD6	-1.1467			CA12	-2.8812	3.636	6.5172
hTSC-S	IL6	-0.9837	12.4629		SPON2	-6.1584	0.3177	6.4761
CM	IL6	-13.4466			CLEC11A	-5.2263	1.2064	6.4327
hTSC-S	CEACAM8	0.1852	3.471		KIR3DL1	-5.0467	1.3454	6.3921
CM	CEACAM8	-3.2858			FGF5	-9.359	-2.9876	6.3714
hTSC-S	S100P	0.1101	0.403		NTRK3	-6.3303	-0.0023	6.328
CM	S100P	-0.2929			DFFA	-9.104	-2.7802	6.3238
hTSC-S	ENTPD5	0.1308	1.671		MXRA8	-6.2866	0.0367	6.3233
CM	ENTPD5	-1.5402			BMPER	-5.4216	0.8959	6.3175
hTSC-S	ACE2	-0.2439	0.8318		PXDNL	-5.366	0.9234	6.2894
CM	ACE2	-1.0757			CCL11	-5.224	1.0009	6.2249
hTSC-S	DCN	0.1228	5.1658		TPP1	-5.6038	0.6209	6.2247
CM	DCN	-5.043			VEGFC	-7.0992	-0.8971	6.2021
hTSC-S	GLO1	-3.0361	3.9018		CLSTN2	-2.5575	3.6444	6.2019
CM	GLO1	-6.9379			TNFRSF6B	-2.5723	3.5895	6.1618
hTSC-S	PAG1	-2.5854	9.1246		AZU1	-0.2451	5.9159	6.161
CM	PAG1	-11.71			COL18A1	-5.5236	0.6342	6.1578
hTSC-S	ADAM15	-1.62	2.9291		FAS	-5.9715	0.1667	6.1382
CM	ADAM15	-4.5491			HBEGF	-7.0883	-0.9603	6.128
hTSC-S	USP8	-2.9986	3.5654		LAP3	-6.9618	-0.8414	6.1204
CM	USP8	-6.564			SDCCAG8	-8.2715	-2.1705	6.101
hTSC-S	BMP6		0		MCFD2	-7.1131	-1.1126	6.0005
CM	BMP6				SNAP23	-6.1504	-0.1662	5.9842
hTSC-S	ITGB1BP2	0.6793	6.521		SERPINA9	-4.5139	1.4602	5.9741
CM	ITGB1BP2	-5.8417			LAYN	-7.2721	-1.3184	5.9537
hTSC-S	CTSH	0.3688	0.3998		ADAMTSL5	-4.7074	1.2452	5.9526
CM	CTSH	-0.031			LAMA4	-7.6411	-1.6953	5.9458
hTSC-S	BAG6	-2.3058	0.001		MANSC4	-4.532	1.4005	5.9325
CM	BAG6	-2.3068			CKAP4	-8.3132	-2.4206	5.8926
hTSC-S	MSTN	-0.1961	0.7007		ANGPTL4	-5.3758	0.4377	5.8135
CM	MSTN	-0.8968			USO1	-8.4427	-2.6787	5.764
hTSC-S	BOC	0.3741	1.6142		CD200	-5.3484	0.3927	5.7411
CM	BOC	-1.2401			JCHAIN	-3.2666	2.4623	5.7289
hTSC-S	ADH4	0.3444	0.5109		MFGE8	-8.3725	-2.693	5.6795
CM	ADH4	-0.1665			TP73	-2.5576	3.1061	5.6637
hTSC-S	CLTA	-1.9958	2.0786		TNFSF12	-8.1663	-2.5314	5.6349
CM	CLTA	-4.0744			TMED1	-5.3727	0.2323	5.605
hTSC-S	EPHX2		0		LELP1	-2.9038	2.6856	5.5894
CM	EPHX2				TCN2	-5.325	0.2604	5.5854
hTSC-S	TP53INP1	0.0642	0.5695		NFAT5	-4.9003	0.6157	5.516
CM	TP53INP1	-0.5053			FST	-9.3221	-3.8348	5.4873
hTSC-S	CCL27	0.0565	-0.6654		HNMT	-7.9799	-2.5072	5.4727
CM	CCL27	0.7219			CLEC4D	-2.9658	2.5012	5.467
hTSC-S	AK1	-0.9183	0.2688		SCG2	-4.3017	1.1587	5.4604
CM	AK1	-1.1871			NUBP1	-4.2331	1.2217	5.4548
hTSC-S	ANXA4	-0.4532	-0.2445		KYAT1	-8.8265	-3.3784	5.4481
CM	ANXA4	-0.2087			PLAU	-9.5988	-4.1584	5.4404
hTSC-S	ACOX1	-0.327	0.2602		CD274	-5.8966	-0.4691	5.4275
CM	ACOX1	-0.5872			FSTL1	-5.8867	-0.4799	5.4068
hTSC-S	NT-proBNP	0.5352	-0.3205		ITGB6	-5.7017	-0.3089	5.3928
CM	NT-proBNP	0.8557			PDLIM5	-6.9296	-1.5411	5.3885
hTSC-S	CLC	-0.1647	-0.0011		LRPAP1	-8.4528	-3.0704	5.3824
CM	CLC	-0.1636			PRTN3	-0.1619	5.2124	5.3743
hTSC-S	CNST	-0.1713	-0.3724		F2R	-3.3748	1.994	5.3688
CM	CNST	0.2011			TP53I3	-7.6195	-2.2705	5.349
hTSC-S	LEPR	0.2292	0.6275		CSPG4	-6.966	-1.647	5.319
CM	LEPR	-0.3983			LDLR	-6.1139	-0.797	5.3169
hTSC-S	TSHB	-0.4698	-0.7828		BANK1	-4.2978	0.9579	5.2557
CM	TSHB	0.313			SLC1A4	-5.4662	-0.2264	5.2398
hTSC-S	S100A11	-1.9591	2.2731		STX6	-7.4711	-2.2328	5.2383
CM	S100A11	-4.2322			SFTPA2	-4.6423	0.5595	5.2018
hTSC-S	VSIR	-0.8485	-0.6598		DCN	-5.043	0.1228	5.1658
CM	VSIR	-0.1887			MYOM2	-5.6189	-0.4569	5.162
hTSC-S	PCDH17	0.4078	-0.2851		SLAMF6	-5.239	-0.1132	5.1258
CM	PCDH17	0.6929			MVK	-5.1612	-0.0594	5.1018
hTSC-S	PDGFRA	-0.0088	1.5278		CTSS	-4.8888	0.2036	5.0924
CM	PDGFRA	-1.5366			CLEC4A	-5.0888	-0.0258	5.063
hTSC-S	CDH17	0.1292	-0.2374		SPP1	-1.9275	3.1213	5.0488
CM	CDH17	0.3666			FSTL3	-6.1026	-1.0664	5.0362
hTSC-S	SNX9	-0.95	-0.3327		NTF3	-8.9323	-3.9056	5.0267
CM	SNX9	-0.6173			GBP2	-4.9079	0.0778	4.9857
hTSC-S	NTRK2	0.4135	0.0611		CD40	-2.2051	2.7761	4.9812
CM	NTRK2	0.3524			NUDC	-8.4942	-3.5402	4.954
hTSC-S	ACY1	-0.6075	-0.3464		CXCL5	0.4382	5.3415	4.9033
CM	ACY1	-0.2611			CD300LF	-2.6268	2.2435	4.8703
hTSC-S	DOK2	-0.8637	-1.0253		GDNF	-4.7136	0.1222	4.8358
CM	DOK2	0.1616			CXCL6	-3.104	1.7187	4.8227
hTSC-S	AGXT	0.0382	-0.2558		EPHB4	-3.8551	0.955	4.8101
CM	AGXT	0.294			CEACAM19	-0.202	4.6028	4.8048
hTSC-S	STK4	-0.3269	-0.5941		GFRA1	-4.9508	-0.1904	4.7604
CM	STK4	0.2672			NCS1	-6.4	-1.6429	4.7571
hTSC-S	TGM2	-3.8491	2.6985		ADAM22	-4.4477	0.2921	4.7398
CM	TGM2	-6.5476			DPP6	-6.4349	-1.738	4.6969
hTSC-S	DPP7	-0.1088	2.5731		LGALS8	-6.0274	-1.336	4.6914
CM	DPP7	-2.6819			GALNT3	-3.1492	1.5279	4.6771
hTSC-S	PLIN3	-1.725	0.359		ERMAP	-4.7825	-0.1121	4.6704
CM	PLIN3	-2.084			CST3	-5.1225	-0.4626	4.6599
hTSC-S	PLPBP	-2.3001	0.0603		NEO1	-5.7498	-1.1022	4.6476
CM	PLPBP	-2.3604			TNFRSF12A	-5.0098	-0.3836	4.6262
hTSC-S	ICAM5	-2.0046	2.5481		PRTG	-3.657	0.9475	4.6045
CM	ICAM5	-4.5527			SUSD5	-5.435	-0.8701	4.5649
hTSC-S	PRKAR1A	-4.1451	-1.5787		GALNT10	-4.7335	-0.1744	4.5591
CM	PRKAR1A	-2.5664			GALNT7	-5.2729	-0.7459	4.527
hTSC-S	IL6ST	0.5635	1.3076		CCL25	-3.7681	0.7428	4.5109
CM	IL6ST	-0.7441			MME	-6.6003	-2.1763	4.424
hTSC-S	DCTPP1	-2.1158	1.0342		PALM2	-6.021	-1.6143	4.4067
CM	DCTPP1	-3.15			IFNLR1	-4.3797	0.0009	4.3806
hTSC-S	PM20D1	-0.4096	-0.5771		CANT1	-4.8604	-0.4919	4.3685
CM	PM20D1	0.1675			CSF1	-4.1509	0.1944	4.3453
hTSC-S	LACTB2	-0.9171	-0.2034		IL17RB	-4.5723	-0.2279	4.3444
CM	LACTB2	-0.7137			PNMA2	-4.2812	0.063	4.3442
hTSC-S	FADD	-2.8088	-2.4379		KRT18	-4.2461	0.0717	4.3178
CM	FADD	-0.3709			PRKAR2A	-4.0779	0.2241	4.302
hTSC-S	CGREF1	-0.0986	0.6488		PCSK7	-4.3462	-0.0576	4.2886
CM	CGREF1	-0.7474			STC2	-5.7209	-1.4448	4.2761
hTSC-S	CXCL8	0.1183	9.0105		KCTD5	-4.6121	-0.3442	4.2679
CM	CXCL8	-8.8922			DNPEP	-5.1981	-0.9336	4.2645
hTSC-S	LGALS1	-2.1787	3.7789		NECTIN2	-4.3467	-0.0918	4.2549
CM	LGALS1	-5.9576			FCGR2B	-2.4734	1.765	4.2384
hTSC-S	IGFBPL1	0.7188	1.0763		ESM1	-3.9205	0.3136	4.2341
CM	IGFBPL1	-0.3575			MFAP5	-0.1638	4.0664	4.2302
hTSC-S	MNDA	-0.0098	-0.3849		COL3A1	-3.648	0.569	4.217
CM	MNDA	0.3751			NT5E	-7.4699	-3.2697	4.2002
hTSC-S	CDH6	-0.7408	-0.4909		SCARA5	-0.6285	3.5433	4.1718
CM	CDH6	-0.2499			ATP6V1G2	-4.5377	-0.3757	4.162
hTSC-S	IL19	0.6407	2.053		IGSF9	-4.1713	-0.0431	4.1282
CM	IL19	-1.4123			METAP1D	-6.6056	-2.4848	4.1208
hTSC-S	ACAN	-0.0719	-0.1759		CDCP1	-6.4772	-2.3629	4.1143
CM	ACAN	0.104			CD59	-3.9513	0.1521	4.1034
hTSC-S	PLXNB3	-0.2381	-0.6061		HMCN2	-3.7821	0.2994	4.0815
CM	PLXNB3	0.368			EFNA4	-4.1905	-0.1384	4.0521
hTSC-S	TYRO3	-0.1227	-0.2499		LAMTOR5	-5.0259	-0.9862	4.0397
CM	TYRO3	0.1272			CD5	-2.8841	1.1415	4.0256
hTSC-S	EIF4EBP1	-1.6618	3.1296		GLIPR1	-1.677	2.3342	4.0112
CM	EIF4EBP1	-4.7914			NUCB2	-4.699	-0.6902	4.0088
hTSC-S	PDCD6	-0.1024	1.0185		HPSE	-1.3478	2.647	3.9948
CM	PDCD6	-1.1209			COL2A1	-8.9827	-4.9905	3.9922
hTSC-S	APLP1	0.6636	0.0344		TNNI3	-11.9007	-7.9202	3.9805
CM	APLP1	0.6292			SERPINB5	-4.5563	-0.5758	3.9805
hTSC-S	CLEC5A	-0.1488	1.834		ENG	-3.0001	0.9765	3.9766
CM	CLEC5A	-1.9828			TBC1D5	-5.2551	-1.3075	3.9476
hTSC-S	GSTA1	-3.0714	0.8648		NOTCH2	-1.0999	2.8425	3.9424
CM	GSTA1	-3.9362			ADGRE5	-3.7222	0.2106	3.9328
hTSC-S	IGSF8	-1.1977	2.0452		GLO1	-6.9379	-3.0361	3.9018
CM	IGSF8	-3.2429			STC1	-4.9675	-1.0781	3.8894
hTSC-S	MEP1B	-0.5192	-0.4455		LAMB1	-2.9678	0.9123	3.8801
CM	MEP1B	-0.0737			ROBO1	-3.9037	-0.0395	3.8642
hTSC-S	SDC1	-0.0251	8.6524		ANXA2	-8.4943	-4.6687	3.8256
CM	SDC1	-8.6775			IGFBP2	-1.11	2.6925	3.8025
hTSC-S	CDH2	1.5861	1.535		PSPN	-0.3455	3.4546	3.8001
CM	CDH2	0.0511			HEXIM1	-5.9969	-2.2115	3.7854
hTSC-S	MCFD2	-1.1126	6.0005		LGALS1	-5.9576	-2.1787	3.7789
CM	MCFD2	-7.1131			TXLNA	-7.2415	-3.4935	3.748
hTSC-S	FCRL1	0.4768	3.4481		LILRB1	-3.5581	0.1701	3.7282
CM	FCRL1	-2.9713			TNFRSF10A	-5.0443	-1.3213	3.723
hTSC-S	GPNMB	-0.4896	0.138		LMNB1	-3.9332	-0.2141	3.7191
CM	GPNMB	-0.6276			CD58	-3.55	0.1675	3.7175
hTSC-S	QDPR	-2.9145	0.6013		ALPP	-2.3003	1.3966	3.6969
CM	QDPR	-3.5158			SDC4	-3.6799	0.0125	3.6924
hTSC-S	GHRL	0.5754	0.0899		AGT	-2.2157	1.4752	3.6909
CM	GHRL	0.4855			IL12B	-3.4599	0.2109	3.6708
hTSC-S	PPP1R2	-0.9892	1.1582		CYB5R2	-2.0467	1.6106	3.6573
CM	PPP1R2	-2.1474			MMP10	-6.9401	-3.285	3.6551
hTSC-S	CD2AP	0.0095	1.5814		CTSC	-2.0612	1.5886	3.6498
CM	CD2AP	-1.5719			FCN1	-1.8015	1.8476	3.6491
hTSC-S	NADK	-1.1782	0.1182		DNMBP	-6.2207	-2.6062	3.6145
CM	NADK	-1.2964			ADAMTS1	-4.2875	-0.704	3.5835
hTSC-S	CBLIF	-0.5439	1.2783		IL10	-2.0325	1.5507	3.5832
CM	CBLIF	-1.8222			ARSB	-5.0416	-1.4585	3.5831
hTSC-S	TINAGL1	1.4389	6.7773		SIRPA	-3.576	0.0059	3.5819
CM	TINAGL1	-5.3384			TIE1	-2.6303	0.9393	3.5696
hTSC-S	CANT1	-0.4919	4.3685		USP8	-6.564	-2.9986	3.5654
CM	CANT1	-4.8604			LY75	-3.7333	-0.169	3.5643
hTSC-S	SSC4D	0.0336	0.0923		VEGFD	-1.6601	1.8938	3.5539
CM	SSC4D	-0.0587			SCRIB	-5.4925	-1.9431	3.5494
hTSC-S	OLR1	-0.2141	0.1326		NID2	-5.09	-1.5565	3.5335
CM	OLR1	-0.3467			ACTA2	-6.3139	-2.7842	3.5297
hTSC-S	DIABLO	-1.9772	0.0495		S100A16	-7.3664	-3.8428	3.5236
CM	DIABLO	-2.0267			RNASET2	-3.7088	-0.1926	3.5162
hTSC-S	LRP11	0.3085	2.0071		PCDH9	-2.1776	1.3348	3.5124
CM	LRP11	-1.6986			AMBN	-3.414	0.0708	3.4848
hTSC-S	SEMA3F	-0.0354	-0.2422		FKBP5	-3.5691	-0.087	3.4821
CM	SEMA3F	0.2068			IL1RL2	-2.1467	1.3323	3.479
hTSC-S	LEP	0.7794	-0.2308		RBP5	-8.0676	-4.5931	3.4745
CM	LEP	1.0102			BGN	-3.1338	0.338	3.4718
hTSC-S	LPL	-1.5016	-1.717		CEACAM8	-3.2858	0.1852	3.471
CM	LPL	0.2154			APEX1	-8.1606	-4.6985	3.4621
hTSC-S	ADGRG2	0.513	0.6881		CCL8	-4.956	-1.5008	3.4552
CM	ADGRG2	-0.1751			FCRL1	-2.9713	0.4768	3.4481
hTSC-S	SIGLEC7	-0.1044	0.8224		CSF2	-8.088	-4.6502	3.4378
CM	SIGLEC7	-0.9268			SERPINH1	-6.3042	-2.8676	3.4366
hTSC-S	NPTXR	-2.7079	0.3571		PAPPA	-6.6763	-3.2445	3.4318
CM	NPTXR	-3.065			TPK1	-1.9611	1.4601	3.4212
hTSC-S	GRAP2	-0.1188	-0.6202		MAMDC2	-5.8838	-2.4666	3.4172
CM	GRAP2	0.5014			TIGAR	-6.4213	-3.0182	3.4031
hTSC-S	CDHR5	-0.0418	-0.6373		MEGF10	-1.5221	1.8764	3.3985
CM	CDHR5	0.5955			VCAN	-3.6877	-0.2922	3.3955
hTSC-S	THOP1	-3.0453	0.1627		IRAK1	-3.9638	-0.5701	3.3937
CM	THOP1	-3.208			TGFB1	-2.7606	0.596	3.3566
hTSC-S	GLRX	-2.2589	-0.2573		LILRB2	-2.8263	0.5173	3.3436
CM	GLRX	-2.0016			SOST	-3.3001	0.0188	3.3189
hTSC-S	KITLG	-0.0786	1.8344		CRELD2	-5.6874	-2.3733	3.3141
CM	KITLG	-1.913			ADAM12	-2.0796	1.2139	3.2935
hTSC-S	PILRB	-0.4195	-0.3358		GIPR	-1.7272	1.5351	3.2623
CM	PILRB	-0.0837			HSPG2	-3.2288	0.0306	3.2594
hTSC-S	CLUL1	0.2582	-1.056		LUZP2	-4.238	-0.9896	3.2484
CM	CLUL1	1.3142			CTHRC1	-5.3641	-2.1349	3.2292
hTSC-S	AHCY	-2.9638	-0.2048		ADCYAP1R1	-2.8673	0.3516	3.2189
CM	AHCY	-2.759			KLK14	-2.4679	0.7296	3.1975
hTSC-S	FABP2	0.4406	-0.0245		TGFB2	-2.0528	1.1404	3.1932
CM	FABP2	0.4651			EPHA2	-4.4653	-1.3105	3.1548
hTSC-S	REN	-1.3221	-0.5245		TIMP2	-4.0733	-0.9272	3.1461
CM	REN	-0.7976			DAG1	-3.8654	-0.7194	3.146
hTSC-S	GDF2	-0.5393	-0.8639		VWA1	-3.0718	0.0735	3.1453
CM	GDF2	0.3246			EIF4EBP1	-4.7914	-1.6618	3.1296
hTSC-S	RNASE3	0.5097	0.7436		ARHGEF1	-2.8891	0.2298	3.1189
CM	RNASE3	-0.2339			CPE	-0.2948	2.8216	3.1164
hTSC-S	SOST	0.0188	3.3189		CAMLG	-2.6471	0.4679	3.115
CM	SOST	-3.3001			TGFBR3	-2.252	0.8553	3.1073
hTSC-S	NPDC1	-0.9247	1.0684		TMSB10	-8.0028	-4.9077	3.0951
CM	NPDC1	-1.9931			CEACAM1	0.0003	3.0953	3.095
hTSC-S	CD69	-0.0645	0.6815		SORD	-6.8298	-3.7465	3.0833
CM	CD69	-0.746			MILR1	-1.9425	1.1167	3.0592
hTSC-S	CXCL5	5.3415	4.9033		MMP13	-5.0421	-1.9955	3.0466
CM	CXCL5	0.4382			SEPTIN8	-4.3128	-1.2675	3.0453
hTSC-S	COL4A1	4.2574	10.9903		EIF4G1	-7.564	-4.5329	3.0311
CM	COL4A1	-6.7329			ERBB2	0.6989	3.6849	2.986
hTSC-S	LILRA5	-0.5288	-1.7885		CCL13	-3.1324	-0.152	2.9804
CM	LILRA5	1.2597			IGSF3	-0.4447	2.5319	2.9766
hTSC-S	MARCO	0.3057	0.2992		ADAM15	-4.5491	-1.62	2.9291
CM	MARCO	0.0065			TNFSF10	-2.6968	0.2133	2.9101
hTSC-S	ANGPTL1	-2.0147	-0.3335		ASAH2	-2.1672	0.7395	2.9067
CM	ANGPTL1	-1.6812			SERPINB8	-6.0271	-3.1274	2.8997
hTSC-S	PRSS27	-0.2774	2.2743		PPP1R9B	-5.1996	-2.3016	2.898
CM	PRSS27	-2.5517			IL10RA	-2.6335	0.2437	2.8772
hTSC-S	SORT1	-3.6664	-2.1217		BAX	-6.8512	-3.9858	2.8654
CM	SORT1	-1.5447			ADAMTS4	-0.3717	2.4794	2.8511
hTSC-S	SFTPD	-0.0261	-0.0522		PLXNB2	-2.6291	0.2173	2.8464
CM	SFTPD	0.0261			RETN	0.2628	3.1081	2.8453
hTSC-S	DDC	-0.0489	1.5413		MATN2	-5.1081	-2.2637	2.8444
CM	DDC	-1.5902			CD248	-4.2907	-1.4587	2.832
hTSC-S	SDC4	0.0125	3.6924		RBKS	-5.422	-2.591	2.831
CM	SDC4	-3.6799			ANGPT1	-4.3376	-1.5132	2.8244
hTSC-S	HMOX1	-1.0607	1.3018		ACYP1	-3.803	-0.994	2.809
CM	HMOX1	-2.3625			EDN1	-3.4136	-0.6132	2.8004
hTSC-S	SNAP23	-0.1662	5.9842		TGFBI	-4.0876	-1.2916	2.796
CM	SNAP23	-6.1504			PLA2G15	-4.6332	-1.8386	2.7946
hTSC-S	SERPINA12	-0.1495	-0.2577		OSM	-1.9225	0.8695	2.792
CM	SERPINA12	0.1082			CHEK2	-1.1669	1.6186	2.7855
hTSC-S	GH1	0.0008	0.4192		RGMB	-3.4925	-0.713	2.7795
CM	GH1	-0.4184			NCF2	-2.5749	0.1841	2.759
hTSC-S	SPON2	0.3177	6.4761		HRC	-3.1833	-0.4257	2.7576
CM	SPON2	-6.1584			GRPEL1	-6.1078	-3.3562	2.7516
hTSC-S	NECTIN2	-0.0918	4.2549		TF	-1.5928	1.1473	2.7401
CM	NECTIN2	-4.3467			RAB6A	-2.9492	-0.2119	2.7373
hTSC-S	CHRDL2	0.0043	0.0086		AGRN	-4.6064	-1.8702	2.7362
CM	CHRDL2	-0.0043			LSP1	-1.6935	1.029	2.7225
hTSC-S	ROR1	-0.2612	-0.2619		PRDX1	-6.979	-4.26	2.719
CM	ROR1	0.0007			CPA4	-4.592	-1.8849	2.7071
hTSC-S	CA13	-1.3134	-1.7302		PLEKHO1	-1.2389	1.4671	2.706
CM	CA13	0.4168			DCBLD2	-5.6648	-2.9613	2.7035
hTSC-S	CCDC80	-0.2593	8.38		DDAH1	-5.3135	-2.611	2.7025
CM	CCDC80	-8.6393			TGM2	-6.5476	-3.8491	2.6985
hTSC-S	FBP1	-0.5319	-2.1391		VIT	-2.2882	0.4071	2.6953
CM	FBP1	1.6072			GALNT2	-3.6897	-0.9945	2.6952
hTSC-S	CTSL	0.616	1.8131		COMT	-5.0584	-2.3647	2.6937
CM	CTSL	-1.1971			CTSZ	-3.194	-0.5015	2.6925
hTSC-S	NRCAM	-0.0439	-0.4904		MAPK13	-2.5297	0.1572	2.6869
CM	NRCAM	0.4465			NBN	-4.0214	-1.3377	2.6837
hTSC-S	HSPB1	-7.0718	2.1262		GCNT1	-1.1417	1.5366	2.6783
CM	HSPB1	-9.198			PCSK9	-0.7271	1.9477	2.6748
hTSC-S	THBD	0.6208	-0.0931		P4HB	-4.6257	-1.9547	2.671
CM	THBD	0.7139			GABRA4	-1.8323	0.8328	2.6651
hTSC-S	KYAT1	-3.3784	5.4481		B4GALT1	-1.397	1.2606	2.6576
CM	KYAT1	-8.8265			SEZ6	-0.5802	2.0729	2.6531
hTSC-S	FAM3C	-1.2391	-0.0127		PAM	-1.5772	1.072	2.6492
CM	FAM3C	-1.2264			TMPRSS11B	-2.1706	0.4649	2.6355
hTSC-S	TYMP	0.3827	0.2475		TAX1BP1	-2.8514	-0.2241	2.6273
CM	TYMP	0.1352			HJV	-2.0639	0.5593	2.6232
hTSC-S	PCSK9	1.9477	2.6748		ADA	-4.3034	-1.6863	2.6171
CM	PCSK9	-0.7271			MAG	-2.2617	0.3477	2.6094
hTSC-S	IGFBP7	-0.8931	2.355		TRIM21	-6.3158	-3.7159	2.5999
CM	IGFBP7	-3.2481			PSMC3	-2.449	0.1416	2.5906
hTSC-S	UMOD	0.6423	1.1043		CASP8	-5.6257	-3.0356	2.5901
CM	UMOD	-0.462			GGACT	-2.8882	-0.3022	2.586
hTSC-S	PLTP	0.1282	1.0072		FUT3_FUT5	-2.282	0.2965	2.5785
CM	PLTP	-0.879			DPP7	-2.6819	-0.1088	2.5731
hTSC-S	MFAP5	4.0664	4.2302		CTSV	-0.9963	1.5564	2.5527
CM	MFAP5	-0.1638			SEMA4C	-0.8399	1.7097	2.5496
hTSC-S	LDLR	-0.797	5.3169		ICAM5	-4.5527	-2.0046	2.5481
CM	LDLR	-6.1139			CAMKK1	-3.1108	-0.5645	2.5463
hTSC-S	CA4	0.1798	1.339		XPNPEP2	-0.2598	2.2819	2.5417
CM	CA4	-1.1592			MAD1L1	-4.4537	-1.9171	2.5366
hTSC-S	EPHB4	0.955	4.8101		DLL1	-2.1912	0.3401	2.5313
CM	EPHB4	-3.8551			GYS1	-5.7778	-3.2478	2.53
hTSC-S	CDH5	0.3462	1.1132		STX8	-2.6021	-0.0802	2.5219
CM	CDH5	-0.767			GH2	-1.1436	1.3781	2.5217
hTSC-S	CES1	0.6249	-0.0636		PRSS22	-2.2797	0.2378	2.5175
CM	CES1	0.6885			ESYT2	-2.2139	0.2786	2.4925
hTSC-S	FABP4	-0.0244	0.3171		MITD1	-5.6148	-3.1223	2.4925
CM	FABP4	-0.3415			CHMP6	-2.1957	0.296	2.4917
hTSC-S	IGFBP1	0.3476	0.3296		MET	-1.6684	0.8206	2.489
CM	IGFBP1	0.018			ERP44	-3.3123	-0.8326	2.4797
hTSC-S	PLAT	0.3668	7.8608		DUSP29	-2.2115	0.2557	2.4672
CM	PLAT	-7.494			GGT5	-2.2136	0.2513	2.4649
hTSC-S	ICAM2	0.0273	-0.2634		NUDT16	-4.5418	-2.0874	2.4544
CM	ICAM2	0.2907			PTPRF	-2.1702	0.2842	2.4544
hTSC-S	ADAMTS13	0.5931	1.1252		TNFSF11	-1.6049	0.843	2.4479
CM	ADAMTS13	-0.5321			PCDH7	-1.3227	1.1227	2.4454
hTSC-S	IL1RL1	1.0696	2.1607		FGF16	-0.8483	1.5833	2.4316
CM	IL1RL1	-1.0911			QPCT	-2.5373	-0.1063	2.431
hTSC-S	GDF15	-2.3132	0.4531		CNPY2	-1.9325	0.4959	2.4284
CM	GDF15	-2.7663			MMP12	-5.448	-3.054	2.394
hTSC-S	PLA2G1B	0.3732	0.8875		CFH	-1.2375	1.1459	2.3834
CM	PLA2G1B	-0.5143			PDCD5	-3.9141	-1.533	2.3811
hTSC-S	NOTCH3	0.2289	0.6691		HSBP1	-5.3035	-2.9238	2.3797
CM	NOTCH3	-0.4402			CSF3	0.382	2.7616	2.3796
hTSC-S	LTBP2	-0.6766	8.3247		PTPRH	-2.048	0.3297	2.3777
CM	LTBP2	-9.0013			LTO1	-2.7355	-0.3608	2.3747
hTSC-S	TGFBR3	0.8553	3.1073		TAP1	0.0204	2.3833	2.3629
CM	TGFBR3	-2.252			ENDOU	0.0707	2.4258	2.3551
hTSC-S	VWF	0.1392	0.7784		IGFBP7	-3.2481	-0.8931	2.355
CM	VWF	-0.6392			TXNDC15	-2.0429	0.299	2.3419
hTSC-S	PEAR1	0.3856	1.5553		TEX101	-1.8694	0.4723	2.3417
CM	PEAR1	-1.1697			IFI30	-2.0451	0.2934	2.3385
hTSC-S	REG3A	-0.5089	-0.3028		FCAMR	-1.3501	0.9764	2.3265
CM	REG3A	-0.2061			KIR2DS4	-0.6383	1.6849	2.3232
hTSC-S	XG	-1.5714	-1.6564		NDUFS6	-3.3216	-0.9985	2.3231
CM	XG	0.085			LCAT	-2.031	0.2911	2.3221
hTSC-S	ADGRE5	0.2106	3.9328		RNF149	-1.9726	0.3487	2.3213
CM	ADGRE5	-3.7222			CD302	-2.2081	0.1081	2.3162
hTSC-S	FUCA1	-0.0557	0.7514		RHOC	-5.0693	-2.7538	2.3155
CM	FUCA1	-0.8071			KIF20B	-0.2456	2.0659	2.3115
hTSC-S	CD209	-0.088	1.6761		BCL2L1	-3.1044	-0.8001	2.3043
CM	CD209	-1.7641			WASHC3	-2.3462	-0.0684	2.2778
hTSC-S	MB	0.258	0.2214		PRRT3	-3.0524	-0.7748	2.2776
CM	MB	0.0366			LMNB2	-3.2396	-0.9633	2.2763
hTSC-S	DKK3	-1.874	7.127		PRSS27	-2.5517	-0.2774	2.2743
CM	DKK3	-9.001			S100A11	-4.2322	-1.9591	2.2731
hTSC-S	TNFRSF10C	-1.317	0.8629		LILRB5	-2.072	0.1976	2.2696
CM	TNFRSF10C	-2.1799			FNDC1	-1.1268	1.1268	2.2536
hTSC-S	REG1B	0.0386	-1.2742		TNFRSF4	-1.8219	0.4268	2.2487
CM	REG1B	1.3128			GOLM2	-1.9651	0.2822	2.2473
hTSC-S	IL2RA	-1.2055	-1.1553		SMAD1	-1.3858	0.8489	2.2347
CM	IL2RA	-0.0502			PGD	-3.9882	-1.7539	2.2343
hTSC-S	PDGFRB	0.3002	0.8537		NID1	-0.8237	1.4097	2.2334
CM	PDGFRB	-0.5535			SLC39A14	-2.0271	0.2008	2.2279
hTSC-S	MET	0.8206	2.489		ITIH3	-1.1589	1.0667	2.2256
CM	MET	-1.6684			DLK1	-2.0685	0.1495	2.218
hTSC-S	ESAM	0.0334	0.3465		ABL1	-4.7047	-2.4882	2.2165
CM	ESAM	-0.3131			IKZF2	-1.5396	0.669	2.2086
hTSC-S	CA3	0.5612	0.8729		KLRB1	-2.1353	0.0711	2.2064
CM	CA3	-0.3117			NFKBIE	-2.7283	-0.5476	2.1807
hTSC-S	TNFSF13B	0.1417	0.4842		IL1RL1	-1.0911	1.0696	2.1607
CM	TNFSF13B	-0.3425			CXCL12	-0.5545	1.6006	2.1551
hTSC-S	ALCAM	0.4888	6.5496		NAAA	-2.1774	-0.0274	2.15
CM	ALCAM	-6.0608			SIGLEC6	-2.1858	-0.0456	2.1402
hTSC-S	PLA2G2A	-0.02	-0.04		MSLNL	-1.9468	0.1912	2.138
CM	PLA2G2A	0.02			SUSD1	-0.6405	1.4905	2.131
hTSC-S	MSMB	0.4932	0.8703		TRIM5	-2.9416	-0.8141	2.1275
CM	MSMB	-0.3771			HSPB1	-9.198	-7.0718	2.1262
hTSC-S	CTSB	-0.077	0.9533		MENT	-1.0595	1.0378	2.0973
CM	CTSB	-1.0303			SMAD2	-0.8356	1.2605	2.0961
hTSC-S	ICAM3	1.0422	1.8892		HLA-A	-0.9804	1.1124	2.0928
CM	ICAM3	-0.847			DBNL	-3.5464	-1.4638	2.0826
hTSC-S	DPT	1.2504	1.2576		CLTA	-4.0744	-1.9958	2.0786
CM	DPT	-0.0072			TNF	-1.2085	0.866	2.0745
hTSC-S	CRTAC1	-0.2096	-0.427		KLRD1	-1.6858	0.3843	2.0701
CM	CRTAC1	0.2174			PAXX	-1.3413	0.7191	2.0604
hTSC-S	CPA1	0.7861	0.8665		PGM2	-1.172	0.8874	2.0594
CM	CPA1	-0.0804			FLT3LG	-3.2164	-1.1584	2.058
hTSC-S	SERPINA11	0.1471	1.5071		PTH1R	-0.511	1.5451	2.0561
CM	SERPINA11	-1.36			IL19	-1.4123	0.6407	2.053
hTSC-S	CXCL16	-0.8932	1.3435		IGSF8	-3.2429	-1.1977	2.0452
CM	CXCL16	-2.2367			SCPEP1	-2.1037	-0.0616	2.0421
hTSC-S	SEMA7A	1.2832	10.0729		WASF3	-2.588	-0.5476	2.0404
CM	SEMA7A	-8.7897			IL10RB	-2.205	-0.1716	2.0334
hTSC-S	LGALS3	-1.033	0.8113		RRM2	-2.0377	-0.0045	2.0332
CM	LGALS3	-1.8443			HMOX2	-3.6067	-1.577	2.0297
hTSC-S	MEGF9	-1.7104	-1.1159		CD160	-1.7018	0.3275	2.0293
CM	MEGF9	-0.5945			VWA5A	-1.0141	1.0141	2.0282
hTSC-S	CORO1A	-1.68	-1.3994		CCL28	-0.9385	1.0893	2.0278
CM	CORO1A	-0.2806			MERTK	-0.8521	1.1648	2.0169
hTSC-S	ENG	0.9765	3.9766		ITGAV	-4.3565	-2.3405	2.016
CM	ENG	-3.0001			LRP11	-1.6986	0.3085	2.0071
hTSC-S	ENPP2	0.661	1.0239		EPB41L5	-1.7999	0.2058	2.0057
CM	ENPP2	-0.3629			TMEM132A	-1.5928	0.4117	2.0045
hTSC-S	CPB1	0.1678	1.1636		TGFA	-2.079	-0.0757	2.0033
CM	CPB1	-0.9958			RARRES2	-0.8452	1.1569	2.0021
hTSC-S	SELE	0.2423	1.2898		LSM1	-0.6933	1.3036	1.9969
CM	SELE	-1.0475			AARSD1	-5.552	-3.5585	1.9935
hTSC-S	PAM	1.072	2.6492		PPME1	-5.1885	-3.1975	1.991
CM	PAM	-1.5772			ENO1	-5.2793	-3.2909	1.9884
hTSC-S	COL6A3	2.9166	12.267		USP47	-2.1325	-0.1454	1.9871
CM	COL6A3	-9.3504			TET2	1.6233	3.6077	1.9844
hTSC-S	CST6	0.6715	1.8475		F7	-0.1031	1.8723	1.9754
CM	CST6	-1.176			ANGPT2	-2.8802	-0.9114	1.9688
hTSC-S	CSTB	-2.9446	1.9577		CSTB	-4.9023	-2.9446	1.9577
CM	CSTB	-4.9023			KLRC1	-1.7917	0.1654	1.9571
hTSC-S	DLK1	0.1495	2.218		ATRAID	-3.8399	-1.8856	1.9543
CM	DLK1	-2.0685			WASL	-1.1143	0.8399	1.9542
hTSC-S	GUSB	0.0323	-0.1716		PDCD1LG2	-2.86	-0.9169	1.9431
CM	GUSB	0.2039			TNFRSF11A	-0.8552	1.0813	1.9365
hTSC-S	SCARF1	0.1886	0.9657		MAEA	-2.2899	-0.3618	1.9281
CM	SCARF1	-0.7771			SIRPB1	-0.9321	0.993	1.9251
hTSC-S	CELA3A	0.1966	-0.2085		C2	-0.4064	1.5165	1.9229
CM	CELA3A	0.4051			IGHMBP2	-1.9272	-0.0047	1.9225
hTSC-S	CCN3	-2.4568	0.8873		CDC123	-2.0709	-0.1526	1.9183
CM	CCN3	-3.3441			HK2	-3.8371	-1.9219	1.9152
hTSC-S	HYOU1	0.212	0.424		DDR1	-1.8619	0.0456	1.9075
CM	HYOU1	-0.212			CEP170	-4.6009	-2.6948	1.9061
hTSC-S	LILRB2	0.5173	3.3436		LONP1	-5.4738	-3.5687	1.9051
CM	LILRB2	-2.8263			STEAP4	-1.1378	0.7652	1.903
hTSC-S	ST6GAL1	0.4444	0.9505		CD99	-2.5331	-0.6369	1.8962
CM	ST6GAL1	-0.5061			SCARB2	-1.9941	-0.101	1.8931
hTSC-S	TIE1	0.9393	3.5696		FCRLB	-0.9225	0.9675	1.89
CM	TIE1	-2.6303			IL12A_IL12B	-3.6064	-1.7168	1.8896
hTSC-S	SIRPA	0.0059	3.5819		ICAM3	-0.847	1.0422	1.8892
CM	SIRPA	-3.576			FOXO1	-0.8794	1.0086	1.888
hTSC-S	CASP3	-2.7447	1.6252		CHIT1	-1.5048	0.3806	1.8854
CM	CASP3	-4.3699			PAFAH2	-1.4423	0.4426	1.8849
hTSC-S	PTPRS	-0.6483	0.5482		IL4R	-1.9672	-0.0848	1.8824
CM	PTPRS	-1.1965			PFKFB2	-3.6707	-1.7944	1.8763
hTSC-S	CNTN1	0.3354	0.3395		CXCL10	-5.6277	-3.7527	1.875
CM	CNTN1	-0.0041			S100A12	-2.4414	-0.5685	1.8729
hTSC-S	BPIFB1	0.3979	0.3363		COX6B1	-1.575	0.2924	1.8674
CM	BPIFB1	0.0616			GNAS	-1.4189	0.4427	1.8616
hTSC-S	AZU1	5.9159	6.161		TBCA	-3.4582	-1.6086	1.8496
CM	AZU1	-0.2451			CST6	-1.176	0.6715	1.8475
hTSC-S	PTPRF	0.2842	2.4544		TANK	-0.7173	1.1254	1.8427
CM	PTPRF	-2.1702			CBLN1	-0.6846	1.1524	1.837
hTSC-S	NOTCH1	0.2261	0.8181		KITLG	-1.913	-0.0786	1.8344
CM	NOTCH1	-0.592			CLEC5A	-1.9828	-0.1488	1.834
hTSC-S	CHIT1	0.3806	1.8854		SCRIB	-4.0541	-2.2213	1.8328
CM	CHIT1	-1.5048			TNFRSF21	0.8166	2.6457	1.8291
hTSC-S	PDGFA	0.5871	0.7513		ITM2A	-1.3012	0.5138	1.815
CM	PDGFA	-0.1642			CTSL	-1.1971	0.616	1.8131
hTSC-S	ACP5	-0.1278	1.0974		PTS	-4.4403	-2.6328	1.8075
CM	ACP5	-1.2252			PFDN6	-1.59	0.2146	1.8046
hTSC-S	ITGB2	-1.6783	-0.3868		CIAPIN1	-3.7722	-1.9701	1.8021
CM	ITGB2	-1.2915			VGF	-1.5951	0.2044	1.7995
hTSC-S	FAS	0.1667	6.1382		SNAP29	-2.1561	-0.36	1.7961
CM	FAS	-5.9715			TPPP2	-1.8038	-0.0097	1.7941
hTSC-S	PLXNB2	0.2173	2.8464		FGF23	-1.9076	-0.114	1.7936
CM	PLXNB2	-2.6291			ITGA5	-0.8792	0.9062	1.7854
hTSC-S	GAS6	-2.501	9.9676		GLA	-1.7708	0.0097	1.7805
CM	GAS6	-12.4686			NRP1	-0.8543	0.9246	1.7789
hTSC-S	EGFR	0.1673	0.3276		MDGA1	-5.1854	-3.4102	1.7752
CM	EGFR	-0.1603			DTX2	-0.126	1.6477	1.7737
hTSC-S	QPCT	-0.1063	2.431		DUSP3	-0.6604	1.1114	1.7718
CM	QPCT	-2.5373			GRN	-2.1987	-0.4285	1.7702
hTSC-S	RNASET2	-0.1926	3.5162		PRCP	-3.1603	-1.3959	1.7644
CM	RNASET2	-3.7088			FOLR2	-0.2178	1.5449	1.7627
hTSC-S	SPP1	3.1213	5.0488		NTF4	-1.0522	0.7097	1.7619
CM	SPP1	-1.9275			RBFOX3	-4.2124	-2.4581	1.7543
hTSC-S	LILRB1	0.1701	3.7282		TRAF2	-2.8138	-1.0615	1.7523
CM	LILRB1	-3.5581			GFRAL	-2.0101	-0.2605	1.7496
hTSC-S	LILRB5	0.1976	2.2696		FGD3	-0.8018	0.946	1.7478
CM	LILRB5	-2.072			EDAR	-1.0258	0.7101	1.7359
hTSC-S	IGFBP2	2.6925	3.8025		CRISP2	-1.8277	-0.0948	1.7329
CM	IGFBP2	-1.11			GBP6	-0.1041	1.625	1.7291
hTSC-S	PI3	0.9315	1.0667		IFNL1	-1.2904	0.4373	1.7277
CM	PI3	-0.1352			KAZALD1	-2.6874	-0.9677	1.7197
hTSC-S	RETN	3.1081	2.8453		SHISA5	-2.2131	-0.5034	1.7097
CM	RETN	0.2628			CILP	-1.0539	0.655	1.7089
hTSC-S	CCL15	-0.6239	-0.7463		CREG1	-0.8665	0.8344	1.7009
CM	CCL15	0.1224			APOA2	-1.4973	0.1936	1.6909
hTSC-S	PRTN3	5.2124	5.3743		NPHS1	-0.7447	0.9458	1.6905
CM	PRTN3	-0.1619			METAP2	-5.405	-3.7158	1.6892
hTSC-S	FAP	0.0631	0.2513		CLEC4C	-0.6267	1.0612	1.6879
CM	FAP	-0.1882			DHODH	-1.4525	0.2321	1.6846
hTSC-S	PPIB	-0.3597	1.24		DLL4	-1.2435	0.4377	1.6812
CM	PPIB	-1.5997			CSRP3	-0.6195	1.0608	1.6803
hTSC-S	COL18A1	0.6342	6.1578		TFAP2A	-1.8089	-0.1309	1.678
CM	COL18A1	-5.5236			HAVCR1	-1.5829	0.0944	1.6773
hTSC-S	AMY2A	-0.0521	-0.4782		CD209	-1.7641	-0.088	1.6761
CM	AMY2A	0.4261			ENTPD5	-1.5402	0.1308	1.671
hTSC-S	CCL16	0.314	0.889		EGFL7	-3.1232	-1.4543	1.6689
CM	CCL16	-0.575			ADGRE2	-1.7562	-0.0882	1.668
hTSC-S	COL1A1	1.2636	12.3808		SCN2A	-1.6471	0.0192	1.6663
CM	COL1A1	-11.1172			FOXO3	-0.1051	1.5603	1.6654
hTSC-S	BLMH	-0.8974	0.5935		MFAP3L	-0.4558	1.1988	1.6546
CM	BLMH	-1.4909			TPT1	-3.3855	-1.7389	1.6466
hTSC-S	PRCP	-1.3959	1.7644		PTPRM	-1.4187	0.224	1.6427
CM	PRCP	-3.1603			PAEP	-0.3971	1.2438	1.6409
hTSC-S	PGLYRP1		0		SCRIB	-4.8353	-3.1971	1.6382
CM	PGLYRP1				SAG	-1.6307	0.0018	1.6325
hTSC-S	CD59	0.1521	4.1034		CASP3	-4.3699	-2.7447	1.6252
CM	CD59	-3.9513			STAMBP	-4.0873	-2.4623	1.625
hTSC-S	AMY2B	0.3329	0.8774		BOC	-1.2401	0.3741	1.6142
CM	AMY2B	-0.5445			CD79B	-1.1061	0.5048	1.6109
hTSC-S	TCN2	0.2604	5.5854		LAMP3	-1.1821	0.4288	1.6109
CM	TCN2	-5.325			PVR	-2.8158	-1.2066	1.6092
hTSC-S	SERPINE1	1.0936	11.3039		NPY	-1.683	-0.0767	1.6063
CM	SERPINE1	-10.2103			JAM3	-2.1656	-0.5593	1.6063
hTSC-S	MCAM	-0.0784	-0.1568		CST1	-2.0045	-0.4032	1.6013
CM	MCAM	0.0784			PSMD9	-2.1325	-0.5327	1.5998
hTSC-S	DEFA1_DEFA1B	-0.0752	-0.9574		IMPG1	-1.4351	0.1646	1.5997
CM	DEFA1_DEFA1B	0.8822			ST3GAL1	-2.0208	-0.4263	1.5945
hTSC-S	VASN	-1.4913	-1.286		SCLY	-2.8739	-1.2873	1.5866
CM	VASN	-0.2053			PFDN2	-2.3373	-0.7518	1.5855
hTSC-S	ART3	0.3026	-0.3656		TNFSF9	-0.7222	0.8623	1.5845
CM	ART3	0.6682			CD2AP	-1.5719	0.0095	1.5814
hTSC-S	CNDP1	-0.0785	-1.2365		SPON1	-0.7887	0.7906	1.5793
CM	CNDP1	1.158			CNGB3	-1.2831	0.2947	1.5778
hTSC-S	IL18BP	-0.0239	-0.1699		AMN	-1.1047	0.4655	1.5702
CM	IL18BP	0.146			GFER	-4.1968	-2.6283	1.5685
hTSC-S	F9	0.2084	0.7382		GNGT1	-1.5629	-0.0015	1.5614
CM	F9	-0.5298			STX16	-1.538	0.0223	1.5603
hTSC-S	ANPEP	0.384	0.373		LTB	-0.8002	0.7601	1.5603
CM	ANPEP	0.011			PHYKPL	0.1773	1.7364	1.5591
hTSC-S	SSC5D	-2.4057	-0.2332		LTBP3	-1.8816	-0.3239	1.5577
CM	SSC5D	-2.1725			PHLDB1	-4.4851	-2.9276	1.5575
hTSC-S	ITIH3	1.0667	2.2256		C4BPB	-2.0151	-0.4589	1.5562
CM	ITIH3	-1.1589			PEAR1	-1.1697	0.3856	1.5553
hTSC-S	CDH1	-0.4567	-0.898		DNAJC9	-1.6155	-0.0602	1.5553
CM	CDH1	0.4413			IL20RA	-0.4751	1.0781	1.5532
hTSC-S	NCAM1	-0.6391	-0.2813		S100A13	-6.5246	-4.9742	1.5504
CM	NCAM1	-0.3578			CAPG	-3.0269	-1.4772	1.5497
hTSC-S	LBP	-0.0888	-0.264		C1GALT1C1	-1.027	0.5215	1.5485
CM	LBP	0.1752			GRHPR	-1.4343	0.1089	1.5432
hTSC-S	OSMR	-2.9794	-0.3997		DDC	-1.5902	-0.0489	1.5413
CM	OSMR	-2.5797			GATD3	-2.0648	-0.527	1.5378
hTSC-S	HYAL1	0.0857	0.5673		BTN3A2	-0.788	0.7486	1.5366
CM	HYAL1	-0.4816			CDH2	0.0511	1.5861	1.535
hTSC-S	CTSD	-0.4618	-0.876		PTEN	-2.3773	-0.8487	1.5286
CM	CTSD	0.4142			PDGFRA	-1.5366	-0.0088	1.5278
hTSC-S	TNC	-0.3576	-0.0669		TPPP3	-0.4683	1.059	1.5273
CM	TNC	-0.2907			RECK	-1.0266	0.5006	1.5272
hTSC-S	CD163	-0.8366	-1.6096		IST1	-2.6678	-1.1423	1.5255
CM	CD163	0.773			GPR37	-8.6723	-7.1513	1.521
hTSC-S	SPARCL1	-0.0098	-0.6385		NFU1	-4.9004	-3.381	1.5194
CM	SPARCL1	0.6287			YTHDF3	-1.6351	-0.1198	1.5153
hTSC-S	NID1	1.4097	2.2334		LRRN1	-1.3472	0.1679	1.5151
CM	NID1	-0.8237			RAD23B	-2.3447	-0.8303	1.5144
hTSC-S	AXL	0.4743	0.6509		RASSF2	-0.497	1.0142	1.5112
CM	AXL	-0.1766			GSTP1	-2.542	-1.0331	1.5089
hTSC-S	PRSS2	0.2754	0.4629		MFAP4	-1.736	-0.2286	1.5074
CM	PRSS2	-0.1875			SERPINA11	-1.36	0.1471	1.5071
hTSC-S	CTSZ	-0.5015	2.6925		CAMSAP1	-3.306	-1.8006	1.5054
CM	CTSZ	-3.194			PMS1	-2.2145	-0.7107	1.5038
hTSC-S	CHL1	0.2793	-0.5422		TLR3	-1.0586	0.445	1.5036
CM	CHL1	0.8215			TFPI	-2.1153	-0.6179	1.4974
hTSC-S	C1QTNF1	-1.2245	1.0153		GFAP	-1.2172	0.2754	1.4926
CM	C1QTNF1	-2.2398			LRTM2	-0.8581	0.6344	1.4925
hTSC-S	THBS4	-0.4495	-0.9348		DCDC2C	-1.3447	0.1457	1.4904
CM	THBS4	0.4853			PENK	-1.439	0.0476	1.4866
hTSC-S	TFRC	-0.5484	-0.8518		VTA1	-2.8995	-1.4137	1.4858
CM	TFRC	0.3034			IGBP1	-2.6853	-1.2037	1.4816
hTSC-S	KIT	-0.3015	-1.171		CRYZL1	-5.6118	-4.1316	1.4802
CM	KIT	0.8695			ELN	-1.5019	-0.0222	1.4797
hTSC-S	TFF3	-0.8571	-2.1653		PIBF1	-2.3646	-0.887	1.4776
CM	TFF3	1.3082			CCDC50	-3.7925	-2.3205	1.472
hTSC-S	F7	1.8723	1.9754		FGFBP1	-1.1593	0.309	1.4683
CM	F7	-0.1031			APOL1	-1.2676	0.1985	1.4661
hTSC-S	RARRES2	1.1569	2.0021		GIPC2	-1.7982	-0.3325	1.4657
CM	RARRES2	-0.8452			TRAF3IP2	-1.5119	-0.0466	1.4653
hTSC-S	APOM	0.5609	-2.1786		OMG	-6.8012	-5.3374	1.4638
CM	APOM	2.7395			NSFL1C	-3.7368	-2.2732	1.4636
hTSC-S	TIMD4	-0.3353	0.051		TRIM25	-3.9967	-2.5363	1.4604
CM	TIMD4	-0.3863			MMP7	-0.7676	0.6817	1.4493
hTSC-S	ITGB1	0.2586	0.56		TBCC	-2.8193	-1.3713	1.448
CM	ITGB1	-0.3014			ARAF	-0.9933	0.4546	1.4479
hTSC-S	CD55	0.1799	0.2848		FKBPL	-1.5997	-0.155	1.4447
CM	CD55	-0.1049			EGLN1	-3.6363	-2.1922	1.4441
hTSC-S	CD14	-0.1118	0.2709		AXIN1	-1.8681	-0.4292	1.4389
CM	CD14	-0.3827			PKD2	-4.7182	-3.2823	1.4359
hTSC-S	SELP	0.3846	0.753		HIP1R	-2.5531	-1.1196	1.4335
CM	SELP	-0.3684			MTHFD2	-1.6944	-0.2613	1.4331
hTSC-S	CD46	0.5518	7.8925		ASGR1	-0.5067	0.9238	1.4305
CM	CD46	-7.3407			INPP1	-4.7914	-3.3623	1.4291
hTSC-S	GP1BA	-0.1687	-0.7204		MAGED1	-1.2902	0.1389	1.4291
CM	GP1BA	0.5517			NOS1	-0.4065	1.0225	1.429
hTSC-S	FCN2	-0.6421	-0.8892		IDUA	-2.4612	-1.0331	1.4281
CM	FCN2	0.2471			HDGF	-5.2499	-3.8243	1.4256
hTSC-S	HSPG2	0.0306	3.2594		PPP1R12B	-0.8142	0.6066	1.4208
CM	HSPG2	-3.2288			DHPS	-2.9986	-1.5799	1.4187
hTSC-S	PCOLCE	-0.8082	8.4725		CENPF	-0.5536	0.8638	1.4174
CM	PCOLCE	-9.2807			ARF6	-2.7326	-1.3171	1.4155
hTSC-S	IL6R	-0.0191	1.1315		HS3ST3B1	-2.2976	-0.8822	1.4154
CM	IL6R	-1.1506			CNP	-4.6026	-3.1921	1.4105
hTSC-S	SOD1	-0.7942	-0.8453		ELOA	-4.112	-2.7018	1.4102
CM	SOD1	0.0511			TPMT	-4.0425	-2.6327	1.4098
hTSC-S	FCGR3B	-0.0231	-0.6682		CHRDL1	0.0591	1.4683	1.4092
CM	FCGR3B	0.6451			PRUNE2	-0.8822	0.5176	1.3998
hTSC-S	TFPI	-0.6179	1.4974		RELT	-0.8795	0.5191	1.3986
CM	TFPI	-2.1153			IL2RB	-1.44	-0.0425	1.3975
hTSC-S	AOC3	-0.3976	-0.6856		DHRS4L2	-1.2329	0.1628	1.3957
CM	AOC3	0.288			PDIA4	-2.7764	-1.3817	1.3947
hTSC-S	NRP1	0.9246	1.7789		TP53	-4.3509	-2.9581	1.3928
CM	NRP1	-0.8543			CCL17	-1.4039	-0.0124	1.3915
hTSC-S	FCGR2A	-0.6466	-1.4859		EFHD1	-0.6453	0.743	1.3883
CM	FCGR2A	0.8393			FKBP4	-5.2747	-3.8882	1.3865
hTSC-S	LCN2	-0.1078	-0.8667		CRIP2	-3.6149	-2.2292	1.3857
CM	LCN2	0.7589			AIFM1	-0.9715	0.4142	1.3857
hTSC-S	CR2	-0.2015	-1.141		MSRA	-5.6627	-4.2832	1.3795
CM	CR2	0.9395			ANGPTL2	-5.5735	-4.1991	1.3744
hTSC-S	ADA2	-0.305	-0.3172		IL25	-1.4361	-0.0629	1.3732
CM	ADA2	0.0122			MPHOSPH8	-1.6155	-0.2448	1.3707
hTSC-S	CCL18	-0.0453	-0.5679		CD101	-1.6883	-0.3193	1.369
CM	CCL18	0.5226			NACC1	-2.444	-1.0771	1.3669
hTSC-S	VCAM1	-0.2996	-0.6407		APRT	-3.7388	-2.3732	1.3656
CM	VCAM1	0.3411			PCDH12	-1.888	-0.5233	1.3647
hTSC-S	CD93	0.0007	-1.925		LHB	-0.1891	1.1748	1.3639
CM	CD93	1.9257			MMP3	-4.5733	-3.2108	1.3625
hTSC-S	IGFBP3	-0.2316	0.8019		DARS1	-3.4557	-2.0986	1.3571
CM	IGFBP3	-1.0335			SUSD4	-2.7169	-1.3616	1.3553
hTSC-S	CHI3L1	-0.2934	-0.3413		TPD52L2	-3.2572	-1.9032	1.354
CM	CHI3L1	0.0479			FLT1	-4.5266	-3.1731	1.3535
hTSC-S	CST3	-0.4626	4.6599		SHD	0.1271	1.4792	1.3521
CM	CST3	-5.1225			SCAMP3	-4.6293	-3.2783	1.351
hTSC-S	CCL14	-0.4299	-0.4567		CLEC1A	-0.799	0.5485	1.3475
CM	CCL14	0.0268			LAMA1	-0.5758	0.7705	1.3463
hTSC-S	PROC	0.5367	0.3196		BTLA	-0.1636	1.1816	1.3452
CM	PROC	0.2171			CXCL16	-2.2367	-0.8932	1.3435
hTSC-S	ANG	-3.5819	-3.662		TAB2	-2.071	-0.7313	1.3397
CM	ANG	0.0801			CA4	-1.1592	0.1798	1.339
hTSC-S	FETUB	-0.3974	0.355		AGRP	-1.8502	-0.5136	1.3366
CM	FETUB	-0.7524			NHLRC3	-1.674	-0.3383	1.3357
hTSC-S	COMP	-0.322	-0.9457		CSPG5	-1.9964	-0.6634	1.333
CM	COMP	0.6237			C1QTNF6	-0.2136	1.1189	1.3325
hTSC-S	DPP4	-0.2842	-0.7983		BCL2L15	-1.5988	-0.2714	1.3274
CM	DPP4	0.5141			CEP85	-0.6978	0.6186	1.3164
hTSC-S	ANGPTL3	-0.6802	-0.377		NCAN	-1.3366	-0.0216	1.315
CM	ANGPTL3	-0.3032			OPHN1	-1.0507	0.2627	1.3134
hTSC-S	PTGDS	-1.4315	-1.7658		DAPP1	-1.1678	0.1442	1.312
CM	PTGDS	0.3343			EHD3	-0.807	0.5011	1.3081
hTSC-S	CA1	0.0004	0.2819		IL6ST	-0.7441	0.5635	1.3076
CM	CA1	-0.2815			LAT2	-0.9025	0.4021	1.3046
hTSC-S	C2	1.5165	1.9229		PSIP1	-1.8261	-0.5234	1.3027
CM	C2	-0.4064			HMOX1	-2.3625	-1.0607	1.3018
hTSC-S	ICAM1	-1.7158	-1.5893		S100A14	-0.9807	0.3175	1.2982
CM	ICAM1	-0.1265			RRAS	-1.499	-0.2017	1.2973
hTSC-S	CCL5	-1.0948	-0.9662		PRKAG3	-1.3715	-0.0763	1.2952
CM	CCL5	-0.1286			PDRG1	-0.4893	0.8034	1.2927
hTSC-S	IGFBP6	-2.3585	0.2171		SELE	-1.0475	0.2423	1.2898
CM	IGFBP6	-2.5756			IL18R1	-1.3113	-0.025	1.2863
hTSC-S	EFEMP1	-0.6424	-1.1164		SCN4B	-1.8175	-0.5313	1.2862
CM	EFEMP1	0.474			CBLIF	-1.8222	-0.5439	1.2783
hTSC-S	REG1A	-0.2399	-1.6784		EPN1	-1.0292	0.2476	1.2768
CM	REG1A	1.4385			TOM1L2	-0.3059	0.9704	1.2763
hTSC-S	GGH	-0.1245	-0.1496		CD276	-1.5576	-0.287	1.2706
CM	GGH	0.0251			CRH	-0.6339	0.6339	1.2678
hTSC-S	TGFBI	-1.2916	2.796		NFATC1	-0.0414	1.2244	1.2658
CM	TGFBI	-4.0876			NAMPT	-2.6487	-1.384	1.2647
hTSC-S	TIMP1	-0.7274	10.2298		FKBP7	-2.6924	-1.4291	1.2633
CM	TIMP1	-10.9572			SH2D1A	-0.7496	0.5135	1.2631
hTSC-S	IL2	0.3937	0.5532		IRAK4	-1.4192	-0.1561	1.2631
CM	IL2	-0.1595			IDO1	-1.2125	0.05	1.2625
hTSC-S	IL10RA	0.2437	2.8772		ELAC1	-4.224	-2.963	1.261
CM	IL10RA	-2.6335			SIGLEC5	-1.1882	0.0713	1.2595
hTSC-S	PAPPA	-3.2445	3.4318		DPT	-0.0072	1.2504	1.2576
CM	PAPPA	-6.6763			GAL	-1.5142	-0.2585	1.2557
hTSC-S	IL20RA	1.0781	1.5532		BAIAP2	-1.9696	-0.714	1.2556
CM	IL20RA	-0.4751			CTRL	-1.1704	0.0832	1.2536
hTSC-S	EIF5A	0.7618	0.705		NPC2	-1.5301	-0.2767	1.2534
CM	EIF5A	0.0568			CDKN1A	-6.0384	-4.7859	1.2525
hTSC-S	JUN	-1.237	0.9464		CEND1	-4.4992	-3.2491	1.2501
CM	JUN	-2.1834			SLC28A1	-0.7913	0.4577	1.249
hTSC-S	RAB37	-0.0048	-0.1323		WAS	-0.7473	0.4993	1.2466
CM	RAB37	0.1275			SYNGAP1	-0.4685	0.7774	1.2459
hTSC-S	IL4	1.8422	-0.3744		LETM1	-3.1492	-1.9058	1.2434
CM	IL4	2.2166			SCRIB	-3.3892	-2.1466	1.2426
hTSC-S	IL1B	-0.747	-1.0329		PPIB	-1.5997	-0.3597	1.24
CM	IL1B	0.2859			ANXA11	-1.5802	-0.341	1.2392
hTSC-S	IL33	-0.1737	1.0077		BNIP3L	-2.461	-1.2223	1.2387
CM	IL33	-1.1814			CGN	-0.9523	0.2846	1.2369
hTSC-S	LILRB4	0.5658	1.2218		CD99L2	-1.3695	-0.133	1.2365
CM	LILRB4	-0.656			MINDY1	-1.1326	0.1019	1.2345
hTSC-S	IL13	0.0165	0.3085		LATS1	-1.2343	-0.0011	1.2332
CM	IL13	-0.292			TSPAN8	-0.2066	1.0261	1.2327
hTSC-S	IL10	1.5507	3.5832		IL17A	-1.1105	0.121	1.2315
CM	IL10	-2.0325			JPT2	-2.3505	-1.119	1.2315
hTSC-S	ARNT	0.1184	0.7884		QSOX1	-1.2044	0.0253	1.2297
CM	ARNT	-0.67			HSPB6	-3.0416	-1.8127	1.2289
hTSC-S	TNFAIP8	-3.1933	-0.5379		MINK1	-0.3882	0.8403	1.2285
CM	TNFAIP8	-2.6554			SLAMF1	-0.0765	1.1481	1.2246
hTSC-S	LTO1	-0.3608	2.3747		LILRB4	-0.656	0.5658	1.2218
CM	LTO1	-2.7355			ABHD14B	-2.5362	-1.3165	1.2197
hTSC-S	ACTN4	-0.1057	1.1649		DRAXIN	-1.3656	-0.1472	1.2184
CM	ACTN4	-1.2706			ADAM8	-0.5088	0.7069	1.2157
hTSC-S	LAP3	-0.8414	6.1204		COQ7	-0.7312	0.4827	1.2139
CM	LAP3	-6.9618			SERPINE2	-1.9347	-0.7237	1.211
hTSC-S	AMBN	0.0708	3.4848		TNFRSF9	-0.5024	0.7045	1.2069
CM	AMBN	-3.414			CNTN5	-2.6956	-1.4905	1.2051
hTSC-S	LRRN1	0.1679	1.5151		IL17C	-1.8767	-0.6727	1.204
CM	LRRN1	-1.3472			HNRNPK	-1.6543	-0.4505	1.2038
hTSC-S	PREB	-0.2744	0.1675		PARP1	-1.4077	-0.2059	1.2018
CM	PREB	-0.4419			ITGB5	-2.5208	-1.32	1.2008
hTSC-S	IL24	-0.8379	-0.7389		MORC3	-1.3908	-0.1935	1.1973
CM	IL24	-0.099			OTOA	-0.8453	0.3503	1.1956
hTSC-S	CEP164	-0.3185	-0.0014		ATXN3	-3.1886	-1.9978	1.1908
CM	CEP164	-0.3171			IGDCC4	-1.4481	-0.2582	1.1899
hTSC-S	NBN	-1.3377	2.6837		COMMD1	-2.4272	-1.2392	1.188
CM	NBN	-4.0214			FCAR	-0.9557	0.2318	1.1875
hTSC-S	FCRL3	-1.0137	0.8532		GBP1	-6.9651	-5.7782	1.1869
CM	FCRL3	-1.8669			CNTNAP2	-0.9507	0.2292	1.1799
hTSC-S	PRKAB1	-0.1471	0.0773		PAFAH1B3	-0.6471	0.5326	1.1797
CM	PRKAB1	-0.2244			SPART	-2.1244	-0.9483	1.1761
hTSC-S	PNPT1	-0.9213	-0.0898		IL3RA	-1.141	0.0342	1.1752
CM	PNPT1	-0.8315			EPHB6	-0.0185	1.1565	1.175
hTSC-S	ARTN	-0.0545	-0.3039		CA11	-1.8094	-0.6375	1.1719
CM	ARTN	0.2494			MAP1LC3A	-1.9784	-0.8095	1.1689
hTSC-S	RABGAP1L	-0.564	-0.0097		CCS	-1.4823	-0.3139	1.1684
CM	RABGAP1L	-0.5543			IL7	-0.5194	0.6489	1.1683
hTSC-S	NCLN	-0.7483	-0.7935		ACTN4	-1.2706	-0.1057	1.1649
CM	NCLN	0.0452			CPB1	-0.9958	0.1678	1.1636
hTSC-S	IL22RA1	0.8761	0.5057		APOF	-0.4933	0.6702	1.1635
CM	IL22RA1	0.3704			PPP1R2	-2.1474	-0.9892	1.1582
hTSC-S	IL2RB	-0.0425	1.3975		VSTM1	-1.3121	-0.1673	1.1448
CM	IL2RB	-1.44			GLOD4	-3.5583	-2.4151	1.1432
hTSC-S	MYO9B	-1.5433	0.847		IL6R	-1.1506	-0.0191	1.1315
CM	MYO9B	-2.3903			EDF1	-2.9257	-1.7985	1.1272
hTSC-S	AOC1	0.1013	0.7913		ILKAP	-2.3594	-1.2332	1.1262
CM	AOC1	-0.69			ADAMTS13	-0.5321	0.5931	1.1252
hTSC-S	IL20	0.3067	0.6742		BAMBI	-0.5292	0.5948	1.124
CM	IL20	-0.3675			ZBTB17	-1.3474	-0.2284	1.119
hTSC-S	RGS8	0.3273	0.4151		SCGN	-0.5981	0.5209	1.119
CM	RGS8	-0.0878			MIF	-2.9217	-1.8027	1.119
hTSC-S	IL11	-1.6917	7.9234		CCL20	-3.0233	-1.9062	1.1171
CM	IL11	-9.6151			KIR2DL2	-0.1596	0.9571	1.1167
hTSC-S	IL17F	0.3901	-0.0352		FASLG	-0.7654	0.3503	1.1157
CM	IL17F	0.4253			STXBP3	-1.2075	-0.0919	1.1156
hTSC-S	SCGN	0.5209	1.119		CDH5	-0.767	0.3462	1.1132
CM	SCGN	-0.5981			OFD1	-0.3707	0.7413	1.112
hTSC-S	CXCL14	0.3702	0.5123		LMOD1	-4.0888	-2.9775	1.1113
CM	CXCL14	-0.1421			RWDD1	-2.8887	-1.7784	1.1103
hTSC-S	MVK	-0.0594	5.1018		STAT2	-2.0309	-0.9208	1.1101
CM	MVK	-5.1612			GAD2	-0.5316	0.5775	1.1091
hTSC-S	WNT9A	0.3124	0.7279		SIAE	-1.1148	-0.0081	1.1067
CM	WNT9A	-0.4155			CD300E	-0.208	0.8964	1.1044
hTSC-S	IL3RA	0.0342	1.1752		UMOD	-0.462	0.6423	1.1043
CM	IL3RA	-1.141			TREML2	-1.1412	-0.037	1.1042
hTSC-S	SIT1	0.5315	0.0569		SIGLEC10	-0.9057	0.1951	1.1008
CM	SIT1	0.4746			ACP5	-1.2252	-0.1278	1.0974
hTSC-S	FXYD5	-0.0722	0.4467		RNF43	-0.4933	0.6038	1.0971
CM	FXYD5	-0.5189			CDC26	-2.3935	-1.2972	1.0963
hTSC-S	CXCL12	1.6006	2.1551		CD28	-0.4134	0.6769	1.0903
CM	CXCL12	-0.5545			ASS1	-3.1226	-2.0331	1.0895
hTSC-S	NRTN	-0.2955	0.286		DEFB116	-0.6368	0.4517	1.0885
CM	NRTN	-0.5815			SPINK4	-0.7828	0.3007	1.0835
hTSC-S	DGKZ	0.7997	0.6613		TDP1	-2.1244	-1.0415	1.0829
CM	DGKZ	0.1384			CARHSP1	-1.7811	-0.7	1.0811
hTSC-S	PADI2	0.231	-0.0876		KLK4	-2.6	-1.519	1.081
CM	PADI2	0.3186			EEF1D	-2.3683	-1.2903	1.078
hTSC-S	PRKCQ	-0.2312	-0.4437		CRHBP	-0.7879	0.2895	1.0774
CM	PRKCQ	0.2125			IGFBPL1	-0.3575	0.7188	1.0763
hTSC-S	IL17A	0.121	1.2315		HLA-E	-1.6604	-0.5849	1.0755
CM	IL17A	-1.1105			SCGB1A1	-0.5534	0.5221	1.0755
hTSC-S	NFATC3	-0.1991	0.4321		HTR1A	-0.9443	0.1262	1.0705
CM	NFATC3	-0.6312			MRPL58	-1.0699	0.0001	1.07
hTSC-S	GALNT3	1.5279	4.6771		NPDC1	-1.9931	-0.9247	1.0684
CM	GALNT3	-3.1492			INSL4	-1.1675	-0.1007	1.0668
hTSC-S	IL5	0.2685	0.3739		PI3	-0.1352	0.9315	1.0667
CM	IL5	-0.1054			SUGT1	-1.14	-0.0733	1.0667
hTSC-S	TNF	0.866	2.0745		FBLN2	-0.0655	0.9973	1.0628
CM	TNF	-1.2085			PTPN1	-2.4583	-1.3982	1.0601
hTSC-S	TANK	1.1254	1.8427		ZPR1	-1.6345	-0.5747	1.0598
CM	TANK	-0.7173			SMPDL3A	-1.1748	-0.116	1.0588
hTSC-S	SPRY2	-3.7009	-1.3452		ASAH1	-0.5371	0.5212	1.0583
CM	SPRY2	-2.3557			KIFBP	-5.2736	-4.2174	1.0562
hTSC-S	TPT1	-1.7389	1.6466		AKT1S1	-3.7218	-2.6662	1.0556
CM	TPT1	-3.3855			SLAMF8	-0.9423	0.1113	1.0536
hTSC-S	IL17C	-0.6727	1.204		AMY1A_AMY1B_AMY1C	0.1297	1.1821	1.0524
CM	IL17C	-1.8767			SOWAHA	-0.5252	0.5252	1.0504
hTSC-S	YTHDF3	-0.1198	1.5153		HDGFL2	-2.4814	-1.4345	1.0469
CM	YTHDF3	-1.6351			FZD8	-1.3331	-0.2915	1.0416
hTSC-S	WAS	0.4993	1.2466		STX3	-1.8268	-0.7854	1.0414
CM	WAS	-0.7473			GOPC	-2.7626	-1.7219	1.0407
hTSC-S	TNFRSF13C	0.5549	0.7101		IDO1	-2.2242	-1.187	1.0372
CM	TNFRSF13C	-0.1552			DCTPP1	-3.15	-2.1158	1.0342
hTSC-S	IL17D	-1.9077	0.6451		IKBKG	-2.5437	-1.5123	1.0314
CM	IL17D	-2.5528			INPPL1	-2.3961	-1.3649	1.0312
hTSC-S	MILR1	1.1167	3.0592		ENTPD6	-1.1467	-0.1213	1.0254
CM	MILR1	-1.9425			ENPP2	-0.3629	0.661	1.0239
hTSC-S	PRDX3	-0.6814	0.2933		TNF	-1.0807	-0.0586	1.0221
CM	PRDX3	-0.9747			PSME2	-4.0482	-3.0277	1.0205
hTSC-S	ICA1	-0.9325	-1.6617		IL7R	-0.7012	0.319	1.0202
CM	ICA1	0.7292			CLSTN3	-1.6788	-0.6602	1.0186
hTSC-S	IRAK1	-0.5701	3.3937		PDCD6	-1.1209	-0.1024	1.0185
CM	IRAK1	-3.9638			LMOD1	-3.1706	-2.1545	1.0161
hTSC-S	IL12RB1	0.4339	0.4087		C1QTNF1	-2.2398	-1.2245	1.0153
CM	IL12RB1	0.0252			BRAP	-2.4263	-1.4145	1.0118
hTSC-S	IL1RL2	1.3323	3.479		LY96	-1.026	-0.0172	1.0088
CM	IL1RL2	-2.1467			IL33	-1.1814	-0.1737	1.0077
hTSC-S	IL1A	-0.8936	-0.9309		PLTP	-0.879	0.1282	1.0072
CM	IL1A	0.0373			B2M	0.0259	1.0292	1.0033
hTSC-S	GBP2	0.0778	4.9857		BTC	-0.4532	0.5497	1.0029
CM	GBP2	-4.9079			SARG	-0.6592	0.3423	1.0015
hTSC-S	FGF5	-2.9876	6.3714		GCLM	-0.9377	0.0633	1.001
CM	FGF5	-9.359			RILPL2	-0.0519	0.9468	0.9987
hTSC-S	CSF3	2.7616	2.3796		FOLR3	-12.2306	-11.2327	0.9979
CM	CSF3	0.382			DBN1	-2.5317	-1.5345	0.9972
hTSC-S	AMN	0.4655	1.5702		CACYBP	-2.2413	-1.2463	0.995
CM	AMN	-1.1047			VPS28	-0.6901	0.3025	0.9926
hTSC-S	ITGB6	-0.3089	5.3928		TUBB3	-5.2355	-4.244	0.9915
CM	ITGB6	-5.7017			CCDC28A	-0.3927	0.594	0.9867
hTSC-S	JCHAIN	2.4623	5.7289		TREML1	-1.3209	-0.3344	0.9865
CM	JCHAIN	-3.2666			NAA10	-2.0702	-1.084	0.9862
hTSC-S	IFNG	0.3181	0.4621		TBL1X	-0.6993	0.2856	0.9849
CM	IFNG	-0.144			GBA	-0.8968	0.0871	0.9839
hTSC-S	SLAMF1	1.1481	1.2246		NRN1	-0.7884	0.1948	0.9832
CM	SLAMF1	-0.0765			VTCN1	-0.117	0.8642	0.9812
hTSC-S	ENAH	-3.6568	0.7234		L3HYPDH	-0.2181	0.7584	0.9765
CM	ENAH	-4.3802			CD6	-0.9405	0.0358	0.9763
hTSC-S	IL15RA	0.3025	0.605		VAMP5	-2.3557	-1.381	0.9747
CM	IL15RA	-0.3025			DNAJB14	-3.1414	-2.1711	0.9703
hTSC-S	PARP1	-0.2059	1.2018		MCEMP1	-0.8986	0.0688	0.9674
CM	PARP1	-1.4077			ALMS1	-0.6992	0.2671	0.9663
hTSC-S	FABP9	0.4307	0.7263		SCARF1	-0.7771	0.1886	0.9657
CM	FABP9	-0.2956			RSPO1	-0.2771	0.6886	0.9657
hTSC-S	SRPK2	-0.8707	0.5055		CHGA	-1.0173	-0.0517	0.9656
CM	SRPK2	-1.3762			TADA3	-0.9178	0.0432	0.961
hTSC-S	FGF2	6.207	0.6816		SMTN	-2.6997	-1.7397	0.96
CM	FGF2	5.5254			TNFRSF1A	-2.8231	-1.8644	0.9587
hTSC-S	ITM2A	0.5138	1.815		IFNGR2	-1.5795	-0.621	0.9585
CM	ITM2A	-1.3012			PODXL2	-0.2597	0.6985	0.9582
hTSC-S	BACH1	-0.2043	0.5422		CD3D	-1.241	-0.283	0.958
CM	BACH1	-0.7465			MAP3K5	-0.9486	0.0091	0.9577
hTSC-S	IFNLR1	0.0009	4.3806		CD80	-0.6498	0.3066	0.9564
CM	IFNLR1	-4.3797			TGOLN2	-0.1071	0.8468	0.9539
hTSC-S	TRAF2	-1.0615	1.7523		CTSB	-1.0303	-0.077	0.9533
CM	TRAF2	-2.8138			PSAPL1	0.2174	1.1701	0.9527
hTSC-S	SULT2A1	0.3466	0.4379		CRX	-0.1543	0.7982	0.9525
CM	SULT2A1	-0.0913			ST6GAL1	-0.5061	0.4444	0.9505
hTSC-S	SPINK4	0.3007	1.0835		KRT8	-0.9545	-0.005	0.9495
CM	SPINK4	-0.7828			LAT	0.0404	0.9893	0.9489
hTSC-S	NUB1	-2.018	0.781		ARHGEF5	-0.2419	0.706	0.9479
CM	NUB1	-2.799			TACSTD2	-0.3539	0.5928	0.9467
hTSC-S	PSPN	3.4546	3.8001		JUN	-2.1834	-1.237	0.9464
CM	PSPN	-0.3455			ZFYVE19	-1.4775	-0.534	0.9435
hTSC-S	ALDH3A1	0.3893	0.5447		CRYBB1	-0.7051	0.2378	0.9429
CM	ALDH3A1	-0.1554			C1QA	-0.8555	0.0861	0.9416
hTSC-S	BCL2L11		0		CRLF1	-1.9746	-1.0341	0.9405
CM	BCL2L11				NEFL	-1.0401	-0.1	0.9401
hTSC-S	SH2D1A	0.5135	1.2631		TCP11	-0.5068	0.4284	0.9352
CM	SH2D1A	-0.7496			IMPACT	-2.2962	-1.3658	0.9304
hTSC-S	FOXO1	1.0086	1.888		ARHGEF12	-1.3088	-0.3787	0.9301
CM	FOXO1	-0.8794			MAP4K5	-2.0573	-1.1281	0.9292
hTSC-S	VASH1	-1.003	0.2651		CKMT1A_CKMT1B	-0.7282	0.1998	0.928
CM	VASH1	-1.2681			SCN3A	-0.4777	0.4502	0.9279
hTSC-S	BID		0		VSTM2L	-0.9	0.0268	0.9268
CM	BID				EREG	-2.2304	-1.305	0.9254
hTSC-S	METAP1D	-2.4848	4.1208		ITGA6	-0.4944	0.4296	0.924
CM	METAP1D	-6.6056			FUS	-1.207	-0.2835	0.9235
hTSC-S	HLA-DRA	0.2064	-0.1218		CALCOCO2	-3.8463	-2.9262	0.9201
CM	HLA-DRA	0.3282			GHRHR	-0.4653	0.4531	0.9184
hTSC-S	TBC1D5	-1.3075	3.9476		SCN3B	-0.3626	0.5555	0.9181
CM	TBC1D5	-5.2551			PDLIM7	-3.243	-2.3265	0.9165
hTSC-S	EPO	0.0933	0.2736		MYH4	-0.3092	0.6073	0.9165
CM	EPO	-0.1803			ZNRD2	-3.8455	-2.9296	0.9159
hTSC-S	CCL7	3.0284	9.0071		IGFBP4	-0.8617	0.0514	0.9131
CM	CCL7	-5.9787			SMAD5	-0.8525	0.0596	0.9121
hTSC-S	DAPP1	0.1442	1.312		ASPN	-0.6511	0.2609	0.912
CM	DAPP1	-1.1678			RUVBL1	-1.1359	-0.2242	0.9117
hTSC-S	EDAR	0.7101	1.7359		CDC42BPB	-2.6632	-1.7535	0.9097
CM	EDAR	-1.0258			MAPK9	-2.5037	-1.5969	0.9068
hTSC-S	TRIM5	-0.8141	2.1275		GJA8	-1.0293	-0.1245	0.9048
CM	TRIM5	-2.9416			THAP12	-0.3033	0.6006	0.9039
hTSC-S	DPP10	-0.2015	-0.1896		RPL14	-2.4737	-1.5703	0.9034
CM	DPP10	-0.0119			DNM3	-1.583	-0.6821	0.9009
hTSC-S	ITGA6	0.4296	0.924		FOLH1	-0.3881	0.512	0.9001
CM	ITGA6	-0.4944			MFAP3	-1.4933	-0.5937	0.8996
hTSC-S	FCRL6	0.2418	0.846		FGFBP3	-2.2698	-1.3708	0.899
CM	FCRL6	-0.6042			FRZB	-1.7137	-0.8157	0.898
hTSC-S	LSP1	1.029	2.7225		BSG	-1.6578	-0.7616	0.8962
CM	LSP1	-1.6935			TOP1MT	-0.6456	0.2506	0.8962
hTSC-S	STX8	-0.0802	2.5219		CINP	-0.755	0.1403	0.8953
CM	STX8	-2.6021			DDX58	-3.085	-2.1905	0.8945
hTSC-S	HLA-E	-0.5849	1.0755		CASP7	-1.5508	-0.6568	0.894
CM	HLA-E	-1.6604			GZMA	-0.8018	0.0919	0.8937
hTSC-S	TRIM21	-3.7159	2.5999		DUOX2	-0.6507	0.2406	0.8913
CM	TRIM21	-6.3158			PSMG3	-2.3741	-1.4841	0.89
hTSC-S	PSIP1	-0.5234	1.3027		OPTC	-10.0203	-9.1307	0.8896
CM	PSIP1	-1.8261			CCL16	-0.575	0.314	0.889
hTSC-S	IL7	0.6489	1.1683		CD22	-0.4442	0.4448	0.889
CM	IL7	-0.5194			TNFAIP2	-2.3611	-1.4733	0.8878
hTSC-S	SAMD9L	-1.2712	0.1485		PLA2G1B	-0.5143	0.3732	0.8875
CM	SAMD9L	-1.4197			CCN3	-3.3441	-2.4568	0.8873
hTSC-S	SIGLEC10	0.1951	1.1008		CDH4	-0.6694	0.2175	0.8869
CM	SIGLEC10	-0.9057			CEACAM21	-0.7599	0.1265	0.8864
hTSC-S	ISM1	0.1484	0.2968		UBE2L6	-2.1141	-1.2285	0.8856
CM	ISM1	-0.1484			WFIKKN1	-1.2431	-0.3597	0.8834
hTSC-S	SLC39A5	0.6681	0.7172		KCNIP4	-0.09	0.7911	0.8811
CM	SLC39A5	-0.0491			NUDT5	-1.867	-0.9864	0.8806
hTSC-S	BTN3A2	0.7486	1.5366		ARFIP1	-1.4554	-0.5756	0.8798
CM	BTN3A2	-0.788			ATG16L1	-1.5045	-0.6259	0.8786
hTSC-S	MLN	-0.1747	-0.6649		AMY2B	-0.5445	0.3329	0.8774
CM	MLN	0.4902			NPPC	-1.6592	-0.7832	0.876
hTSC-S	SCRN1	-2.039	7.8704		GSAP	0.1421	1.0172	0.8751
CM	SCRN1	-9.9094			ADAMTS16	-1.3456	-0.4715	0.8741
hTSC-S	PROK1	0.145	0.29		CA3	-0.3117	0.5612	0.8729
CM	PROK1	-0.145			GPD1	-0.8407	0.031	0.8717
hTSC-S	IKBKG	-1.5123	1.0314		LRP1	-3.7316	-2.8612	0.8704
CM	IKBKG	-2.5437			MSMB	-0.3771	0.4932	0.8703
hTSC-S	NFATC1	1.2244	1.2658		KLK10	-0.6823	0.1868	0.8691
CM	NFATC1	-0.0414			ST13	-1.9572	-1.0906	0.8666
hTSC-S	CCL26	-5.1716	-4.1817		CPA1	-0.0804	0.7861	0.8665
CM	CCL26	-0.9899			OTUD7B	-1.7323	-0.8672	0.8651
hTSC-S	CLEC4C	1.0612	1.6879		GSTA1	-3.9362	-3.0714	0.8648
CM	CLEC4C	-0.6267			SORCS2	-0.2104	0.6537	0.8641
hTSC-S	CEACAM21	0.1265	0.8864		TNF	-0.1761	0.6873	0.8634
CM	CEACAM21	-0.7599			RET	-1.0167	-0.1533	0.8634
hTSC-S	PSMG3	-1.4841	0.89		TNFRSF10C	-2.1799	-1.317	0.8629
CM	PSMG3	-2.3741			GPR158	-0.4472	0.4157	0.8629
hTSC-S	COL9A1	-8.853	0.1234		ADAM23	-1.5157	-0.6529	0.8628
CM	COL9A1	-8.9764			SELPLG	-0.5098	0.3511	0.8609
hTSC-S	GOPC	-1.7219	1.0407		NUDT2	-0.9236	-0.0628	0.8608
CM	GOPC	-2.7626			PDIA2	-0.959	-0.1025	0.8565
hTSC-S	MAP2K6	-1.1643	0.0136		TREH	0.0747	0.9308	0.8561
CM	MAP2K6	-1.1779			RAP1A	-0.7824	0.0737	0.8561
hTSC-S	NT5C3A	-0.3762	-0.5162		CCER2	-1.4957	-0.6401	0.8556
CM	NT5C3A	0.14			CEACAM16	-0.0115	0.8438	0.8553
hTSC-S	ARHGEF12	-0.3787	0.9301		PDGFRB	-0.5535	0.3002	0.8537
CM	ARHGEF12	-1.3088			FCRL3	-1.8669	-1.0137	0.8532
hTSC-S	CASP2	0.0706	0.5604		SIGLEC1	-0.1558	0.6971	0.8529
CM	CASP2	-0.4898			BCAT1	-3.3825	-2.5308	0.8517
hTSC-S	CNTNAP2	0.2292	1.1799		TEF	-0.6737	0.1759	0.8496
CM	CNTNAP2	-0.9507			EPHA4	-2.0206	-1.1715	0.8491
hTSC-S	MAPK9	-1.5969	0.9068		SPTLC1	-0.8255	0.0227	0.8482
CM	MAPK9	-2.5037			MTDH	-1.094	-0.2463	0.8477
hTSC-S	BCR	-0.856	0.7079		MYO9B	-2.3903	-1.5433	0.847
CM	BCR	-1.5639			FCRL6	-0.6042	0.2418	0.846
hTSC-S	CLIP2	-3.783	-1.448		KDR	-0.451	0.394	0.845
CM	CLIP2	-2.335			FGF9	-0.1384	0.7064	0.8448
hTSC-S	SELPLG	0.3511	0.8609		CRELD1	-0.419	0.419	0.838
CM	SELPLG	-0.5098			WASF1	-1.4222	-0.5854	0.8368
hTSC-S	CXADR	0.3031	0.6062		PPL	-0.73	0.1063	0.8363
CM	CXADR	-0.3031			KIAA2013	-0.6414	0.1926	0.834
hTSC-S	IL15	0.0237	8.0497		LAIR2	-0.542	0.291	0.833
CM	IL15	-8.026			FGFR4	-1.1427	-0.3098	0.8329
hTSC-S	IL6	-0.7126	14.3127		ACE2	-1.0757	-0.2439	0.8318
CM	IL6	-15.0253			KIF1C	-2.7368	-1.9057	0.8311
hTSC-S	FCAR	0.2318	1.1875		BSND	-0.7286	0.1007	0.8293
CM	FCAR	-0.9557			LARP1	-2.2908	-1.4617	0.8291
hTSC-S	CD83	0.2899	0.5798		TMPRSS11D	-0.5175	0.3079	0.8254
CM	CD83	-0.2899			VSTM2B	-0.3453	0.4785	0.8238
hTSC-S	NCR1	0.0125	0.3896		IGDCC3	-0.2824	0.541	0.8234
CM	NCR1	-0.3771			SIGLEC7	-0.9268	-0.1044	0.8224
hTSC-S	NCF2	0.1841	2.759		DDX25	-0.3278	0.4944	0.8222
CM	NCF2	-2.5749			CEP43	-1.8638	-1.0442	0.8196
hTSC-S	NPPC	-0.7832	0.876		NOTCH1	-0.592	0.2261	0.8181
CM	NPPC	-1.6592			CERT1	-5.5241	-4.706	0.8181
hTSC-S	CCL28	1.0893	2.0278		CASP1	-6.1143	-5.2963	0.818
CM	CCL28	-0.9385			DPY30	-3.27	-2.4566	0.8134
hTSC-S	PTX3	3.1051	13.8652		PSMD5	-1.9133	-1.1001	0.8132
CM	PTX3	-10.7601			LGALS3	-1.8443	-1.033	0.8113
hTSC-S	PTH1R	1.5451	2.0561		GAS2	-2.7536	-1.9436	0.81
CM	PTH1R	-0.511			DDX1	-0.8997	-0.0902	0.8095
hTSC-S	EGLN1	-2.1922	1.4441		PPP3R1	-2.9768	-2.171	0.8058
CM	EGLN1	-3.6363			KLK6	-0.344	0.4613	0.8053
hTSC-S	CLEC4A	-0.0258	5.063		MTSS2	-1.1149	-0.3121	0.8028
CM	CLEC4A	-5.0888			IGFBP3	-1.0335	-0.2316	0.8019
hTSC-S	OSM	0.8695	2.792		SHBG	-0.8319	-0.0317	0.8002
CM	OSM	-1.9225			SFRP1	-13.0077	-12.2078	0.7999
hTSC-S	HSD11B1	0.7225	0.7321		MED21	0.0872	0.8851	0.7979
CM	HSD11B1	-0.0096			SEPTIN7	-0.8953	-0.0976	0.7977
hTSC-S	IL4R	-0.0848	1.8824		DNAJB2	-0.7581	0.0373	0.7954
CM	IL4R	-1.9672			CD300A	-0.5046	0.2905	0.7951
hTSC-S	IRAK4	-0.1561	1.2631		IL1R1	-0.5973	0.1967	0.794
CM	IRAK4	-1.4192			KLK3	-0.4013	0.3927	0.794
hTSC-S	ICAM4	0.1406	0.7808		BTN2A1	-2.8528	-2.0588	0.794
CM	ICAM4	-0.6402			AOC1	-0.69	0.1013	0.7913
hTSC-S	DECR1	-0.7579	0.2856		YARS1	-2.1335	-1.3435	0.79
CM	DECR1	-1.0435			ARNT	-0.67	0.1184	0.7884
hTSC-S	LY75	-0.169	3.5643		F12	-0.0605	0.725	0.7855
CM	LY75	-3.7333			CR1	-0.407	0.377	0.784
hTSC-S	ITGA11	0.0171	0.4188		YES1	-2.3345	-1.5507	0.7838
CM	ITGA11	-0.4017			VAV3	-1.624	-0.8421	0.7819
hTSC-S	AXIN1	-0.4292	1.4389		NUB1	-2.799	-2.018	0.781
CM	AXIN1	-1.8681			ICAM4	-0.6402	0.1406	0.7808
hTSC-S	ANXA11	-0.341	1.2392		VWF	-0.6392	0.1392	0.7784
CM	ANXA11	-1.5802			CACNA1C	-0.5118	0.2662	0.778
hTSC-S	CD4	-0.8671	0.3235		SLC9A3R1	-0.8864	-0.113	0.7734
CM	CD4	-1.1906			CHMP1A	-5.2643	-4.4917	0.7726
hTSC-S	IL17RB	-0.2279	4.3444		SIGLEC15	-0.7376	0.035	0.7726
CM	IL17RB	-4.5723			RAB10	-0.7264	0.0427	0.7691
hTSC-S	LTA		0		SFTPA1	0.1977	0.9661	0.7684
CM	LTA				ITPR1	-0.7931	-0.0271	0.766
hTSC-S	PIK3AP1	-1.1691	-1.0812		DCUN1D2	-0.4336	0.332	0.7656
CM	PIK3AP1	-0.0879			BAG3	-2.7432	-1.9784	0.7648
hTSC-S	MGMT	-0.2026	0.2454		PGR	-0.3865	0.3776	0.7641
CM	MGMT	-0.448			FKBP1B	-0.0246	0.7368	0.7614
hTSC-S	HEXIM1	-2.2115	3.7854		IGF1R	-1.2859	-0.5251	0.7608
CM	HEXIM1	-5.9969			PLA2G10	-1.0385	-0.2832	0.7553
hTSC-S	CLEC4G	-1.5511	-4.3516		PTPRN2	-0.674	0.0792	0.7532
CM	CLEC4G	2.8005			TMEM25	-1.1221	-0.3689	0.7532
hTSC-S	NTF3	-3.9056	5.0267		SELP	-0.3684	0.3846	0.753
CM	NTF3	-8.9323			BLOC1S2	-1.2761	-0.5232	0.7529
hTSC-S	TNFSF11	0.843	2.4479		C2orf69	-0.8138	-0.0619	0.7519
CM	TNFSF11	-1.6049			FUCA1	-0.8071	-0.0557	0.7514
hTSC-S	MICB_MICA	-0.0665	11.4255		PDGFA	-0.1642	0.5871	0.7513
CM	MICB_MICA	-11.492			REG3G	-0.2943	0.4547	0.749
hTSC-S	BANK1	0.9579	5.2557		USP28	-1.156	-0.4077	0.7483
CM	BANK1	-4.2978			FOLR1	-1.4759	-0.7295	0.7464
hTSC-S	CD200R1	1.2178	0.6633		LDLRAP1	-0.3107	0.4356	0.7463
CM	CD200R1	0.5545			RNASE3	-0.2339	0.5097	0.7436
hTSC-S	KRT19	0.4704	0.6455		C1QBP	-1.0822	-0.3401	0.7421
CM	KRT19	-0.1751			CREB3	-0.9577	-0.217	0.7407
hTSC-S	PLXNA4	2.4181	7.096		IFNW1	-0.7888	-0.0483	0.7405
CM	PLXNA4	-4.6779			F9	-0.5298	0.2084	0.7382
hTSC-S	PTPRM	0.224	1.6427		DAB2	-1.627	-0.889	0.738
CM	PTPRM	-1.4187			STX4	-3.141	-2.4033	0.7377
hTSC-S	CD70	4.0378	7.3517		HSD11B1	-0.0096	0.7225	0.7321
CM	CD70	-3.3139			CPPED1	-3.4357	-2.7042	0.7315
hTSC-S	TGFA	-0.0757	2.0033		TPR	-2.6868	-1.9559	0.7309
CM	TGFA	-2.079			SLIRP	-1.4936	-0.7629	0.7307
hTSC-S	IL5RA	1.9033	6.6406		PTGES2	-2.4404	-1.7112	0.7292
CM	IL5RA	-4.7373			WNT9A	-0.4155	0.3124	0.7279
hTSC-S	SLAMF7	0.2856	0.5712		ANXA5	-1.9848	-1.2573	0.7275
CM	SLAMF7	-0.2856			DNPH1	-2.4029	-1.6759	0.727
hTSC-S	CD200	0.3927	5.7411		FABP9	-0.2956	0.4307	0.7263
CM	CD200	-5.3484			DDHD2	-1.7791	-1.0545	0.7246
hTSC-S	GZMB		0		ENAH	-4.3802	-3.6568	0.7234
CM	GZMB				TNFRSF1B	-0.7805	-0.0603	0.7202
hTSC-S	IL32	-0.148	-0.0558		MRPL28	-0.686	0.033	0.719
CM	IL32	-0.0922			TNFAIP8L2	-0.1152	0.6038	0.719
hTSC-S	LIFR	0.0929	-0.2609		SLC39A5	-0.0491	0.6681	0.7172
CM	LIFR	0.3538			AHNAK2	-3.4158	-2.6988	0.717
hTSC-S	CD84	0.2284	0.2361		MTPN	-0.3767	0.3403	0.717
CM	CD84	-0.0077			TCL1B	-0.7738	-0.0575	0.7163
hTSC-S	RAB6A	-0.2119	2.7373		GALNT5	-2.6817	-1.9677	0.714
CM	RAB6A	-2.9492			SCARF2	-0.898	-0.1842	0.7138
hTSC-S	CLEC4D	2.5012	5.467		CPQ	-1.0438	-0.33	0.7138
CM	CLEC4D	-2.9658			RGL2	-0.4245	0.2867	0.7112
hTSC-S	CCL3	-2.913	-0.2175		PKD1	-0.9593	-0.2485	0.7108
CM	CCL3	-2.6955			TNFRSF13C	-0.1552	0.5549	0.7101
hTSC-S	TNFSF10	0.2133	2.9101		SIGLEC9	-0.6708	0.0392	0.71
CM	TNFSF10	-2.6968			STAT5B	-1.1955	-0.4865	0.709
hTSC-S	TLR3	0.445	1.5036		BCR	-1.5639	-0.856	0.7079
CM	TLR3	-1.0586			RARRES1	-0.068	0.6398	0.7078
hTSC-S	CXCL6	1.7187	4.8227		IFIT3	-0.5585	0.1484	0.7069
CM	CXCL6	-3.104			ZCCHC8	-1.0934	-0.3875	0.7059
hTSC-S	PCDH1	0.9006	6.9158		EIF5A	0.0568	0.7618	0.705
CM	PCDH1	-6.0152			HS1BP3	-1.7739	-1.0691	0.7048
hTSC-S	HPCAL1	-1.3537	0.3906		HAGH	-1.5773	-0.8732	0.7041
CM	HPCAL1	-1.7443			CALB1	-5.7953	-5.0932	0.7021
hTSC-S	CD40LG	0.2441	0.4882		MSTN	-0.8968	-0.1961	0.7007
CM	CD40LG	-0.2441			EIF4B	-1.073	-0.3738	0.6992
hTSC-S	CKAP4	-2.4206	5.8926		CD2	-0.8037	-0.1057	0.698
CM	CKAP4	-8.3132			LY9	-1.48	-0.7828	0.6972
hTSC-S	FKBP1B	0.7368	0.7614		HDAC8	-0.2426	0.4539	0.6965
CM	FKBP1B	-0.0246			UROD	-2.3993	-1.704	0.6953
hTSC-S	IDS	-4.2966	0.3941		PARK7	-2.1097	-1.4161	0.6936
CM	IDS	-4.6907			LYPD3	-0.8111	-0.1187	0.6924
hTSC-S	DFFA	-2.7802	6.3238		BTNL10	-0.7462	-0.0539	0.6923
CM	DFFA	-9.104			MYOM1	-0.5354	0.1563	0.6917
hTSC-S	TGFB1	0.596	3.3566		CLEC3B	-0.0271	0.6639	0.691
CM	TGFB1	-2.7606			CTSO	-0.7307	-0.0405	0.6902
hTSC-S	CXCL17	0.2467	0.2302		BIRC2	-0.2785	0.4116	0.6901
CM	CXCL17	0.0165			CEP112	-1.9822	-1.2926	0.6896
hTSC-S	NUDC	-3.5402	4.954		NFASC	-0.4476	0.2417	0.6893
CM	NUDC	-8.4942			ADGRG2	-0.1751	0.513	0.6881
hTSC-S	TNFSF12	-2.5314	5.6349		SCG3	-1.1395	-0.452	0.6875
CM	TNFSF12	-8.1663			APP	-0.0859	0.6011	0.687
hTSC-S	EIF4G1	-4.5329	3.0311		LILRA3	-0.8048	-0.1182	0.6866
CM	EIF4G1	-7.564			C1QTNF9	-0.2557	0.4281	0.6838
hTSC-S	BSG	-0.7616	0.8962		GMPR2	-2.3361	-1.6545	0.6816
CM	BSG	-1.6578			FGF2	5.5254	6.207	0.6816
hTSC-S	DNAJA2	-1.3771	-0.3283		CD69	-0.746	-0.0645	0.6815
CM	DNAJA2	-1.0488			RAB27B	-0.1567	0.5239	0.6806
hTSC-S	CD244	0.1339	0.6279		KLK12	-0.6212	0.0585	0.6797
CM	CD244	-0.494			MORF4L2	-0.9232	-0.2463	0.6769
hTSC-S	KLRB1	0.0711	2.2064		PBXIP1	-2.1632	-1.4864	0.6768
CM	KLRB1	-2.1353			RAB11FIP3	-0.3311	0.3454	0.6765
hTSC-S	SERPINB8	-3.1274	2.8997		CEACAM3	-0.4742	0.2005	0.6747
CM	SERPINB8	-6.0271			CXCL13	-0.9705	-0.2959	0.6746
hTSC-S	CXCL8	0.2063	13.9685		IL2RG	-0.6457	0.0287	0.6744
CM	CXCL8	-13.7622			COPE	-0.1316	0.5428	0.6744
hTSC-S	KLRD1	0.3843	2.0701		IL20	-0.3675	0.3067	0.6742
CM	KLRD1	-1.6858			MED18	-1.1718	-0.4984	0.6734
hTSC-S	IL16	0.0434	-0.0054		TTR	0.176	0.849	0.673
CM	IL16	0.0488			TIMP3	-2.4086	-1.736	0.6726
hTSC-S	NFASC	0.2417	0.6893		NPL	-0.6342	0.0381	0.6723
CM	NFASC	-0.4476			NOTCH3	-0.4402	0.2289	0.6691
hTSC-S	CD79B	0.5048	1.6109		RNF5	-1.23	-0.5611	0.6689
CM	CD79B	-1.1061			CEP20	-0.6982	-0.0304	0.6678
hTSC-S	CLEC7A	-0.2633	-0.3757		HNRNPUL1	-1.198	-0.5332	0.6648
CM	CLEC7A	0.1124			CD200R1	0.5545	1.2178	0.6633
hTSC-S	CD22	0.4448	0.889		FABP1	-1.0559	-0.3938	0.6621
CM	CD22	-0.4442			BRSK2	-0.8393	-0.1774	0.6619
hTSC-S	LAMP3	0.4288	1.6109		EIF5	-0.7471	-0.0856	0.6615
CM	LAMP3	-1.1821			DGKZ	0.1384	0.7997	0.6613
hTSC-S	FCRL2	0.0465	-1.2396		OMP	-2.1381	-1.4794	0.6587
CM	FCRL2	1.2861			AFAP1	-0.5509	0.1078	0.6587
hTSC-S	LAT	0.9893	0.9489		RGCC	-0.7704	-0.113	0.6574
CM	LAT	0.0404			FDX2	-1.8477	-1.1919	0.6558
hTSC-S	GMPR	0.0454	0.0002		TCN1	-0.4605	0.1941	0.6546
CM	GMPR	0.0452			TBR1	0.0177	0.6711	0.6534
hTSC-S	TPSAB1	-1.0106	-0.0315		IL22	-0.4086	0.2436	0.6522
CM	TPSAB1	-0.9791			AXL	-0.1766	0.4743	0.6509
hTSC-S	PPP1R9B	-2.3016	2.898		SEPTIN9	-1.6828	-1.0319	0.6509
CM	PPP1R9B	-5.1996			CSF1R	-0.6522	-0.0031	0.6491
hTSC-S	PRDX5	-3.431	0.3022		CGREF1	-0.7474	-0.0986	0.6488
CM	PRDX5	-3.7332			DOK1	-0.9879	-0.3404	0.6475
hTSC-S	ADA	-1.6863	2.6171		DMD	-2.7337	-2.0878	0.6459
CM	ADA	-4.3034			KRT19	-0.1751	0.4704	0.6455
hTSC-S	TNFRSF11A	1.0813	1.9365		IL17D	-2.5528	-1.9077	0.6451
CM	TNFRSF11A	-0.8552			ERN1	-0.4334	0.2083	0.6417
hTSC-S	CD160	0.3275	2.0293		SCGB2A2	0.1424	0.7836	0.6412
CM	CD160	-1.7018			TIMM8A	-0.781	-0.1413	0.6397
hTSC-S	HCLS1	-1.3036	-0.5094		GNE	-0.8077	-0.1685	0.6392
CM	HCLS1	-0.7942			LSM8	-0.1149	0.5237	0.6386
hTSC-S	CD6	0.0358	0.9763		FGF21	-3.8226	-3.1844	0.6382
CM	CD6	-0.9405			KEL	-0.161	0.4728	0.6338
hTSC-S	VEGFA	0.8586	10.8077		CCT5	-0.4862	0.1443	0.6305
CM	VEGFA	-9.9491			CBS	-2.5117	-1.8813	0.6304
hTSC-S	ADAM23	-0.6529	0.8628		GIGYF2	-2.5509	-1.9211	0.6298
CM	ADAM23	-1.5157			HAO1	-0.5596	0.0684	0.628
hTSC-S	IL18R1	-0.025	1.2863		CD244	-0.494	0.1339	0.6279
CM	IL18R1	-1.3113			LEPR	-0.3983	0.2292	0.6275
hTSC-S	TNFRSF4	0.4268	2.2487		CLNS1A	-1.7774	-1.1507	0.6267
CM	TNFRSF4	-1.8219			THTPA	-3.981	-3.3607	0.6203
hTSC-S	C1QA	0.0861	0.9416		FAM13A	-2.9547	-2.3361	0.6186
CM	C1QA	-0.8555			GRK5	-0.6218	-0.0033	0.6185
hTSC-S	CCL13	-0.152	2.9804		PSMD1	-2.3466	-1.7281	0.6185
CM	CCL13	-3.1324			RTBDN	-0.5582	0.0602	0.6184
hTSC-S	HGF	-5.9214	8.1488		RILP	-2.8292	-2.2111	0.6181
CM	HGF	-14.0702			PDE5A	-3.4467	-2.829	0.6177
hTSC-S	MERTK	1.1648	2.0169		GMFG	-0.8207	-0.2049	0.6158
CM	MERTK	-0.8521			ZP3	-1.8791	-1.2634	0.6157
hTSC-S	AGRP	-0.5136	1.3366		CRACR2A	-0.2947	0.3208	0.6155
CM	AGRP	-1.8502			CTRC	-0.2368	0.3785	0.6153
hTSC-S	CTSO	-0.0405	0.6902		CDON	-0.3783	0.2361	0.6144
CM	CTSO	-0.7307			EFCAB2	-0.4909	0.1234	0.6143
hTSC-S	FLT3LG	-1.1584	2.058		DLGAP5	-1.8211	-1.209	0.6121
CM	FLT3LG	-3.2164			GID8	-0.2915	0.3203	0.6118
hTSC-S	VEGFD	1.8938	3.5539		PSMA1	-0.5557	0.0538	0.6095
CM	VEGFD	-1.6601			GNPDA2	-1.2085	-0.6006	0.6079
hTSC-S	GZMA	0.0919	0.8937		ATP5PO	-0.6553	-0.0477	0.6076
CM	GZMA	-0.8018			TNIP1	-0.388	0.2184	0.6064
hTSC-S	CLSTN2	3.6444	6.2019		KIRREL1	-0.402	0.2042	0.6062
CM	CLSTN2	-2.5575			CXADR	-0.3031	0.3031	0.6062
hTSC-S	FASLG	0.3503	1.1157		IL15RA	-0.3025	0.3025	0.605
CM	FASLG	-0.7654			QDPR	-3.5158	-2.9145	0.6013
hTSC-S	IL12B	0.2109	3.6708		SHMT1	-1.7131	-1.1168	0.5963
CM	IL12B	-3.4599			AGER	-0.5954	0.0004	0.5958
hTSC-S	CDSN	-0.6152	-0.4799		NDUFA5	-0.4668	0.1275	0.5943
CM	CDSN	-0.1353			CHAC2	-0.5613	0.0325	0.5938
hTSC-S	CCL11	1.0009	6.2249		BLMH	-1.4909	-0.8974	0.5935
CM	CCL11	-5.224			TIMP4	-1.1334	-0.5409	0.5925
hTSC-S	KYNU	-0.1821	0.4131		ACE	-0.5487	0.0428	0.5915
CM	KYNU	-0.5952			MMP8	-0.6222	-0.0326	0.5896
hTSC-S	LY9	-0.7828	0.6972		APOB	-0.0322	0.5554	0.5876
CM	LY9	-1.48			IDO1	-1.5485	-0.9611	0.5874
hTSC-S	CCL20	-1.9062	1.1171		CIRBP	-2.094	-1.5099	0.5841
CM	CCL20	-3.0233			DNAJA1	0.0459	0.628	0.5821
hTSC-S	MMP1	0.4265	12.897		CSF2RB	0.1281	0.7082	0.5801
CM	MMP1	-12.4705			SUMF2	-1.4862	-0.9062	0.58
hTSC-S	PGF	2.7198	9.0881		CD83	-0.2899	0.2899	0.5798
CM	PGF	-6.3683			B4GAT1	-0.7528	-0.1739	0.5789
hTSC-S	CCL25	0.7428	4.5109		PLXDC2	-0.0453	0.5326	0.5779
CM	CCL25	-3.7681			BMP10	-0.154	0.4237	0.5777
hTSC-S	CXCL9	0.1783	-0.5517		CSNK2A1	-0.5522	0.0253	0.5775
CM	CXCL9	0.73			NGRN	-0.1827	0.3939	0.5766
hTSC-S	SMPDL3A	-0.116	1.0588		KLK15	-0.5252	0.0511	0.5763
CM	SMPDL3A	-1.1748			WWP2	-3.7655	-3.1899	0.5756
hTSC-S	EPHA1	0.0375	-0.0886		ENTR1	-2.8269	-2.2521	0.5748
CM	EPHA1	0.1261			SMPD1	-1.1707	-0.5979	0.5728
hTSC-S	IFNGR1	0.0938	0.2781		SLAMF7	-0.2856	0.2856	0.5712
CM	IFNGR1	-0.1843			PRND	-0.7691	-0.1986	0.5705
hTSC-S	CTSC	1.5886	3.6498		TP53INP1	-0.5053	0.0642	0.5695
CM	CTSC	-2.0612			HYAL1	-0.4816	0.0857	0.5673
hTSC-S	CD276	-0.287	1.2706		BAG4	-1.6052	-1.0392	0.566
CM	CD276	-1.5576			DCTD	-1.862	-1.296	0.566
hTSC-S	DBNL	-1.4638	2.0826		RFC4	-0.5141	0.0516	0.5657
CM	DBNL	-3.5464			PON2	-0.6173	-0.0523	0.565
hTSC-S	PKLR	-0.2198	0.1231		ENOPH1	-0.5454	0.0182	0.5636
CM	PKLR	-0.3429			DAAM1	-0.186	0.377	0.563
hTSC-S	NCK2	0.0873	0.1837		NOMO1	-0.6025	-0.0401	0.5624
CM	NCK2	-0.0964			CDC27	-0.6894	-0.1289	0.5605
hTSC-S	TIMP3	-1.736	0.6726		CASP2	-0.4898	0.0706	0.5604
CM	TIMP3	-2.4086			ITGB1	-0.3014	0.2586	0.56
hTSC-S	PLA2G4A	-0.265	-0.5511		ACVRL1	-2.3032	-1.7452	0.558
CM	PLA2G4A	0.2861			BTN1A1	0.1043	0.66	0.5557
hTSC-S	CCL21	0.1065	-0.904		CEBPB	-0.7008	-0.1469	0.5539
CM	CCL21	1.0105			NUMB	-2.3559	-1.8027	0.5532
hTSC-S	MMP10	-3.285	3.6551		IL2	-0.1595	0.3937	0.5532
CM	MMP10	-6.9401			CD72	-0.3199	0.2331	0.553
hTSC-S	SCGB1A1	0.5221	1.0755		NDRG1	-1.1915	-0.6403	0.5512
CM	SCGB1A1	-0.5534			GP2	-0.7409	-0.1918	0.5491
hTSC-S	ENPP7	-0.3972	-0.5696		PTPRS	-1.1965	-0.6483	0.5482
CM	ENPP7	0.1724			IMMT	-1.7233	-1.1753	0.548
hTSC-S	SIGLEC1	0.6971	0.8529		CXCL11	-1.5977	-1.051	0.5467
CM	SIGLEC1	-0.1558			CHGB	-0.9113	-0.3654	0.5459
hTSC-S	F2R	1.994	5.3688		MYL6B	0.1281	0.6734	0.5453
CM	F2R	-3.3748			ALDH3A1	-0.1554	0.3893	0.5447
hTSC-S	CD48	-0.0493	-0.3127		NAP1L4	-5.063	-4.5186	0.5444
CM	CD48	0.2634			MZT1	-0.342	0.2023	0.5443
hTSC-S	CCL23	0.1537	0.4461		BACH1	-0.7465	-0.2043	0.5422
CM	CCL23	-0.2924			AHSG	-0.5061	0.0354	0.5415
hTSC-S	IL18	0.2769	0.2788		CD164	-1.8166	-1.2754	0.5412
CM	IL18	-0.0019			LRRC37A2	-0.4698	0.071	0.5408
hTSC-S	CCL4	1.0886	-0.9269		RBM19	-0.9181	-0.3798	0.5383
CM	CCL4	2.0155			CUZD1	-0.4882	0.048	0.5362
hTSC-S	IL10RB	-0.1716	2.0334		ATF2	-0.4827	0.0512	0.5339
CM	IL10RB	-2.205			MEGF11	-0.3367	0.1946	0.5313
hTSC-S	CXCL10	-3.7527	1.875		CRYGD	-0.8074	-0.2778	0.5296
CM	CXCL10	-5.6277			IL1R2	-0.9522	-0.4228	0.5294
hTSC-S	EGF	-0.3408	-0.6556		COX5B	-2.3278	-1.7987	0.5291
CM	EGF	0.3148			PEBP1	-3.0294	-2.5022	0.5272
hTSC-S	CRLF1	-1.0341	0.9405		MYDGF	-2.8115	-2.2859	0.5256
CM	CRLF1	-1.9746			SERPINA4	0.004	0.5274	0.5234
hTSC-S	IL1RN	-0.4404	-0.3128		SORBS1	-0.2632	0.258	0.5212
CM	IL1RN	-0.1276			AKR1C4	-0.937	-0.4159	0.5211
hTSC-S	CRIM1	0.7293	9.0755		ADGRB3	-1.4918	-0.9727	0.5191
CM	CRIM1	-8.3462			MUC2	-0.4704	0.0483	0.5187
hTSC-S	TNFRSF13B	-0.1041	-0.8926		NAGPA	-0.0294	0.488	0.5174
CM	TNFRSF13B	0.7885			TACC3	-0.6085	-0.0936	0.5149
hTSC-S	ANGPTL4	0.4377	5.8135		ARHGEF10	-3.7114	-3.1969	0.5145
CM	ANGPTL4	-5.3758			LBR	-1.386	-0.8715	0.5145
hTSC-S	CST7	-0.207	-0.0811		VSNL1	-0.6376	-0.1238	0.5138
CM	CST7	-0.1259			CDAN1	-0.283	0.2301	0.5131
hTSC-S	ERBB3	-0.0965	-0.1492		CXCL14	-0.1421	0.3702	0.5123
CM	ERBB3	0.0527			GET3	-0.3719	0.1404	0.5123
hTSC-S	NELL2	-4.0436	-0.098		STX7	-3.2354	-2.7241	0.5113
CM	NELL2	-3.9456			CALB2	-2.5621	-2.0509	0.5112
hTSC-S	MANF	-0.5161	0.2707		ADH4	-0.1665	0.3444	0.5109
CM	MANF	-0.7868			ROBO4	-0.3542	0.1562	0.5104
hTSC-S	LY6D	-0.2258	-0.414		PSTPIP2	-2.6477	-2.1377	0.51
CM	LY6D	0.1882			CTF1	-1.6843	-1.1758	0.5085
hTSC-S	CCN2	0.9414	7.1254		PALLD	-2.4075	-1.8994	0.5081
CM	CCN2	-6.184			BCL7B	-0.5593	-0.0517	0.5076
hTSC-S	GLOD4	-2.4151	1.1432		INHBB	-0.0161	0.4907	0.5068
CM	GLOD4	-3.5583			EPS8L2	-3.6909	-3.1848	0.5061
hTSC-S	MGLL		0		IL22RA1	0.3704	0.8761	0.5057
CM	MGLL				SRPK2	-1.3762	-0.8707	0.5055
hTSC-S	DNER	0.3324	0.4271		PAMR1	-2.2668	-1.7621	0.5047
CM	DNER	-0.0947			BAP18	-1.28	-0.7757	0.5043
hTSC-S	BTN2A1	-2.0588	0.794		CEACAM20	-0.2515	0.2515	0.503
CM	BTN2A1	-2.8528			OBP2B	-0.9381	-0.4353	0.5028
hTSC-S	SHMT1	-1.1168	0.5963		DTD1	-1.0388	-0.5365	0.5023
CM	SHMT1	-1.7131			ACRV1	-0.471	0.027	0.498
hTSC-S	FGF19	0.1668	-0.3456		AP1G2	-0.0989	0.398	0.4969
CM	FGF19	0.5124			GPR15L	-0.1686	0.3276	0.4962
hTSC-S	CD58	0.1675	3.7175		CEP290	-0.84	-0.3442	0.4958
CM	CD58	-3.55			FNTA	-0.888	-0.3928	0.4952
hTSC-S	PTPN6	0.278	0.2231		TXNDC9	-0.4283	0.0668	0.4951
CM	PTPN6	0.0549			NECTIN1	0.0139	0.5062	0.4923
hTSC-S	HSPA1A	-0.2252	0.0272		CALCOCO1	-3.1895	-2.6973	0.4922
CM	HSPA1A	-0.2524			PRAP1	0.0485	0.5398	0.4913
hTSC-S	CSF1	0.1944	4.3453		LRRFIP1	-1.1064	-0.6154	0.491
CM	CSF1	-4.1509			PPP1R14D	-0.37	0.1191	0.4891
hTSC-S	SPINT2	0.2908	0.1649		CD40LG	-0.2441	0.2441	0.4882
CM	SPINT2	0.1259			ARG2	-1.3202	-0.8324	0.4878
hTSC-S	CKMT1A_CKMT1B	0.1998	0.928		NFYA	-0.197	0.2902	0.4872
CM	CKMT1A_CKMT1B	-0.7282			ITPRIP	-0.8441	-0.3569	0.4872
hTSC-S	FIS1	-0.491	0.2902		TPSG1	-0.0849	0.4007	0.4856
CM	FIS1	-0.7812			TNFSF13B	-0.3425	0.1417	0.4842
hTSC-S	SCGB3A2	0.055	-0.5019		RANGAP1	-0.3978	0.0862	0.484
CM	SCGB3A2	0.5569			RASGRF1	-0.1519	0.3316	0.4835
hTSC-S	CD40	2.7761	4.9812		AMBP	-0.4534	0.0297	0.4831
CM	CD40	-2.2051			RPE	-0.3729	0.1086	0.4815
hTSC-S	OMD	0.144	-0.3611		CA7	-0.4884	-0.0074	0.481
CM	OMD	0.5051			PTPRK	-0.6585	-0.1777	0.4808
hTSC-S	ANGPTL2	-4.1991	1.3744		KHDC3L	-0.3167	0.1605	0.4772
CM	ANGPTL2	-5.5735			LYAR	-0.6664	-0.1893	0.4771
hTSC-S	GAL	-0.2585	1.2557		L1CAM	-0.7833	-0.3077	0.4756
CM	GAL	-1.5142			PPIE	-0.0039	0.471	0.4749
hTSC-S	SCG3	-0.452	0.6875		KRT5	-0.5575	-0.0828	0.4747
CM	SCG3	-1.1395			CCAR2	-0.643	-0.17	0.473
hTSC-S	PDLIM7	-2.3265	0.9165		LAG3	0.2559	0.7282	0.4723
CM	PDLIM7	-3.243			PTK7	-0.0338	0.4377	0.4715
hTSC-S	SMOC2	-0.1545	-0.0292		ESR1	-0.6322	-0.1608	0.4714
CM	SMOC2	-0.1253			BTD	-0.4326	0.0317	0.4643
hTSC-S	TREM2	-0.101	-0.4931		ECHDC3	-0.5124	-0.0485	0.4639
CM	TREM2	0.3921			CFHR5	-0.7828	-0.3193	0.4635
hTSC-S	MZB1	0.1434	0.1302		AKAP12	-0.0524	0.4108	0.4632
CM	MZB1	0.0132			PRSS2	-0.1875	0.2754	0.4629
hTSC-S	TNFSF13	-0.0737	-0.1305		IFNG	-0.144	0.3181	0.4621
CM	TNFSF13	0.0568			TK1	-0.582	-0.1214	0.4606
hTSC-S	ROBO1	-0.0395	3.8642		CSF2RA	-0.3844	0.0757	0.4601
CM	ROBO1	-3.9037			PRDX6	-3.9633	-3.5032	0.4601
hTSC-S	TNFRSF11B	-3.1518	7.3223		FCER1A	-0.5519	-0.0921	0.4598
CM	TNFRSF11B	-10.4741			ATOX1	-3.9083	-3.4486	0.4597
hTSC-S	ENPP5	-0.3792	0.145		AMDHD2	-0.5694	-0.1109	0.4585
CM	ENPP5	-0.5242			SLURP1	-0.4472	0.0107	0.4579
hTSC-S	LAIR1	-0.0945	-0.189		UNC79	-0.8534	-0.3964	0.457
CM	LAIR1	0.0945			COL28A1	-0.4139	0.0416	0.4555
hTSC-S	COLEC12	-0.7447	-0.2978		GLYR1	-0.4507	0.0043	0.455
CM	COLEC12	-0.4469			SOX9	-1.1302	-0.6763	0.4539
hTSC-S	SIRPB1	0.993	1.9251		LCP1	-0.5015	-0.0478	0.4537
CM	SIRPB1	-0.9321			GDF15	-2.7663	-2.3132	0.4531
hTSC-S	ANGPT1	-1.5132	2.8244		MYL3	-0.2552	0.1936	0.4488
CM	ANGPT1	-4.3376			PRSS53	-0.4294	0.0191	0.4485
hTSC-S	PDGFB	2.0764	-4.7045		NMNAT1	-4.7932	-4.3451	0.4481
CM	PDGFB	6.7809			ADAMTSL2	-0.4418	0.0053	0.4471
hTSC-S	CRKL	-2.5849	-0.1372		FXYD5	-0.5189	-0.0722	0.4467
CM	CRKL	-2.4477			CCL23	-0.2924	0.1537	0.4461
hTSC-S	EPCAM	-1.0209	-1.9661		CIT	-1.6424	-1.2037	0.4387
CM	EPCAM	0.9452			SATB1	-0.7349	-0.2966	0.4383
hTSC-S	DNPH1	-1.6759	0.727		SULT2A1	-0.0913	0.3466	0.4379
CM	DNPH1	-2.4029			RICTOR	-0.0814	0.3557	0.4371
hTSC-S	CCL17	-0.0124	1.3915		ATXN2	-1.2407	-0.8038	0.4369
CM	CCL17	-1.4039			PDZD2	-0.7779	-0.3417	0.4362
hTSC-S	MEGF10	1.8764	3.3985		FOSB	-2.4149	-1.9796	0.4353
CM	MEGF10	-1.5221			ATP5IF1	-2.7705	-2.3376	0.4329
hTSC-S	CRHBP	0.2895	1.0774		NFATC3	-0.6312	-0.1991	0.4321
CM	CRHBP	-0.7879			MAVS	-1.0906	-0.6586	0.432
hTSC-S	LGALS4	-0.0784	-0.1993		SNU13	-1.246	-0.8152	0.4308
CM	LGALS4	0.1209			DCC	-0.1947	0.2358	0.4305
hTSC-S	LHPP	-2.2707	0.1752		PGLYRP2	1.0083	1.4378	0.4295
CM	LHPP	-2.4459			DNER	-0.0947	0.3324	0.4271
hTSC-S	TPP1	0.6209	6.2247		RRM2B	-3.1004	-2.674	0.4264
CM	TPP1	-5.6038			GLB1	-0.0237	0.4016	0.4253
hTSC-S	CRELD2	-2.3733	3.3141		HYOU1	-0.212	0.212	0.424
CM	CRELD2	-5.6874			KCNC4	-0.0985	0.3252	0.4237
hTSC-S	CTRC	0.3785	0.6153		RASA1	-0.2711	0.1525	0.4236
CM	CTRC	-0.2368			EPPK1	-1.3786	-0.9563	0.4223
hTSC-S	MEPE	0.2432	-0.0697		DYNC1H1	-0.9663	-0.5442	0.4221
CM	MEPE	0.3129			ARHGAP45	-0.0505	0.3703	0.4208
hTSC-S	CDON	0.2361	0.6144		EPGN	0.0666	0.4866	0.42
CM	CDON	-0.3783			MECR	-1.2358	-0.8162	0.4196
hTSC-S	ADGRE2	-0.0882	1.668		GH1	-0.4184	0.0008	0.4192
CM	ADGRE2	-1.7562			ITGA11	-0.4017	0.0171	0.4188
hTSC-S	AGER	0.0004	0.5958		SIGLEC8	-0.012	0.4062	0.4182
CM	AGER	-0.5954			LACRT	-0.4741	-0.0575	0.4166
hTSC-S	IL1R2	-0.4228	0.5294		COL15A1	-0.9843	-0.5677	0.4166
CM	IL1R2	-0.9522			PRKG1	-0.2087	0.2077	0.4164
hTSC-S	ESM1	0.3136	4.2341		PTPRB	-0.2081	0.2081	0.4162
CM	ESM1	-3.9205			HRG	-0.6128	-0.197	0.4158
hTSC-S	SPON1	0.7906	1.5793		RGS8	-0.0878	0.3273	0.4151
CM	SPON1	-0.7887			BIN2	0.1978	0.6126	0.4148
hTSC-S	ATP5IF1	-2.3376	0.4329		PZP	0.0983	0.512	0.4137
CM	ATP5IF1	-2.7705			NPTX2	-0.3236	0.0896	0.4132
hTSC-S	SKAP2	0.0356	-0.0279		TMOD4	-0.1298	0.2833	0.4131
CM	SKAP2	0.0635			KYNU	-0.5952	-0.1821	0.4131
hTSC-S	CXCL1	4.0432	7.2823		CTSE	-0.0785	0.3336	0.4121
CM	CXCL1	-3.2391			GSR	-0.2793	0.1322	0.4115
hTSC-S	PRSS8	0.1846	-0.3646		PVALB	0.0183	0.4291	0.4108
CM	PRSS8	0.5492			FES	0.2692	0.6794	0.4102
hTSC-S	PLAUR	1.7107	12.1302		CDH23	-0.2916	0.1185	0.4101
CM	PLAUR	-10.4195			IL12RB2	-0.1982	0.2117	0.4099
hTSC-S	CCL22	0.2894	0.3634		MYL4	-0.4451	-0.036	0.4091
CM	CCL22	-0.074			IL12RB1	0.0252	0.4339	0.4087
hTSC-S	PRELP	-0.9323	-0.2747		IMPA1	-0.8253	-0.417	0.4083
CM	PRELP	-0.6576			DKKL1	0.1466	0.5537	0.4071
hTSC-S	MATN2	-2.2637	2.8444		GADD45B	-0.3027	0.104	0.4067
CM	MATN2	-5.1081			ADGRD1	-0.5684	-0.1627	0.4057
hTSC-S	LTBR	-0.6757	8.6121		SNRPB2	-1.5345	-1.1305	0.404
CM	LTBR	-9.2878			DCLRE1C	-0.3927	0.0108	0.4035
hTSC-S	LAMA4	-1.6953	5.9458		FGFR2	-0.4523	-0.0491	0.4032
CM	LAMA4	-7.6411			S100P	-0.2929	0.1101	0.403
hTSC-S	FST	-3.8348	5.4873		LRCH4	-1.4921	-1.0905	0.4016
CM	FST	-9.3221			CALCB	-0.1342	0.2663	0.4005
hTSC-S	CHRDL1	1.4683	1.4092		TNN	-0.497	-0.0968	0.4002
CM	CHRDL1	0.0591			CTSH	-0.031	0.3688	0.3998
hTSC-S	CCL24	-0.4899	-1.5632		ITIH4	-0.0221	0.375	0.3971
CM	CCL24	1.0733			PRC1	-0.1469	0.2501	0.397
hTSC-S	LGMN	2.4673	6.6893		TLR4	0.1227	0.5186	0.3959
CM	LGMN	-4.222			IDS	-4.6907	-4.2966	0.3941
hTSC-S	DAG1	-0.7194	3.146		CHRM1	-0.0842	0.3094	0.3936
CM	DAG1	-3.8654			BLNK	-0.1528	0.2396	0.3924
hTSC-S	PNLIPRP2	-12.2944	-0.2424		TBC1D17	-0.4367	-0.0449	0.3918
CM	PNLIPRP2	-12.052			MNAT1	-0.4124	-0.0209	0.3915
hTSC-S	OSCAR	1.8853	7.1476		HPCAL1	-1.7443	-1.3537	0.3906
CM	OSCAR	-5.2623			PSAP	-0.4728	-0.083	0.3898
hTSC-S	PON3	-0.0507	-0.3899		SUOX	-1.3881	-0.9984	0.3897
CM	PON3	0.3392			NCR1	-0.3771	0.0125	0.3896
hTSC-S	FABP1	-0.3938	0.6621		RSPO3	-0.5206	-0.1315	0.3891
CM	FABP1	-1.0559			INSL5	-0.2956	0.0932	0.3888
hTSC-S	MPIG6B	-0.8197	-0.405		MARS1	-1.3988	-1.0103	0.3885
CM	MPIG6B	-0.4147			CLEC6A	-0.5496	-0.1627	0.3869
hTSC-S	B4GALT1	1.2606	2.6576		ESPL1	-0.5452	-0.1592	0.386
CM	B4GALT1	-1.397			DNM1	0.191	0.5761	0.3851
hTSC-S	LGALS9	-1.0956	0.1731		BLOC1S3	-0.4035	-0.0191	0.3844
CM	LGALS9	-1.2687			PDGFC	-0.2894	0.0928	0.3822
hTSC-S	FSTL3	-1.0664	5.0362		STK11	-2.8864	-2.5045	0.3819
CM	FSTL3	-6.1026			GADD45GIP1	-1.8116	-1.4312	0.3804
hTSC-S	TNFRSF14	-0.9604	-0.0974		MAN1A2	-0.411	-0.0319	0.3791
CM	TNFRSF14	-0.863			PCBP2	-0.6063	-0.2273	0.379
hTSC-S	REG4	0.1317	-1.1954		CD207	-0.4277	-0.0527	0.375
CM	REG4	1.3271			IL5	-0.1054	0.2685	0.3739
hTSC-S	WFIKKN2	-0.2675	-0.1475		PADI4	-0.8261	-0.4523	0.3738
CM	WFIKKN2	-0.12			ENTPD2	-0.1866	0.1866	0.3732
hTSC-S	AGRN	-1.8702	2.7362		ANPEP	0.011	0.384	0.373
CM	AGRN	-4.6064			UGDH	-0.0391	0.3334	0.3725
hTSC-S	TFF2	-4.9822	-5.0223		GIMAP7	0.2087	0.5795	0.3708
CM	TFF2	0.0401			UNG	-0.2971	0.0736	0.3707
hTSC-S	CXCL3	4.1531	10.5125		PHOSPHO1	-1.3099	-0.9409	0.369
CM	CXCL3	-6.3594			TERF1	-0.5707	-0.2017	0.369
hTSC-S	NME3	-2.2352	0.1505		UBXN1	-0.2265	0.1417	0.3682
CM	NME3	-2.3857			HHEX	-2.6349	-2.2696	0.3653
hTSC-S	SESTD1	0.2172	0.1208		ANKRD54	-0.4807	-0.1165	0.3642
CM	SESTD1	0.0964			CCL22	-0.074	0.2894	0.3634
hTSC-S	FOSB	-1.9796	0.4353		PMM2	-0.3005	0.0622	0.3627
CM	FOSB	-2.4149			PILRA	0.2718	0.634	0.3622
hTSC-S	NDRG1	-0.6403	0.5512		LPA	-0.2518	0.11	0.3618
CM	NDRG1	-1.1915			MDK	-4.6801	-4.3188	0.3613
hTSC-S	ODAM	0.1147	0.2294		ERCC1	-0.7927	-0.4329	0.3598
CM	ODAM	-0.1147			PLIN3	-2.084	-1.725	0.359
hTSC-S	PTEN	-0.8487	1.5286		IRAG2	0.3173	0.6751	0.3578
CM	PTEN	-2.3773			ACP1	-0.5457	-0.1884	0.3573
hTSC-S	IFNL1	0.4373	1.7277		NPTXR	-3.065	-2.7079	0.3571
CM	IFNL1	-1.2904			RIDA	-0.6	-0.243	0.357
hTSC-S	SMARCA2	-2.4398	-2.9289		TNR	0.0547	0.4107	0.356
CM	SMARCA2	0.4891			MEP1A	-0.5834	-0.2282	0.3552
hTSC-S	COPE	0.5428	0.6744		FETUB	-0.7524	-0.3974	0.355
CM	COPE	-0.1316			AHNAK	-2.4171	-2.0626	0.3545
hTSC-S	ATF2	0.0512	0.5339		SYAP1	-0.3496	0.001	0.3506
CM	ATF2	-0.4827			RELB	0.7884	1.136	0.3476
hTSC-S	SLC16A1	0.3869	6.7039		AP3S2	-0.1532	0.194	0.3472
CM	SLC16A1	-6.317			PTPRZ1	-0.3508	-0.0039	0.3469
hTSC-S	KRT14	-0.1118	-0.0157		ESAM	-0.3131	0.0334	0.3465
CM	KRT14	-0.0961			SMNDC1	-2.117	-1.771	0.346
hTSC-S	CALB2	-2.0509	0.5112		TXK	-0.2092	0.1342	0.3434
CM	CALB2	-2.5621			HEPACAM2	-0.4505	-0.1083	0.3422
hTSC-S	ARID4B	-0.6972	-0.605		PPM1A	0.0574	0.3984	0.341
CM	ARID4B	-0.0922			PINLYP	-0.4143	-0.0743	0.34
hTSC-S	C19orf12	-0.8381	0.0599		ACRBP	-0.2716	0.068	0.3396
CM	C19orf12	-0.898			TIA1	-0.6202	-0.2806	0.3396
hTSC-S	SCARB1	-0.2633	-0.6339		CNTN1	-0.0041	0.3354	0.3395
CM	SCARB1	0.3706			TPSD1	-0.9848	-0.6457	0.3391
hTSC-S	AMFR	-0.1342	0.0268		YJU2	-0.6353	-0.2962	0.3391
CM	AMFR	-0.161			NMI	-0.4229	-0.0857	0.3372
hTSC-S	MMP13	-1.9955	3.0466		BPIFB1	0.0616	0.3979	0.3363
CM	MMP13	-5.0421			TCL1A	-0.3268	0.0072	0.334
hTSC-S	CDHR1		0		RAB44	-0.0556	0.2784	0.334
CM	CDHR1				PARD3	-0.0704	0.2618	0.3322
hTSC-S	IL34	-0.4918	0.0965		ST8SIA1	-0.2226	0.1087	0.3313
CM	IL34	-0.5883			HSD17B14	-1.0825	-0.7518	0.3307
hTSC-S	ANXA5	-1.2573	0.7275		LRFN2	-0.0754	0.2546	0.33
CM	ANXA5	-1.9848			IGFBP1	0.018	0.3476	0.3296
hTSC-S	ATP5PO	-0.0477	0.6076		DOC2B	-0.639	-0.3098	0.3292
CM	ATP5PO	-0.6553			EGFR	-0.1603	0.1673	0.3276
hTSC-S	SIGLEC15	0.035	0.7726		GCHFR	-0.3064	0.0209	0.3273
CM	SIGLEC15	-0.7376			RGS10	-0.2352	0.0921	0.3273
hTSC-S	KCNIP4	0.7911	0.8811		ARMCX2	-0.0051	0.3219	0.327
CM	KCNIP4	-0.09			GUK1	-0.3219	0.0043	0.3262
hTSC-S	SLC27A4	-2.5677	0.2593		LIPF	-0.2178	0.1068	0.3246
CM	SLC27A4	-2.827			FURIN	-1.463	-1.1388	0.3242
hTSC-S	METAP1	0.1503	0.305		CD4	-1.1906	-0.8671	0.3235
CM	METAP1	-0.1547			PPM1F	-0.4726	-0.1524	0.3202
hTSC-S	TDGF1	-3.7623	0.2699		DIPK1C	-0.6553	-0.3356	0.3197
CM	TDGF1	-4.0322			PROC	0.2171	0.5367	0.3196
hTSC-S	RAB6B	0.1322	0.3158		NAGA	-0.383	-0.0639	0.3191
CM	RAB6B	-0.1836			TSC22D1	-0.1886	0.1305	0.3191
hTSC-S	SSB	-0.2189	0.0093		SETMAR	-1.1628	-0.8441	0.3187
CM	SSB	-0.2282			SNAP25	-0.6285	-0.31	0.3185
hTSC-S	PAK4	0.0417	0.0974		CACNA1H	-0.6686	-0.3512	0.3174
CM	PAK4	-0.0557			FABP4	-0.3415	-0.0244	0.3171
hTSC-S	SIRT5	-0.3313	-0.0929		CDH15	-0.0542	0.2628	0.317
CM	SIRT5	-0.2384			NGFR	-0.3642	-0.048	0.3162
hTSC-S	LYPD1	-0.2068	0.0276		HIP1	-0.7056	-0.3897	0.3159
CM	LYPD1	-0.2344			RAB6B	-0.1836	0.1322	0.3158
hTSC-S	PXN	-2.4733	6.7671		INPP5D	-0.4391	-0.1249	0.3142
CM	PXN	-9.2404			C9orf40	-0.4184	-0.107	0.3114
hTSC-S	IDI2	0.096	0.192		IL13	-0.292	0.0165	0.3085
CM	IDI2	-0.096			TEX33	-0.3497	-0.0415	0.3082
hTSC-S	LIF	-2.4411	9.3946		MAP2K1	-1.8851	-1.5772	0.3079
CM	LIF	-11.8357			TCOF1	-1.5879	-1.2803	0.3076
hTSC-S	GLT8D2	-0.3889	0.0452		ITIH5	-0.1533	0.1521	0.3054
CM	GLT8D2	-0.4341			METAP1	-0.1547	0.1503	0.305
hTSC-S	RASA1	0.1525	0.4236		OGFR	-4.0067	-3.702	0.3047
CM	RASA1	-0.2711			DTNB	-2.1392	-1.8352	0.304
hTSC-S	DUSP3	1.1114	1.7718		MAN2B2	-1.4035	-1.0997	0.3038
CM	DUSP3	-0.6604			PRDX5	-3.7332	-3.431	0.3022
hTSC-S	FGR	-0.1276	-0.1595		DNAJB6	-0.5651	-0.2632	0.3019
CM	FGR	0.0319			IL13RA2	-0.5472	-0.2466	0.3006
hTSC-S	HSP90B1	-0.9284	-1.3415		CDC37	-0.6098	-0.31	0.2998
CM	HSP90B1	0.4131			SERPINA7	-0.0363	0.2633	0.2996
hTSC-S	MAPT	-1.3534	-2.8113		MARCO	0.0065	0.3057	0.2992
CM	MAPT	1.4579			CLASP1	0.482	0.7808	0.2988
hTSC-S	CLSPN	0.2995	0.2738		CPXM2	0.0224	0.3204	0.298
CM	CLSPN	0.0257			ISM1	-0.1484	0.1484	0.2968
hTSC-S	PADI4	-0.4523	0.3738		MMP15	-0.2608	0.0359	0.2967
CM	PADI4	-0.8261			OLFM4	0.2199	0.516	0.2961
hTSC-S	IVD	-1.1715	-2.1155		GCC1	-0.8771	-0.581	0.2961
CM	IVD	0.944			MTUS1	3.3474	3.6431	0.2957
hTSC-S	NOS3	-0.3634	-0.4513		YWHAQ	-0.4946	-0.1991	0.2955
CM	NOS3	0.0879			SIL1	-0.2574	0.0371	0.2945
hTSC-S	PLIN1	-0.0865	0.1761		MOCS2	-2.3972	-2.1034	0.2938
CM	PLIN1	-0.2626			PRDX3	-0.9747	-0.6814	0.2933
hTSC-S	CETN2	-0.9502	-0.9603		MYL1	1.1644	1.4572	0.2928
CM	CETN2	0.0101			FIS1	-0.7812	-0.491	0.2902
hTSC-S	STK24	-1.0514	-1.3507		PROK1	-0.145	0.145	0.29
CM	STK24	0.2993			GHR	-0.158	0.131	0.289
hTSC-S	GGA1	-0.1707	-1.2704		PFDN4	-0.1443	0.1443	0.2886
CM	GGA1	1.0997			MYH9	-0.8025	-0.5142	0.2883
hTSC-S	PBLD	-0.2669	-0.4592		FEN1	-0.3843	-0.0961	0.2882
CM	PBLD	0.1923			TSPYL1	-0.5369	-0.2493	0.2876
hTSC-S	EPHA10	-1.4789	-1.6645		LPP	-0.0027	0.284	0.2867
CM	EPHA10	0.1856			ATP1B2	0.15	0.4366	0.2866
hTSC-S	GHRHR	0.4531	0.9184		ASRGL1	-0.7491	-0.4629	0.2862
CM	GHRHR	-0.4653			NRTN	-0.5815	-0.2955	0.286
hTSC-S	TPPP3	1.059	1.5273		DECR1	-1.0435	-0.7579	0.2856
CM	TPPP3	-0.4683			CD55	-0.1049	0.1799	0.2848
hTSC-S	ATP6V1F	-3.1097	-3.481		MCEE	-0.9089	-0.6252	0.2837
CM	ATP6V1F	0.3713			CA1	-0.2815	0.0004	0.2819
hTSC-S	TBC1D17	-0.0449	0.3918		RIPK4	0.023	0.3043	0.2813
CM	TBC1D17	-0.4367			NEXN	-0.1731	0.1073	0.2804
hTSC-S	GBP4	-0.182	-0.2744		BRME1	-0.0138	0.2666	0.2804
CM	GBP4	0.0924			ZNF830	-0.2757	0.0042	0.2799
hTSC-S	FKBP7	-1.4291	1.2633		IL18	-0.0019	0.2769	0.2788
CM	FKBP7	-2.6924			IFNGR1	-0.1843	0.0938	0.2781
hTSC-S	PTS	-2.6328	1.8075		ACY3	-0.0069	0.2702	0.2771
CM	PTS	-4.4403			FRMD4B	-0.132	0.1448	0.2768
hTSC-S	TNF	-5.7945	-5.4857		INHBC	0.0175	0.2943	0.2768
CM	TNF	-0.3088			VWC2	0.1593	0.4359	0.2766
hTSC-S	NXPH1	-0.2209	-0.161		ARHGAP5	-0.1378	0.1378	0.2756
CM	NXPH1	-0.0599			HEBP1	-0.7779	-0.5027	0.2752
hTSC-S	PMVK	-5.5429	-4.6609		PON1	0.0353	0.3105	0.2752
CM	PMVK	-0.882			CLSPN	0.0257	0.2995	0.2738
hTSC-S	VSTM1	-0.1673	1.1448		EPO	-0.1803	0.0933	0.2736
CM	VSTM1	-1.3121			PSME1	-2.8301	-2.5566	0.2735
hTSC-S	SLC39A14	0.2008	2.2279		SBSN	-0.2227	0.0507	0.2734
CM	SLC39A14	-2.0271			RPA2	0.0144	0.2856	0.2712
hTSC-S	ING1	-0.4162	0.1736		OGA	-1.1133	-0.8423	0.271
CM	ING1	-0.5898			CD14	-0.3827	-0.1118	0.2709
hTSC-S	CASP1	-5.2963	0.818		MANF	-0.7868	-0.5161	0.2707
CM	CASP1	-6.1143			CTLA4	-0.1353	0.1353	0.2706
hTSC-S	ILKAP	-1.2332	1.1262		TDGF1	-4.0322	-3.7623	0.2699
CM	ILKAP	-2.3594			LMOD1	-3.9698	-3.7003	0.2695
hTSC-S	BAX	-3.9858	2.8654		TARM1	0.4632	0.7325	0.2693
CM	BAX	-6.8512			HMGCS1	-1.1216	-0.8526	0.269
hTSC-S	CERT1	-4.706	0.8181		AK1	-1.1871	-0.9183	0.2688
CM	CERT1	-5.5241			DXO	-1.9389	-1.6713	0.2676
hTSC-S	MRPL46	0.2497	0.1173		ELOB	-0.1246	0.1426	0.2672
CM	MRPL46	0.1324			RNASE4	-0.2501	0.0156	0.2657
hTSC-S	CARHSP1	-0.7	1.0811		VASH1	-1.2681	-1.003	0.2651
CM	CARHSP1	-1.7811			ATXN2L	-0.3094	-0.0453	0.2641
hTSC-S	KRT5	-0.0828	0.4747		VTI1A	-0.2487	0.0147	0.2634
CM	KRT5	-0.5575			HTRA2	-0.8493	-0.5867	0.2626
hTSC-S	GDNF	0.1222	4.8358		CAPS	-1.3028	-1.0414	0.2614
CM	GDNF	-4.7136			ACOX1	-0.5872	-0.327	0.2602
hTSC-S	SLIT2	4.8513	6.9752		SLC27A4	-2.827	-2.5677	0.2593
CM	SLIT2	-2.1239			PDIA3	-0.2714	-0.014	0.2574
hTSC-S	NOS1	1.0225	1.429		ARHGAP25	-0.3727	-0.1171	0.2556
CM	NOS1	-0.4065			PPM1B	-0.0494	0.2058	0.2552
hTSC-S	C2CD2L	-0.4514	-0.5439		BST1	-0.0786	0.1758	0.2544
CM	C2CD2L	0.0925			SPRR3	-0.3054	-0.0517	0.2537
hTSC-S	ATXN10	-2.218	-0.1389		GZMH	-0.2674	-0.0138	0.2536
CM	ATXN10	-2.0791			JMJD1C	0.0423	0.2959	0.2536
hTSC-S	MUC13	-2.1464	-2.1819		ACADSB	-0.2516	0.0014	0.253
CM	MUC13	0.0355			TARS1	-1.0779	-0.8252	0.2527
hTSC-S	PRTFDC1	-0.1017	7.1579		DNAJC21	-0.4055	-0.1534	0.2521
CM	PRTFDC1	-7.2596			HMBS	-1.2045	-0.9531	0.2514
hTSC-S	TST	-0.0389	-0.1252		FAP	-0.1882	0.0631	0.2513
CM	TST	0.0863			GORASP2	0.0018	0.2526	0.2508
hTSC-S	XRCC4	-1.081	-0.7213		SNCG	0.0183	0.2674	0.2491
CM	XRCC4	-0.3597			CTSF	-0.5241	-0.2751	0.249
hTSC-S	TARBP2	-1.3743	-0.6971		TOMM20	-1.2109	-0.9624	0.2485
CM	TARBP2	-0.6772			PPCDC	-2.5333	-2.2848	0.2485
hTSC-S	NEFL	-0.1	0.9401		EIF4E	-0.8344	-0.586	0.2484
CM	NEFL	-1.0401			ID4	-0.2917	-0.0435	0.2482
hTSC-S	FHIT	-0.571	-0.7344		EIF4G3	-0.6108	-0.363	0.2478
CM	FHIT	0.1634			TYMP	0.1352	0.3827	0.2475
hTSC-S	KIRREL2	0.3688	-0.2111		FUT1	-4.531	-4.2836	0.2474
CM	KIRREL2	0.5799			TMEM106A	-1.0556	-0.8099	0.2457
hTSC-S	CLSTN1		0		MGMT	-0.448	-0.2026	0.2454
CM	CLSTN1				RCC1	-0.1718	0.073	0.2448
hTSC-S	TDRKH	-0.2796	0.196		CMIP	-0.0514	0.193	0.2444
CM	TDRKH	-0.4756			LRRC59	-0.4978	-0.2538	0.244
hTSC-S	GSTP1	-1.0331	1.5089		CEACAM5	-0.1108	0.1326	0.2434
CM	GSTP1	-2.542			PCBD1	-3.3549	-3.1118	0.2431
hTSC-S	MAX	-2.1775	-2.1155		CD1C	-0.244	-0.0018	0.2422
CM	MAX	-0.062			AMPD3	-0.41	-0.1716	0.2384
hTSC-S	S100A16	-3.8428	3.5236		ARL2BP	-2.2627	-2.025	0.2377
CM	S100A16	-7.3664			CD84	-0.0077	0.2284	0.2361
hTSC-S	DCTN6	-0.0437	-1.5261		NAGK	-4.6229	-4.389	0.2339
CM	DCTN6	1.4824			INSL3	-0.3055	-0.072	0.2335
hTSC-S	PTK7	0.4377	0.4715		FMNL1	-3.3611	-3.128	0.2331
CM	PTK7	-0.0338			TG	-0.8228	-0.5903	0.2325
hTSC-S	KEL	0.4728	0.6338		CPTP	-0.0376	0.1948	0.2324
CM	KEL	-0.161			CXCL17	0.0165	0.2467	0.2302
hTSC-S	WASF3	-0.5476	2.0404		NBL1	-0.3265	-0.0968	0.2297
CM	WASF3	-2.588			ODAM	-0.1147	0.1147	0.2294
hTSC-S	BRK1	-1.926	-0.1736		FAM172A	-1.6709	-1.4427	0.2282
CM	BRK1	-1.7524			USP25	-2.2185	-1.9909	0.2276
hTSC-S	FMNL1	-3.128	0.2331		PCNA	-0.1203	0.1069	0.2272
CM	FMNL1	-3.3611			GAST	-0.1467	0.0798	0.2265
hTSC-S	GKN1	-0.4518	0.0347		ECI2	-1.3757	-1.1492	0.2265
CM	GKN1	-0.4865			CLEC10A	0.0552	0.2807	0.2255
hTSC-S	ANXA10	-1.3706	0.2126		LRP2BP	-0.1954	0.03	0.2254
CM	ANXA10	-1.5832			KLK7	0.0343	0.2589	0.2246
hTSC-S	HMOX2	-1.577	2.0297		CAPN3	-0.3637	-0.1403	0.2234
CM	HMOX2	-3.6067			PTPN6	0.0549	0.278	0.2231
hTSC-S	KLB	-0.1518	-0.7886		TJP3	-0.2524	-0.0298	0.2226
CM	KLB	0.6368			MB	0.0366	0.258	0.2214
hTSC-S	ISLR2	-0.7238	-0.5017		REST	-0.0772	0.1406	0.2178
CM	ISLR2	-0.2221			PTN	-2.4156	-2.1983	0.2173
hTSC-S	GPKOW	-0.4383	-0.0789		IGFBP6	-2.5756	-2.3585	0.2171
CM	GPKOW	-0.3594			TMED4	-0.1084	0.1084	0.2168
hTSC-S	ECE1	-0.1122	-0.412		WFDC12	-0.6024	-0.386	0.2164
CM	ECE1	0.2998			NECTIN4	0.2316	0.4473	0.2157
hTSC-S	PFDN2	-0.7518	1.5855		GAD1	-0.4	-0.1857	0.2143
CM	PFDN2	-2.3373			ANXA10	-1.5832	-1.3706	0.2126
hTSC-S	CASP10	-2.0836	-2.0762		AIF1	-0.3438	-0.1317	0.2121
CM	CASP10	-0.0074			SAP18	0.164	0.376	0.212
hTSC-S	TIGAR	-3.0182	3.4031		NFIC	-0.1534	0.0582	0.2116
CM	TIGAR	-6.4213			DLG4	-0.5715	-0.3603	0.2112
hTSC-S	AKT1S1	-2.6662	1.0556		LPO	-0.6479	-0.437	0.2109
CM	AKT1S1	-3.7218			CYB5A	-0.527	-0.3166	0.2104
hTSC-S	AGR2	-4.9209	-6.0149		VPS4B	-0.4892	-0.2808	0.2084
CM	AGR2	1.094			PROCR	-0.228	-0.0201	0.2079
hTSC-S	DPEP1	0.0496	0.0992		NFX1	-0.0136	0.1943	0.2079
CM	DPEP1	-0.0496			ZHX2	-0.3724	-0.1648	0.2076
hTSC-S	MAP4K5	-1.1281	0.9292		PNMA1	0.0469	0.252	0.2051
CM	MAP4K5	-2.0573			SERPINI1	-0.6741	-0.4696	0.2045
hTSC-S	IL18RAP	0.042	0.084		C7orf50	-0.6968	-0.4938	0.203
CM	IL18RAP	-0.042			CALCA	-0.1379	0.0645	0.2024
hTSC-S	CRIP2	-2.2292	1.3857		PCYT2	-1.1858	-0.9842	0.2016
CM	CRIP2	-3.6149			CDK1	-0.1577	0.042	0.1997
hTSC-S	PPP3R1	-2.171	0.8058		SSBP1	-0.1781	0.0201	0.1982
CM	PPP3R1	-2.9768			TBCB	-2.0752	-1.8771	0.1981
hTSC-S	DARS1	-2.0986	1.3571		LEG1	-0.1348	0.0614	0.1962
CM	DARS1	-3.4557			TDRKH	-0.4756	-0.2796	0.196
hTSC-S	MAD1L1	-1.9171	2.5366		CRTAM	-0.1382	0.0576	0.1958
CM	MAD1L1	-4.4537			GFOD2	-0.1306	0.0627	0.1933
hTSC-S	EREG	-1.305	0.9254		RCOR1	-0.2955	-0.1029	0.1926
CM	EREG	-2.2304			IDI2	-0.096	0.096	0.192
hTSC-S	SKAP1	0.2156	0.0952		UFD1	-1.0835	-0.8917	0.1918
CM	SKAP1	0.1204			CLPP	-1.8823	-1.6919	0.1904
hTSC-S	IMPA1	-0.417	0.4083		LGALS3BP	-0.0565	0.1336	0.1901
CM	IMPA1	-0.8253			KAZN	-0.3869	-0.1969	0.19
hTSC-S	PTPN1	-1.3982	1.0601		IL13RA1	-0.1552	0.0344	0.1896
CM	PTPN1	-2.4583			SLC34A3	-0.0945	0.0945	0.189
hTSC-S	GGT5	0.2513	2.4649		CFD	-0.1919	-0.0044	0.1875
CM	GGT5	-2.2136			RNF168	-0.1447	0.0422	0.1869
hTSC-S	CLPP	-1.6919	0.1904		ANKRA2	-0.3237	-0.1381	0.1856
CM	CLPP	-1.8823			AK2	-0.462	-0.2765	0.1855
hTSC-S	IL6	-0.6249	11.2366		PITHD1	-1.3013	-1.1163	0.185
CM	IL6	-11.8615			BHMT2	-0.0951	0.0888	0.1839
hTSC-S	PTPRN2	0.0792	0.7532		NCK2	-0.0964	0.0873	0.1837
CM	PTPRN2	-0.674			NINJ1	-0.572	-0.3896	0.1824
hTSC-S	NMNAT1	-4.3451	0.4481		CLIC5	0.0323	0.2138	0.1815
CM	NMNAT1	-4.7932			BMP4	-1.3253	-1.1444	0.1809
hTSC-S	CRTAM	0.0576	0.1958		UPB1	-0.0903	0.0903	0.1806
CM	CRTAM	-0.1382			CD164L2	-0.3561	-0.1758	0.1803
hTSC-S	CSF2RA	0.0757	0.4601		CETN3	-0.8182	-0.6381	0.1801
CM	CSF2RA	-0.3844			MYBPC1	-0.1537	0.0229	0.1766
hTSC-S	PSG1		0		FUT8	0.6268	0.8033	0.1765
CM	PSG1				PLIN1	-0.2626	-0.0865	0.1761
hTSC-S	DRAXIN	-0.1472	1.2184		SART1	-1.5089	-1.3329	0.176
CM	DRAXIN	-1.3656			IFNL2	-0.2472	-0.0713	0.1759
hTSC-S	EBAG9	-1.5048	-0.0491		FGF12	-0.2122	-0.037	0.1752
CM	EBAG9	-1.4557			CFI	-0.1656	0.0096	0.1752
hTSC-S	ULBP2	0.0164	6.7011		LHPP	-2.4459	-2.2707	0.1752
CM	ULBP2	-6.6847			NRXN3	0.22	0.3948	0.1748
hTSC-S	NGF	0.0434	-0.0119		ERC2	0.4367	0.6113	0.1746
CM	NGF	0.0553			PIKFYVE	-0.0168	0.1576	0.1744
hTSC-S	ABHD14B	-1.3165	1.2197		ING1	-0.5898	-0.4162	0.1736
CM	ABHD14B	-2.5362			ACSL1	-0.0867	0.0867	0.1734
hTSC-S	PHOSPHO1	-0.9409	0.369		TALDO1	-0.761	-0.5877	0.1733
CM	PHOSPHO1	-1.3099			PSRC1	-0.0866	0.0866	0.1732
hTSC-S	CRADD	-3.1244	-0.0925		LGALS9	-1.2687	-1.0956	0.1731
CM	CRADD	-3.0319			GPHA2	-0.3537	-0.1835	0.1702
hTSC-S	SPOCK1	0.1196	8.7415		DTX3	-2.0673	-1.8983	0.169
CM	SPOCK1	-8.6219			MANSC1	-0.7561	-0.5875	0.1686
hTSC-S	PAEP	1.2438	1.6409		SLMAP	-1.8365	-1.6687	0.1678
CM	PAEP	-0.3971			PREB	-0.4419	-0.2744	0.1675
hTSC-S	WWP2	-3.1899	0.5756		CPXM1	0.4146	0.582	0.1674
CM	WWP2	-3.7655			UBQLN3	-0.1918	-0.0245	0.1673
hTSC-S	APRT	-2.3732	1.3656		EGFLAM	-0.1384	0.0269	0.1653
CM	APRT	-3.7388			SPINT2	0.1259	0.2908	0.1649
hTSC-S	CLEC10A	0.2807	0.2255		DCTN1	-2.6591	-2.4949	0.1642
CM	CLEC10A	0.0552			HRAS	-0.9326	-0.7684	0.1642
hTSC-S	CHMP1A	-4.4917	0.7726		MYLPF	-0.0609	0.1027	0.1636
CM	CHMP1A	-5.2643			C1QTNF5	-1.8464	-1.6833	0.1631
hTSC-S	NAAA	-0.0274	2.15		THOP1	-3.208	-3.0453	0.1627
CM	NAAA	-2.1774			TNFRSF17	0.0953	0.2556	0.1603
hTSC-S	SERPINB9	-0.1016	0.0205		EFCAB14	-0.0508	0.107	0.1578
CM	SERPINB9	-0.1221			NELL1	-0.4164	-0.2606	0.1558
hTSC-S	GFRA3	0.172	-0.0488		RBPMS2	-1.3279	-1.1737	0.1542
CM	GFRA3	0.2208			CDNF	-1.2224	-1.0716	0.1508
hTSC-S	DKK4	-0.8587	-0.6702		NME3	-2.3857	-2.2352	0.1505
CM	DKK4	-0.1885			COCH	-0.2946	-0.1443	0.1503
hTSC-S	EFNA4	-0.1384	4.0521		LILRA6	-0.075	0.075	0.15
CM	EFNA4	-4.1905			CDHR2	-0.0875	0.0612	0.1487
hTSC-S	VWC2	0.4359	0.2766		ADGRG1	-0.0743	0.0743	0.1486
CM	VWC2	0.1593			FOXJ3	-0.924	-0.7755	0.1485
hTSC-S	FKBP5	-0.087	3.4821		SAMD9L	-1.4197	-1.2712	0.1485
CM	FKBP5	-3.5691			SF3B4	-1.4007	-1.2526	0.1481
hTSC-S	RSPO1	0.6886	0.9657		RNASE1	-0.0969	0.0505	0.1474
CM	RSPO1	-0.2771			ENPP6	0.4957	0.641	0.1453
hTSC-S	WFIKKN1	-0.3597	0.8834		ENPP5	-0.5242	-0.3792	0.145
CM	WFIKKN1	-1.2431			VPS37A	-0.3303	-0.1857	0.1446
hTSC-S	CDCP1	-2.3629	4.1143		CDH22	-0.2131	-0.069	0.1441
CM	CDCP1	-6.4772			UPK3BL1	0.7607	0.9023	0.1416
hTSC-S	IFNGR2	-0.621	0.9585		PDXDC1	-0.0277	0.1127	0.1404
CM	IFNGR2	-1.5795			DDT	-0.1437	-0.0042	0.1395
hTSC-S	TBCC	-1.3713	1.448		MORF4L1	-2.4841	-2.346	0.1381
CM	TBCC	-2.8193			GPNMB	-0.6276	-0.4896	0.138
hTSC-S	SCARB2	-0.101	1.8931		IGFL4	0.1113	0.2491	0.1378
CM	SCARB2	-1.9941			YOD1	-0.6353	-0.498	0.1373
hTSC-S	GPC5	-0.0589	-0.1178		PNLIP	0.1117	0.2471	0.1354
CM	GPC5	0.0589			S100G	-0.5912	-0.4571	0.1341
hTSC-S	LY96	-0.0172	1.0088		VSIG2	-0.8501	-0.7172	0.1329
CM	LY96	-1.026			OLR1	-0.3467	-0.2141	0.1326
hTSC-S	FLRT2	0.951	6.9669		ITGAX	-0.066	0.066	0.132
CM	FLRT2	-6.0159			MZB1	0.0132	0.1434	0.1302
hTSC-S	TMPRSS5	-0.7493	-1.1042		STX5	-0.0203	0.1091	0.1294
CM	TMPRSS5	0.3549			LYN	-0.3227	-0.1936	0.1291
hTSC-S	SETMAR	-0.8441	0.3187		NIT1	-3.7257	-3.5966	0.1291
CM	SETMAR	-1.1628			MYO6	-0.4609	-0.3329	0.128
hTSC-S	GLB1	0.4016	0.4253		RNASEH2A	-0.2897	-0.1627	0.127
CM	GLB1	-0.0237			CRTAP	-0.1252	0.0017	0.1269
hTSC-S	RHOC	-2.7538	2.3155		RAB3GAP1	-0.2424	-0.1174	0.125
CM	RHOC	-5.0693			DYNLT3	-1.1177	-0.9929	0.1248
hTSC-S	MDGA1	-3.4102	1.7752		KLRK1	-0.0569	0.0672	0.1241
CM	MDGA1	-5.1854			COL9A1	-8.9764	-8.853	0.1234
hTSC-S	TXLNA	-3.4935	3.748		PDAP1	-0.8031	-0.6799	0.1232
CM	TXLNA	-7.2415			PKLR	-0.3429	-0.2198	0.1231
hTSC-S	TNFSF14	-0.1831	-0.4043		SCGB3A1	-0.7953	-0.6742	0.1211
CM	TNFSF14	0.2212			SESTD1	0.0964	0.2172	0.1208
hTSC-S	MASP1	-2.6184	0.0088		DENR	-1.2112	-1.0906	0.1206
CM	MASP1	-2.6272			SLC4A1	-0.1127	0.0079	0.1206
hTSC-S	STAMBP	-2.4623	1.625		CCN5	-0.214	-0.0937	0.1203
CM	STAMBP	-4.0873			CWC15	-5.0533	-4.9331	0.1202
hTSC-S	DNMBP	-2.6062	3.6145		RAC3	-0.1198	0.0003	0.1201
CM	DNMBP	-6.2207			SMOC1	-5.5483	-5.4282	0.1201
hTSC-S	TNR	0.4107	0.356		IL20RB	-0.1127	0.0069	0.1196
CM	TNR	0.0547			ITGB1BP1	0.179	0.2979	0.1189
hTSC-S	CC2D1A	-2.4406	-0.3198		NADK	-1.2964	-1.1782	0.1182
CM	CC2D1A	-2.1208			GM2A	-0.0472	0.0709	0.1181
hTSC-S	MITD1	-3.1223	2.4925		TRIAP1	-1.751	-1.6332	0.1178
CM	MITD1	-5.6148			ADAMTSL4	-0.0986	0.0191	0.1177
hTSC-S	FKBP4	-3.8882	1.3865		SERPINA3	-0.0654	0.052	0.1174
CM	FKBP4	-5.2747			MRPL46	0.1324	0.2497	0.1173
hTSC-S	NPM1	-3.1766	-0.4361		CASC3	-0.4675	-0.3504	0.1171
CM	NPM1	-2.7405			DCUN1D1	-0.9088	-0.7925	0.1163
hTSC-S	PRDX1	-4.26	2.719		KLK13	-0.0577	0.0577	0.1154
CM	PRDX1	-6.979			UXS1	0.0975	0.2128	0.1153
hTSC-S	LPO	-0.437	0.2109		SERPINB6	-1.4986	-1.3843	0.1143
CM	LPO	-0.6479			LAMP1	-0.0571	0.0571	0.1142
hTSC-S	TNFRSF6B	3.5895	6.1618		PALM	-2.3385	-2.2245	0.114
CM	TNFRSF6B	-2.5723			ORM1	-0.0826	0.0311	0.1137
hTSC-S	LAIR2	0.291	0.833		DNAJB8	0.0028	0.116	0.1132
CM	LAIR2	-0.542			GRIK2	-0.7061	-0.5962	0.1099
hTSC-S	CD274	-0.4691	5.4275		IZUMO1	-1.4373	-1.3276	0.1097
CM	CD274	-5.8966			SWAP70	-1.7218	-1.6122	0.1096
hTSC-S	TNFRSF10A	-1.3213	3.723		FGL1	-0.0547	0.0546	0.1093
CM	TNFRSF10A	-5.0443			INPP5J	-0.2614	-0.1533	0.1081
hTSC-S	FRZB	-0.8157	0.898		RLN1	0.1845	0.2899	0.1054
CM	FRZB	-1.7137			COL24A1	-0.097	0.0074	0.1044
hTSC-S	PSME1	-2.5566	0.2735		GPIHBP1	-0.097	0.0074	0.1044
CM	PSME1	-2.8301			SERPINC1	-0.1375	-0.0339	0.1036
hTSC-S	LAYN	-1.3184	5.9537		GOLGA3	-1.4206	-1.3175	0.1031
CM	LAYN	-7.2721			EZR	-0.6851	-0.5829	0.1022
hTSC-S	SNCG	0.2674	0.2491		DGCR6	-0.0509	0.0509	0.1018
CM	SNCG	0.0183			SERPINA1	-0.1046	-0.0029	0.1017
hTSC-S	BAG3	-1.9784	0.7648		FN1	-0.0396	0.062	0.1016
CM	BAG3	-2.7432			CACNB3	-2.7043	-2.6034	0.1009
hTSC-S	CCS	-0.3139	1.1684		ZP4	-0.0494	0.0514	0.1008
CM	CCS	-1.4823			GUCA2A	-0.1603	-0.0606	0.0997
hTSC-S	ADGRB3	-0.9727	0.5191		DPEP1	-0.0496	0.0496	0.0992
CM	ADGRB3	-1.4918			EFNB2	-0.049	0.049	0.098
hTSC-S	HNMT	-2.5072	5.4727		PAK4	-0.0557	0.0417	0.0974
CM	HNMT	-7.9799			IL34	-0.5883	-0.4918	0.0965
hTSC-S	CX3CL1	-0.0187	-1.6713		MRPL24	-0.876	-0.7797	0.0963
CM	CX3CL1	1.6526			SKAP1	0.1204	0.2156	0.0952
hTSC-S	IPCEF1	-1.3853	-1.2143		ICOSLG	-0.1891	-0.0946	0.0945
CM	IPCEF1	-0.171			TNFRSF8	0.3184	0.4129	0.0945
hTSC-S	AFP	-5.2838	-0.414		ITGB7	-0.0472	0.0472	0.0944
CM	AFP	-4.8698			RANBP2	-0.3058	-0.2123	0.0935
hTSC-S	MATN3	3.1942	10.441		NT5C	0.3163	0.4098	0.0935
CM	MATN3	-7.2468			SSC4D	-0.0587	0.0336	0.0923
hTSC-S	OBP2B	-0.4353	0.5028		AP2B1	-0.6136	-0.5216	0.092
CM	OBP2B	-0.9381			OXT	-6.0693	-5.9786	0.0907
hTSC-S	TNFRSF10B	-1.9398	8.3423		CRISP3	-0.1779	-0.0877	0.0902
CM	TNFRSF10B	-10.2821			GHRL	0.4855	0.5754	0.0899
hTSC-S	EPHB6	1.1565	1.175		EXTL1	0.3344	0.4224	0.088
CM	EPHB6	-0.0185			PPY	0.0095	0.0963	0.0868
hTSC-S	CALCA	0.0645	0.2024		EHBP1	-0.5925	-0.5058	0.0867
CM	CALCA	-0.1379			VEGFB	-1.9507	-1.8653	0.0854
hTSC-S	SFRP1	-12.2078	0.7999		IL18RAP	-0.042	0.042	0.084
CM	SFRP1	-13.0077			IGLC2	-0.0418	0.0418	0.0836
hTSC-S	TNFRSF9	0.7045	1.2069		MORN4	-0.5097	-0.4273	0.0824
CM	TNFRSF9	-0.5024			PYY	0.1838	0.2654	0.0816
hTSC-S	RBKS	-2.591	2.831		ANP32C	-0.102	-0.0219	0.0801
CM	RBKS	-5.422			S100A3	-0.1267	-0.0474	0.0793
hTSC-S	TCL1A	0.0072	0.334		SNX5	-0.0656	0.0131	0.0787
CM	TCL1A	-0.3268			KLF4	0.085	0.1628	0.0778
hTSC-S	CD63	-2.3118	7.4875		PCARE	-0.318	-0.2405	0.0775
CM	CD63	-9.7993			PRKAB1	-0.2244	-0.1471	0.0773
hTSC-S	PSME2	-3.0277	1.0205		SH3BGRL2	-0.3292	-0.2531	0.0761
CM	PSME2	-4.0482			NAPRT	0.1485	0.2241	0.0756
hTSC-S	ASGR1	0.9238	1.4305		ATP6V1D	-0.0366	0.0366	0.0732
CM	ASGR1	-0.5067			SYTL4	0.1567	0.2293	0.0726
hTSC-S	FUT8	0.8033	0.1765		ITIH1	-0.0125	0.0594	0.0719
CM	FUT8	0.6268			MAP2	-0.5878	-0.5169	0.0709
hTSC-S	TBCB	-1.8771	0.1981		C1R	-0.0721	-0.0018	0.0703
CM	TBCB	-2.0752			KLK11	-0.0354	0.0344	0.0698
hTSC-S	BMP4	-1.1444	0.1809		PTPRR	-2.9429	-2.8737	0.0692
CM	BMP4	-1.3253			SFRP4	-0.0663	0.0011	0.0674
hTSC-S	CST5	-0.3448	6.7067		RYR1	-0.0419	0.0251	0.067
CM	CST5	-7.0515			NENF	-0.4487	-0.3831	0.0656
hTSC-S	ASAH2	0.7395	2.9067		RNF41	-2.5057	-2.4401	0.0656
CM	ASAH2	-2.1672			PDCL2	0.1485	0.2136	0.0651
hTSC-S	CXCL8	0.2009	12.4488		SMAD3	-0.2107	-0.1462	0.0645
CM	CXCL8	-12.2479			CEBPA	-0.032	0.032	0.064
hTSC-S	BCAN	-1.5654	-0.9552		BECN1	-0.6455	-0.5817	0.0638
CM	BCAN	-0.6102			SPTBN2	1.4129	1.4745	0.0616
hTSC-S	ACVRL1	-1.7452	0.558		NTRK2	0.3524	0.4135	0.0611
CM	ACVRL1	-2.3032			ECHS1	-1.7955	-1.7345	0.061
hTSC-S	EIF4B	-0.3738	0.6992		CEACAM6	-0.0086	0.0522	0.0608
CM	EIF4B	-1.073			PLPBP	-2.3604	-2.3001	0.0603
hTSC-S	ADAM22	0.2921	4.7398		C19orf12	-0.898	-0.8381	0.0599
CM	ADAM22	-4.4477			LYVE1	-0.0295	0.0295	0.059
hTSC-S	PLA2G10	-0.2832	0.7553		CD36	0.0669	0.1254	0.0585
CM	PLA2G10	-1.0385			MYOM3	-0.0289	0.0289	0.0578
hTSC-S	LXN	0.0093	-0.0773		SIT1	0.4746	0.5315	0.0569
CM	LXN	0.0866			TSPAN1	-0.2387	-0.1821	0.0566
hTSC-S	CCL2	0.0267	11.2433		GNPDA1	-0.6362	-0.58	0.0562
CM	CCL2	-11.2166			NFKB1	-0.202	-0.1462	0.0558
hTSC-S	CDH15	0.2628	0.317		IGSF21	-0.3739	-0.3192	0.0547
CM	CDH15	-0.0542			PPBP	-0.1856	-0.1311	0.0545
hTSC-S	CNTN5	-1.4905	1.2051		FGA	-0.0385	0.0159	0.0544
CM	CNTN5	-2.6956			SNX15	-0.1791	-0.1249	0.0542
hTSC-S	ROBO2	-0.3593	-0.0019		SCP2	-1.0124	-0.9583	0.0541
CM	ROBO2	-0.3574			OCLN	-3.0354	-2.9836	0.0518
hTSC-S	CDH3	0.0007	-0.0971		BOLA2_BOLA2B	-2.6406	-2.5896	0.051
CM	CDH3	0.0978			TIMD4	-0.3863	-0.3353	0.051
hTSC-S	DDR1	0.0456	1.9075		CPOX	-0.4562	-0.4053	0.0509
CM	DDR1	-1.8619			SIRT2	-1.7222	-1.6715	0.0507
hTSC-S	CD300C	-0.3972	-1.1038		DIABLO	-2.0267	-1.9772	0.0495
CM	CD300C	0.7066			SCN2B	0.2019	0.2492	0.0473
hTSC-S	PVR	-1.2066	1.6092		GLT8D2	-0.4341	-0.3889	0.0452
CM	PVR	-2.8158			SHH	0.0551	0.099	0.0439
hTSC-S	TXNDC5	-1.3656	-0.9796		ENPEP	-0.3043	-0.2604	0.0439
CM	TXNDC5	-0.386			BEX3	0.1507	0.1937	0.043
hTSC-S	FUT3_FUT5	0.2965	2.5785		SOX2	-0.0214	0.0214	0.0428
CM	FUT3_FUT5	-2.282			CBX2	-0.0211	0.0211	0.0422
hTSC-S	STC1	-1.0781	3.8894		CLPS	-0.0381	0.0034	0.0415
CM	STC1	-4.9675			TGFBR2	-0.1526	-0.1118	0.0408
hTSC-S	RWDD1	-1.7784	1.1103		BHLHE40	-0.7703	-0.7314	0.0389
CM	RWDD1	-2.8887			CD109	-0.7901	-0.7513	0.0388
hTSC-S	VTA1	-1.4137	1.4858		CHCHD6	-0.5211	-0.4823	0.0388
CM	VTA1	-2.8995			ANXA1	-0.969	-0.9327	0.0363
hTSC-S	EZR	-0.5829	0.1022		AHSA1	-0.1521	-0.1166	0.0355
CM	EZR	-0.6851			NLGN2	-0.0887	-0.0534	0.0353
hTSC-S	CD8A	0.7954	-0.928		IL9	-0.0174	0.0174	0.0348
CM	CD8A	1.7234			GKN1	-0.4865	-0.4518	0.0347
hTSC-S	MMP8	-0.0326	0.5896		APLP1	0.6292	0.6636	0.0344
CM	MMP8	-0.6222			POLR2F	-3.2324	-3.1982	0.0342
hTSC-S	SEMA4D	-0.2219	-0.87		SGSH	-2.7727	-2.739	0.0337
CM	SEMA4D	0.6481			GTF2IRD1	-0.0167	0.0167	0.0334
hTSC-S	PDCD5	-1.533	2.3811		DCTN2	-2.5192	-2.4886	0.0306
CM	PDCD5	-3.9141			CHM	-0.2908	-0.2617	0.0291
hTSC-S	NSFL1C	-2.2732	1.4636		CEMIP2	0.0702	0.0992	0.029
CM	NSFL1C	-3.7368			RTKN2	-0.1082	-0.0798	0.0284
hTSC-S	SERPINB6	-1.3843	0.1143		C1RL	0.3158	0.344	0.0282
CM	SERPINB6	-1.4986			HDAC9	0.4236	0.4515	0.0279
hTSC-S	CXCL13	-0.2959	0.6746		LYPD1	-0.2344	-0.2068	0.0276
CM	CXCL13	-0.9705			HSPA1A	-0.2524	-0.2252	0.0272
hTSC-S	CD34	-0.2213	-1.3837		CES3	0.0558	0.0828	0.027
CM	CD34	1.1624			SPACA5_SPACA5B	-0.1089	-0.0819	0.027
hTSC-S	VCAN	-0.2922	3.3955		ECM1	-0.0134	0.0134	0.0268
CM	VCAN	-3.6877			AMFR	-0.161	-0.1342	0.0268
hTSC-S	PPCDC	-2.2848	0.2485		APOC1	0.1264	0.1512	0.0248
CM	PPCDC	-2.5333			TPBGL	-0.13	-0.1062	0.0238
hTSC-S	SMPD1	-0.5979	0.5728		SRC	-0.397	-0.3735	0.0235
CM	SMPD1	-1.1707			FAM20A	-0.167	-0.1445	0.0225
hTSC-S	BST2	0.3054	-0.5156		REXO2	-0.5735	-0.5513	0.0222
CM	BST2	0.821			MYH7B	-0.396	-0.3746	0.0214
hTSC-S	CCL19	-0.0435	-0.597		RABEPK	-0.392	-0.3709	0.0211
CM	CCL19	0.5535			GP6	-0.0709	-0.0499	0.021
hTSC-S	SULT1A1	-0.3074	-1.198		H2AP	0.0006	0.0216	0.021
CM	SULT1A1	0.8906			SERPINB9	-0.1221	-0.1016	0.0205
hTSC-S	SUMF2	-0.9062	0.58		FAM171A2	-0.0091	0.0091	0.0182
CM	SUMF2	-1.4862			PAGR1	-0.9582	-0.9409	0.0173
hTSC-S	PRL	-0.1922	-0.2593		CHAD	0.0814	0.0979	0.0165
CM	PRL	0.0671			ANXA3	-0.1863	-0.1702	0.0161
hTSC-S	LBR	-0.8715	0.5145		PIGR	-0.0078	0.0078	0.0156
CM	LBR	-1.386			RBM17	-0.0076	0.0076	0.0152
hTSC-S	LAMP2	-0.6282	-0.2278		CTNNA1	-0.0935	-0.0784	0.0151
CM	LAMP2	-0.4004			UBAC1	-0.3976	-0.3833	0.0143
hTSC-S	ANXA3	-0.1702	0.0161		VCPKMT	-0.016	-0.0018	0.0142
CM	ANXA3	-0.1863			MAP2K6	-1.1779	-1.1643	0.0136
hTSC-S	ENO1	-3.2909	1.9884		VPS53	-0.4308	-0.4178	0.013
CM	ENO1	-5.2793			HBZ	0.1417	0.1541	0.0124
hTSC-S	CHGB	-0.3654	0.5459		EDDM3B	-0.0111	0.0012	0.0123
CM	CHGB	-0.9113			RNASE10	-0.0673	-0.0552	0.0121
hTSC-S	ADAM8	0.7069	1.2157		STAU1	-0.2203	-0.21	0.0103
CM	ADAM8	-0.5088			SSB	-0.2282	-0.2189	0.0093
hTSC-S	CD74	-0.0492	-0.1714		LTA4H	-0.2911	-0.282	0.0091
CM	CD74	0.1222			PPP1CC	-1.2267	-1.2176	0.0091
hTSC-S	LGALS8	-1.336	4.6914		MASP1	-2.6272	-2.6184	0.0088
CM	LGALS8	-6.0274			CHRDL2	-0.0043	0.0043	0.0086
hTSC-S	CXCL11	-1.051	0.5467		COMMD9	-0.2136	-0.2073	0.0063
CM	CXCL11	-1.5977			GAMT	-0.0732	-0.0687	0.0045
hTSC-S	FABP5	-0.3268	-0.4302		AGBL2	-0.1762	-0.1718	0.0044
CM	FABP5	0.1034			ADD1	-0.931	-0.928	0.003
hTSC-S	GOLM2	0.2822	2.2473		HEG1	-0.0008	0.0008	0.0016
CM	GOLM2	-1.9651			BAG6	-2.3068	-2.3058	0.001
hTSC-S	RGMB	-0.713	2.7795		CEP152	0.0475	0.0481	0.0006
CM	RGMB	-3.4925			HDDC2	-0.1291	-0.1285	0.0006
hTSC-S	ENO2	-1.8169	-0.6979		NEDD4L	-0.9892	-0.9886	0.0006
CM	ENO2	-1.119			GMPR	0.0452	0.0454	0.0002
hTSC-S	OXT	-5.9786	0.0907					0
CM	OXT	-6.0693						0
hTSC-S	SCARF2	-0.1842	0.7138		ADH1B	0.0002	-0.0002	-0.0004
CM	SCARF2	-0.898			PTPRC	0.2177	0.2173	-0.0004
hTSC-S	TNFRSF8	0.4129	0.0945		PLCB2	0.5109	0.5103	-0.0006
CM	TNFRSF8	0.3184			CLC	-0.1636	-0.1647	-0.0011
hTSC-S	THY1	0.3267	9.7153		CEP164	-0.3171	-0.3185	-0.0014
CM	THY1	-9.3886			VNN1	0.0009	-0.0009	-0.0018
hTSC-S	BST1	0.1758	0.2544		ROBO2	-0.3574	-0.3593	-0.0019
CM	BST1	-0.0786			POMC	-0.2098	-0.212	-0.0022
hTSC-S	TNFRSF21	2.6457	1.8291		EVPL	0.9433	0.941	-0.0023
CM	TNFRSF21	0.8166			ADAMTS8	-1.4853	-1.4885	-0.0032
hTSC-S	CPPED1	-2.7042	0.7315		GIP	-0.0518	-0.0551	-0.0033
CM	CPPED1	-3.4357			C7	0.0019	-0.0019	-0.0038
hTSC-S	CPM	-0.7963	-0.8719		IL16	0.0488	0.0434	-0.0054
CM	CPM	0.0756			ARHGAP30	3.1187	3.1126	-0.0061
hTSC-S	NCAN	-0.0216	1.315		GSN	0.0032	-0.0032	-0.0064
CM	NCAN	-1.3366			MUCL3	0.0216	0.0148	-0.0068
hTSC-S	CTSS	0.2036	5.0924		SLC13A1	-0.5214	-0.5283	-0.0069
[truncated: 4,465 more rows]
