# Supplementary material for: The Secretome of Human Trophoblast Stem Cells Attenuates Senescence‐Associated Traits
Source: Aging Cell. 2026 Jan 11;25(2):e70368. doi: 10.1111/acel.70368 (PMC12791570; doi:10.1111/acel.70368)
Supplement: Supplementary file 6 — Table S5: acel70368‐sup‐0006‐TableS5.zip. [file ACEL-25-e70368-s002.zip › acel70368-sup-0006-TableS5.xlsx]

## Sheet: Sheet1
MS analysis Proteins Downregulated in senescence 15% cutoff						MS analysis Proteins enriched in the hTSC-S PSM 2 cutoff						Olink proteomics: Enriched in hTSC-S cutoff -2
GeneSymbol	Ratio(S/P)	% Reduction				GenSymbol	CT-CM123# PSMs	AV_hTSCCM:PSMs	Diff			Assay	CM	hTSC-S	Diff		148 common elements in "Down in Sen" and "EVMS+Olink"
CEP55	0.250744	74.9256				FINC	0	5259	5259			PTX3	-10.7601	3.1051	-13.8652		FINC
H12	0.339102	66.0898				CO6A3	0	2994.33	2994.33			MMP1	-12.4705	0.4265	-12.897		NUBP1
H11	0.342506	65.7494				TSP1	0	879	879			COL1A1	-11.1172	1.2636	-12.3808		KIF23
F111A	0.343371	65.6629				CO6A1	0	749.667	749.667			COL6A3	-9.3504	2.9166	-12.267		LRC17
BT3L2	0.344174	65.5826				CO6A2	0	537.333	537.333			IL6	-12.979	-0.810025	-12.169		MARCS
CAF1B	0.3543	64.57				ACTG	45	517	472			PLAUR	-10.4195	1.7107	-12.1302		PCOC1
NAV2	0.359183	64.0817				ACTB	43	510.333	467.333			CXCL8	-11.8055	0.174925	-11.9804		CO1A1	Structural support, tissue longevity.
SP1	0.366529	63.3471				CO1A1	0	465	465			ADM	-11.3739	0.4457	-11.8196		ROA1	DNA repair
KIF2C	0.370093	62.9907				CO1A2	0	387.667	387.667			MICB_MICA	-11.492	-0.0665	-11.4255		CO2A1	Structural support, tissue longevity.
UQCC1	0.383895	61.6105				FBN1	0	378.667	378.667			SERPINE1	-10.2103	1.0936	-11.3039		PRC1
CERS5	0.409746	59.0254				COCA1	0	259.333	259.333			CCL2	-11.2166	0.0267	-11.2433		SYSC
H13	0.417532	58.2468				PXDN	0	234	234			FBN2	-11.5425	-0.4052	-11.1373		ARID2
WDR62	0.418972	58.1028				TSP2	0	211	211			COL4A1	-6.7329	4.2574	-10.9903		CO6A3	Structural support, tissue longevity.
RIOK1	0.425157	57.4843				MYH9	0	184.333	184.333			VEGFA	-9.9491	0.8586	-10.8077		RL26
ATAD2	0.43164	56.836				FLNA	0	161.333	161.333			CCN1	-10.9538	-0.1921	-10.7617		CO6A2	Structural support, tissue longevity.
PRI2	0.432568	56.7432				POSTN	0	158	158			EDIL3	-14.1001	-3.3832	-10.7169		EF2	protein synthesis and maintains cellular functions
PTMA	0.437188	56.2812				ANXA2	14	167.667	153.667			SPARC	-9.7403	0.9011	-10.6414		RS23
KIF4A	0.437218	56.2782				TBA1C	0	153	153			CXCL3	-6.3594	4.1531	-10.5125		PGBM
SOGA1	0.437692	56.2308				CO5A1	0	143.333	143.333			MATN3	-7.2468	3.1942	-10.441		PCBP2
PLAC9	0.438716	56.1284				TBA1B	0	137	137			TIMP1	-10.9572	-0.7274	-10.2298		RS26
RTF2	0.440575	55.9425				ACTC	0	135.5	135.5			F3	-14.6595	-4.4339	-10.2256		RS24
LIMD2	0.441188	55.8812				PAI1	0	129.667	129.667			SEMA7A	-8.7897	1.2832	-10.0729		RS6
CNDG2	0.448205	55.1795				MMP2	0	126.333	126.333			GAS6	-12.4686	-2.501	-9.9676		CO6A1	Structural support, tissue longevity.
NRK	0.450214	54.9786				ACTA	0	124.333	124.333			AREG	-9.5621	0.3336	-9.8957		FKBP5	Stress regulation
CRIPT	0.450583	54.9417				AGRIN	0	123.333	123.333			THY1	-9.3886	0.3267	-9.7153		UAP1
FINC	0.451285	54.8715				TBB4A	0	116.5	116.5			THBS2	-3.3773	6.2482	-9.6255		CO1A2	Structural support, tissue longevity.
CLD11	0.456141	54.3859				VIME	0	116.333	116.333			LIF	-11.8357	-2.4411	-9.3946		LMNB1	maintains nuclear structure and integrity
HMGN2	0.457553	54.2447				TBB5	0	111.667	111.667			ITGBL1	-6.5999	2.6301	-9.23		RS12
DCC1	0.461091	53.8909				ANXA6	0	111	111			PAG1	-11.71	-2.5854	-9.1246		HS90A	protein homeostasis
HMGB3	0.46283	53.717				G3P	14	120.333	106.333			PGF	-6.3683	2.7198	-9.0881		EZRI
PCH2	0.463357	53.6643				CO4A2	0	105.333	105.333			CRIM1	-8.3462	0.7293	-9.0755		RAN	RNA-protein transport and nucleocytoplasmic homeostasis.
WBP4	0.464312	53.5688				ACTBL	0	104.333	104.333			CCL7	-5.9787	3.0284	-9.0071		GBP2
PPIL2	0.46638	53.362				TBB4B	0	101.667	101.667			FKBP14	-10.1952	-1.2276	-8.9676		SDC4
FEN1	0.466461	53.3539				LG3BP	0	97	97			CCN4	-5.811	3.005	-8.816		IF4A1
MT1P3	0.466463	53.3537				LAMC1	0	92	92			COL5A1	-5.6777	3.115	-8.7927		PYR1
DPOD3	0.468534	53.1466				KPYM	0	91	91			SPOCK1	-8.6219	0.1196	-8.7415		OLFL3
LY6K	0.470199	52.9801				TBB3	0	90	90			SDC1	-8.6775	-0.0251	-8.6524		RS19
RN115	0.470801	52.9199				AMPN	0	89	89			LTBR	-9.2878	-0.6757	-8.6121		BZW1
PJA2	0.473511	52.6489				GDN	0	88.6667	88.6667			PCOLCE	-9.2807	-0.8082	-8.4725		HS90B	protein homeostasis
MCM4	0.479197	52.0803				EF1A1	0	87	87			CCDC80	-8.6393	-0.2593	-8.38		RS25
HGFA	0.480273	51.9727				EF2	0	86.3333	86.3333			PDP1	-8.0105	0.3364	-8.3469		RGAP1
MCM5	0.484394	51.5606				BGH3	0	85.3333	85.3333			TNFRSF10B	-10.2821	-1.9398	-8.3423		RS2
CIP2A	0.485035	51.4965				LAMB1	0	85	85			LTBP2	-9.0013	-0.6766	-8.3247		PCBP1
H14	0.487149	51.2851				CO3A1	0	83.6667	83.6667			HGF	-14.0702	-5.9214	-8.1488		RS17
CO4A	0.488887	51.1113				HSP7C	0	82.6667	82.6667			IL15	-8.026	0.0237	-8.0497		IL10	anti-inflammatory cytokine
ACOD	0.490415	50.9585				ITB1	0	72	72			GPC1	-9.3353	-1.3394	-7.9959		TSP1	tissue repair
CNDD3	0.494384	50.5616				CLH1	0	71	71			IL11	-9.6151	-1.6917	-7.9234		RS15
RIOK2	0.496648	50.3352				PGBM	0	70.6667	70.6667			CD46	-7.3407	0.5518	-7.8925		RS27L
AHRR	0.501105	49.8895				LAMA1	0	69	69			TFPI2	-8.6668	-0.7802	-7.8866		RS7
UHRF1	0.501638	49.8362				ACTS	0	68	68			SCRN1	-9.9094	-2.039	-7.8704		RL38
APOH	0.501652	49.8348				HS90B	0	67.3333	67.3333			PLAT	-7.494	0.3668	-7.8608		RS5
TYSY	0.50178	49.822				CO5A2	0	63.6667	63.6667			EDA2R	-8.4995	-0.6924	-7.8071		RS16
RRP15	0.502895	49.7105				NID1	0	62.6667	62.6667			DKK1	-7.9473	-0.1519	-7.7954		ZYX
HMGB1	0.503773	49.6227				FBLN5	0	60	60			TNFRSF19	-7.8963	-0.1323	-7.764		TXLNA
PCNP	0.505607	49.4393				PLEC	0	59.5	59.5			AMIGO2	-7.2156	0.5345	-7.7501		RS9
NUBP1	0.507834	49.2166				DYHC1	0	58.5	58.5			KIAA1549	-5.419	2.186	-7.605		PA2G4
ANLN	0.507998	49.2002				HS71B	0	57.3333	57.3333			ANKMY2	-8.0347	-0.4338	-7.6009		RL27A
MCM3	0.508916	49.1084				LEG1	0	55.3333	55.3333			PLSCR3	-5.4223	2.1518	-7.5741		RS3A
KIF23	0.512071	48.7929				TBB6	0	53.6667	53.6667			CD63	-9.7993	-2.3118	-7.4875		RS3
STXB4	0.514319	48.5681				FLNC	0	52.6667	52.6667			HS6ST1	-6.2026	1.2026	-7.4052		RL17
DCK	0.514796	48.5204				TLN1	0	49.3333	49.3333			ACP6	-9.4899	-2.0931	-7.3968		MXRA8
SHCBP	0.51487	48.513				AHNK	0	49	49			CD70	-3.3139	4.0378	-7.3517		RS11
MT2	0.516875	48.3125				FLNB	2	49	47			TNFRSF11B	-10.4741	-3.1518	-7.3223		NP1L1
KI20A	0.517453	48.2547				CO4A1	0	46.6667	46.6667			CXCL1	-3.2391	4.0432	-7.2823		HNRDL
RL40	0.518156	48.1844				HS90A	0	46.3333	46.3333			ADGRF5	-6.5603	0.7058	-7.2661		RS13
CA174	0.519671	48.0329				MOES	0	46	46			CLMP	-10.3089	-3.1454	-7.1635		HSBP1	protein homeostasis
HMGB2	0.520409	47.9591				ANXA5	0	41.3333	41.3333			PRTFDC1	-7.2596	-0.1017	-7.1579		FAS
PE2R2	0.522218	47.7782				5NTD	0	41.3333	41.3333			OSCAR	-5.2623	1.8853	-7.1476		TYB10
CH033	0.523076	47.6924				A2MG	15	55	40			DKK3	-9.001	-1.874	-7.127		RS4X
PAIRB	0.523389	47.6611				FBN2	0	39.3333	39.3333			CCN2	-6.184	0.9414	-7.1254		GPC1
H2B3B	0.523992	47.6008				GPC1	0	39.3333	39.3333			PLXNA4	-4.6779	2.4181	-7.096		RS18
PTN18	0.525086	47.4914				MVP	0	38	38			AKR1B1	-8.704	-1.6686	-7.0354		H33
MCM2	0.525994	47.4006				CCD80	0	37.6667	37.6667			VIME	-9.9922	-2.9965	-6.9957		METK2
DNJC9	0.529871	47.0129				RSSA	0	34.5	34.5			NCR3LG1	-6.5034	0.4907	-6.9941		CDCP1	tumor suppression
ZN536	0.530034	46.9966				RACK1	0	34	34			SLIT2	-2.1239	4.8513	-6.9752		APEX1	DNA repair, anti-aging/anti-disease.
ZN592	0.531252	46.8748				PROF1	5	38.6667	33.6667			FLRT2	-6.0159	0.951	-6.9669		H4
DYR	0.531474	46.8526				ITA5	0	33.3333	33.3333			LRIG1	-7.58	-0.6551	-6.9249		RL23
MCM7	0.532114	46.7886				AEBP1	0	33	33			PCDH1	-6.0152	0.9006	-6.9158		RL24
RIR2	0.53247	46.753				GNAI2	0	32.6667	32.6667			ADAM9	-6.5994	0.2763	-6.8757		CD248
SKA2L	0.53261	46.739				IF4A1	0	32.6667	32.6667			POSTN	-2.8305	4.017	-6.8475		RLA0
MCM6	0.533509	46.6491				PCOC1	0	32.3333	32.3333			PPP2R5A	-6.329	0.4896	-6.8186		NRP1
MINT	0.534037	46.5963				PPIA	0	32	32			NAA80	-6.6504	0.1388	-6.7892		C1TC
MAGI3	0.534482	46.5518				HSP71	0	31.5	31.5			TINAGL1	-5.3384	1.4389	-6.7773		IMDH2	DNA repair
H15	0.534812	46.5188				AT1A1	0	31	31			PXN	-9.2404	-2.4733	-6.7671		PAPOA
SMC4	0.535024	46.4976				A4	0	31	31			SRPX	-3.4986	3.26	-6.7586		RL13
THA10	0.535835	46.4165				CLIC1	0	30.6667	30.6667			CST5	-7.0515	-0.3448	-6.7067		HS105	protein homeostasis
ERC6L	0.538409	46.1591				NID2	0	30.6667	30.6667			SLC16A1	-6.317	0.3869	-6.7039		RSSA
F117B	0.539628	46.0372				PGK1	0	30.5	30.5			ULBP2	-6.6847	0.0164	-6.7011		EHD4
TF7L2	0.540767	45.9233				ANXA1	2	32	30			LRTM1	-6.8924	-0.2028	-6.6896		HNRPC	RNA processing.
CCD14	0.542894	45.7106				TCPQ	0	30	30			LGMN	-4.222	2.4673	-6.6893		CSPG4
LRGUK	0.543557	45.6443				IQGA1	0	29.5	29.5			IL5RA	-4.7373	1.9033	-6.6406		SERA	Protects against excessive inflammation and tissue damage.
SMC2	0.544236	45.5764				PRS23	0	29.3333	29.3333			SYT1	-4.212	2.3723	-6.5843		1433F
APOB	0.545553	45.4447				4F2	0	29	29			KIR2DL3	-6.4983	0.062	-6.5603		SMAD2	cell growth and differentiation.
RAD18	0.547935	45.2065				MYL6	0	29	29			ALCAM	-6.0608	0.4888	-6.5496		TBA1A
NACC1	0.548023	45.1977				RS3	0	29	29			ITGB1BP2	-5.8417	0.6793	-6.521		IPO7
LS14A	0.548451	45.1549				ACTN1	0	28.3333	28.3333			CA12	-2.8812	3.636	-6.5172		RHG35
ITA6	0.548504	45.1496				COF1	0	27.6667	27.6667			SPON2	-6.1584	0.3177	-6.4761		NUDC
ZN143	0.549787	45.0213				MARCS	0	27.6667	27.6667			CLEC11A	-5.2263	1.2064	-6.4327		PFKAP
NASP	0.549859	45.0141				CLIC4	0	27.3333	27.3333			KIR3DL1	-5.0467	1.3454	-6.3921		RL10
TRAM2	0.550169	44.9831				TBA1A	0	26.5	26.5			FGF5	-9.359	-2.9876	-6.3714		RL19
LRC17	0.552466	44.7534				1433Z	0	26.3333	26.3333			NTRK3	-6.3303	-0.0023	-6.328		RL7A
TPX2	0.553161	44.6839				FAS	0	26	26			DFFA	-9.104	-2.7802	-6.3238		FST	Muscle maintenance, anti-aging
MARCS	0.556374	44.3626				ACLY	0	26	26			MXRA8	-6.2866	0.0367	-6.3233		RS15A
BAZ1A	0.558854	44.1146				EMIL1	0	26	26			BMPER	-5.4216	0.8959	-6.3175		EF1A1	protein synthesis
WDHD1	0.559233	44.0767				ITA2	0	26	26			PXDNL	-5.366	0.9234	-6.2894		EIF3A
SSNA1	0.55968	44.032				MYH10	0	26	26			CCL11	-5.224	1.0009	-6.2249		HNRPK	RNA processing.
CEP41	0.560053	43.9947				BIP	3	28.6667	25.6667			TPP1	-5.6038	0.6209	-6.2247		HNRPU
TOPK	0.56132	43.868				ENOA	14	39	25			VEGFC	-7.0992	-0.8971	-6.2021		IF5A1
CND2	0.561608	43.8392				GBB2	0	25	25			CLSTN2	-2.5575	3.6444	-6.2019		RS20
MMTA2	0.562149	43.7851				RGAP1	0	25	25			TNFRSF6B	-2.5723	3.5895	-6.1618		GNAI3
NDC80	0.562724	43.7276				CD81	0	24.6667	24.6667			AZU1	-0.2451	5.9159	-6.161		LAT1
B2L12	0.566212	43.3788				UBA1	0	24	24			COL18A1	-5.5236	0.6342	-6.1578		RL11
TTC4	0.568634	43.1366				KIF23	0	24	24			FAS	-5.9715	0.1667	-6.1382		HNRH1
PRSR1	0.568881	43.1119				RAB1B	0	24	24			HBEGF	-7.0883	-0.9603	-6.128		COPZ1
WWC3	0.570173	42.9827				1433E	0	23.6667	23.6667			LAP3	-6.9618	-0.8414	-6.1204		STIP1
ARP5	0.570388	42.9612				TERA	0	23.6667	23.6667			SDCCAG8	-8.2715	-2.1705	-6.101		DPYL3
SPS2L	0.570947	42.9053				TCPG	0	23.6667	23.6667			MCFD2	-7.1131	-1.1126	-6.0005		CO3A1	Structural support, tissue longevity.
H2AV	0.574429	42.5571				1433T	0	23.3333	23.3333			SNAP23	-6.1504	-0.1662	-5.9842		UGDH
PCOC1	0.576981	42.3019				CD44	0	23.3333	23.3333			SERPINA9	-4.5139	1.4602	-5.9741		VIGLN
RA1L2	0.577075	42.2925				AT1B3	0	23	23			LAYN	-7.2721	-1.3184	-5.9537		RLA2
IMA1	0.578164	42.1836				GBB1	0	22.6667	22.6667			ADAMTSL5	-4.7074	1.2452	-5.9526		IPO5
HMCS1	0.579062	42.0938				1433G	0	22	22			LAMA4	-7.6411	-1.6953	-5.9458		EIF3L
JKIP2	0.579094	42.0906				EZRI	0	21.6667	21.6667			MANSC4	-4.532	1.4005	-5.9325		HNRPD
SMG8	0.579738	42.0262				LAMA2	0	21.6667	21.6667			CKAP4	-8.3132	-2.4206	-5.8926		RS8
UBP13	0.581365	41.8635				TCPH	0	21.5	21.5			ANGPTL4	-5.3758	0.4377	-5.8135		RLA1
JUN	0.582166	41.7834				THY1	0	21	21			USO1	-8.4427	-2.6787	-5.764		DNMBP
CRTC3	0.583673	41.6327				LOXL2	0	20.6667	20.6667			CD200	-5.3484	0.3927	-5.7411		CDC37
TNR6A	0.583834	41.6166				BASI	0	20.3333	20.3333			JCHAIN	-3.2666	2.4623	-5.7289		RL4
CO1A1	0.585442	41.4558				CD59	0	20	20			MFGE8	-8.3725	-2.693	-5.6795		TBB4B
KCC2A	0.586369	41.3631				RS16	0	19.6667	19.6667			TP73	-2.5576	3.1061	-5.6637		EMIL1
F120C	0.586405	41.3595				PLOD1	0	19.6667	19.6667			TNFSF12	-8.1663	-2.5314	-5.6349		TCPZ
CUX1	0.588086	41.1914				ACTN4	0	19.5	19.5			TMED1	-5.3727	0.2323	-5.605		RL9
DX39A	0.588099	41.1901				GNAI3	0	19.3333	19.3333			LELP1	-2.9038	2.6856	-5.5894		PUR9
NOLC1	0.588415	41.1585				AAAT	0	19.3333	19.3333			TCN2	-5.325	0.2604	-5.5854		COF1
RFC1	0.589653	41.0347				1433B	0	19	19			NFAT5	-4.9003	0.6157	-5.516		TCPG
CDK1	0.590267	40.9733				LDHA	0	18.6667	18.6667			FST	-9.3221	-3.8348	-5.4873		NBN	DNA repair
APOE	0.593708	40.6292				RALA	0	18.6667	18.6667			HNMT	-7.9799	-2.5072	-5.4727		ENOA	Supports energy production and biosynthetic capacity.
FABP5	0.594227	40.5773				SLIT2	0	18.6667	18.6667			CLEC4D	-2.9658	2.5012	-5.467		RL30
LNX2	0.595302	40.4698				RAB1A	0	18.5	18.5			SCG2	-4.3017	1.1587	-5.4604		COPB
PCNA	0.595539	40.4461				CH60	0	18.5	18.5			NUBP1	-4.2331	1.2217	-5.4548		PDCD5
MED1	0.595566	40.4434				PRDX1	7	25.3333	18.3333			KYAT1	-8.8265	-3.3784	-5.4481		RL10A
DNMT1	0.596281	40.3719				WDR1	0	18.3333	18.3333			PLAU	-9.5988	-4.1584	-5.4404		MCE1
CC174	0.596313	40.3687				H4	2	20	18			CD274	-5.8966	-0.4691	-5.4275		ACLY	Maintains energy homeostasis and counters metabolic decline.
DCAM	0.596414	40.3586				CO7A1	0	18	18			FSTL1	-5.8867	-0.4799	-5.4068		PABP1	mRNA stability and translation.
ZCHC9	0.596768	40.3232				GSTP1	1	18.6667	17.6667			ITGB6	-5.7017	-0.3089	-5.3928		TCPE
TM10A	0.599647	40.0353				1433F	0	17.6667	17.6667			PDLIM5	-6.9296	-1.5411	-5.3885		RUVB2
BUB1B	0.599828	40.0172				CLUS	0	17.6667	17.6667			LRPAP1	-8.4528	-3.0704	-5.3824		DDX17
PSF3	0.599977	40.0023				RLA0	0	17.5	17.5			PRTN3	-0.1619	5.2124	-5.3743		RL13A
FBCD1	0.601888	39.8112				CTNA1	0	17.5	17.5			F2R	-3.3748	1.994	-5.3688
CC181	0.602331	39.7669				TSP3	0	17.5	17.5			TP53I3	-7.6195	-2.2705	-5.349
ROA1	0.604126	39.5874				TCPB	0	17.3333	17.3333			CSPG4	-6.966	-1.647	-5.319
PODXL	0.604269	39.5731				MFGM	0	17.3333	17.3333			LDLR	-6.1139	-0.797	-5.3169
CND1	0.60516	39.484				TCPA	0	17	17			BANK1	-4.2978	0.9579	-5.2557
SEM7A	0.606095	39.3905				CTHR1	0	16.6667	16.6667			SLC1A4	-5.4662	-0.2264	-5.2398
NCOA4	0.607656	39.2344				SRGN	0	16.6667	16.6667			STX6	-7.4711	-2.2328	-5.2383
FUS	0.608156	39.1844				HSPB1	0	16.3333	16.3333			SFTPA2	-4.6423	0.5595	-5.2018
TOP2A	0.608925	39.1075				RS3A	0	16	16			DCN	-5.043	0.1228	-5.1658
CYBP	0.60899	39.101				EHD1	0	16	16			MYOM2	-5.6189	-0.4569	-5.162
DHYS	0.609849	39.0151				MYADM	0	16	16			SLAMF6	-5.239	-0.1132	-5.1258
MEF2D	0.610355	38.9645				SERPH	0	16	16			MVK	-5.1612	-0.0594	-5.1018
PTOV1	0.610575	38.9425				RS4X	0	16	16			CTSS	-4.8888	0.2036	-5.0924
ANT3	0.610948	38.9052				ENPL	0	16	16			CLEC4A	-5.0888	-0.0258	-5.063
BCD1	0.611368	38.8632				OLFL3	0	15.6667	15.6667			SPP1	-1.9275	3.1213	-5.0488
COR1A	0.611489	38.8511				ATPB	0	15.5	15.5			FSTL3	-6.1026	-1.0664	-5.0362
RIR1	0.612514	38.7486				TAGL2	0	15.5	15.5			NTF3	-8.9323	-3.9056	-5.0267
P66A	0.615045	38.4955				INS	5	20.3333	15.3333			GBP2	-4.9079	0.0778	-4.9857
DCNL5	0.615135	38.4865				TIMP2	0	15	15			CD40	-2.2051	2.7761	-4.9812
PRPS2	0.615236	38.4764				PTX3	0	15	15			NUDC	-8.4942	-3.5402	-4.954
PIN4	0.61627	38.373				RINI	0	15	15			CXCL5	0.4382	5.3415	-4.9033
TACC3	0.616828	38.3172				RAC1	0	14.3333	14.3333			CD300LF	-2.6268	2.2435	-4.8703
ROA0	0.617903	38.2097				FHOD1	0	14.3333	14.3333			GDNF	-4.7136	0.1222	-4.8358
KIF11	0.618788	38.1212				H90B4	0	14.3333	14.3333			CXCL6	-3.104	1.7187	-4.8227
CDC45	0.619227	38.0773				RALB	0	14.3333	14.3333			EPHB4	-3.8551	0.955	-4.8101
RFC5	0.619411	38.0589				ML12B	0	14	14			CEACAM19	-0.202	4.6028	-4.8048
PRRX1	0.620866	37.9134				NNMT	0	14	14			GFRA1	-4.9508	-0.1904	-4.7604
CASS4	0.62239	37.761				PDIA1	0	14	14			NCS1	-6.4	-1.6429	-4.7571
FADS2	0.623376	37.6624				RAP1B	0	13.6667	13.6667			ADAM22	-4.4477	0.2921	-4.7398
SP14L	0.623707	37.6293				CO2A1	0	13.6667	13.6667			DPP6	-6.4349	-1.738	-4.6969
T200A	0.624378	37.5622				TCPZ	0	13.5	13.5			LGALS8	-6.0274	-1.336	-4.6914
HIPK2	0.624621	37.5379				EHD2	0	13.3333	13.3333			GALNT3	-3.1492	1.5279	-4.6771
CO2A1	0.627087	37.2913				RAB10	0	13.3333	13.3333			ERMAP	-4.7825	-0.1121	-4.6704
RBM3	0.629288	37.0712				CALM3	5	18.3333	13.3333			CST3	-5.1225	-0.4626	-4.6599
IQGA3	0.629304	37.0696				PGS1	0	13	13			NEO1	-5.7498	-1.1022	-4.6476
CTRO	0.630551	36.9449				BASP1	0	13	13			TNFRSF12A	-5.0098	-0.3836	-4.6262
ZFP91	0.630932	36.9068				RAB8B	0	13	13			PRTG	-3.657	0.9475	-4.6045
HOP	0.63159	36.841				TCPD	0	13	13			SUSD5	-5.435	-0.8701	-4.5649
C19L2	0.632578	36.7422				TRM13	0	13	13			GALNT10	-4.7335	-0.1744	-4.5591
I2BP2	0.63312	36.688				RS8	0	13	13			GALNT7	-5.2729	-0.7459	-4.527
LDHC	0.634826	36.5174				UGDH	0	13	13			CCL25	-3.7681	0.7428	-4.5109
KCNQ1	0.635076	36.4924				IF4A2	0	12.6667	12.6667			MME	-6.6003	-2.1763	-4.424
PRC1	0.635156	36.4844				RL24	0	12.5	12.5			PALM2	-6.021	-1.6143	-4.4067
PKD1	0.636011	36.3989				RADI	0	12.5	12.5			IFNLR1	-4.3797	0.0009	-4.3806
UFO	0.636977	36.3023				CD63	0	12.3333	12.3333			CANT1	-4.8604	-0.4919	-4.3685
SYSC	0.637277	36.2723				CD166	0	12.3333	12.3333			CSF1	-4.1509	0.1944	-4.3453
WIZ	0.637652	36.2348				EF1G	0	12.3333	12.3333			IL17RB	-4.5723	-0.2279	-4.3444
HORN	0.637895	36.2105				TCPE	0	12	12			PNMA2	-4.2812	0.063	-4.3442
NFIL3	0.638647	36.1353				PRDX6	0	12	12			KRT18	-4.2461	0.0717	-4.3178
KDM4A	0.638819	36.1181				PDIA3	0	12	12			PRKAR2A	-4.0779	0.2241	-4.302
HAUS1	0.639122	36.0878				RHOC	0	12	12			PCSK7	-4.3462	-0.0576	-4.2886
VANG1	0.640474	35.9526				VDAC1	0	12	12			STC2	-5.7209	-1.4448	-4.2761
DPOA2	0.640698	35.9302				LDHB	0	11.6667	11.6667			KCTD5	-4.6121	-0.3442	-4.2679
PAXI	0.640734	35.9266				ADT2	0	11.5	11.5			DNPEP	-5.1981	-0.9336	-4.2645
F195A	0.640801	35.9199				COF2	0	11.5	11.5			NECTIN2	-4.3467	-0.0918	-4.2549
STMN1	0.641204	35.8796				MYH14	0	11.5	11.5			FCGR2B	-2.4734	1.765	-4.2384
K0355	0.64123	35.877				CDC42	0	11.3333	11.3333			ESM1	-3.9205	0.3136	-4.2341
LAP2B	0.6413	35.87				GBB4	0	11.3333	11.3333			MFAP5	-0.1638	4.0664	-4.2302
RL26L	0.641542	35.8458				F170A	0	11.3333	11.3333			COL3A1	-3.648	0.569	-4.217
CBX5	0.642249	35.7751				S10AB	0	11.3333	11.3333			NT5E	-7.4699	-3.2697	-4.2002
HN1	0.642792	35.7208				SDCB1	0	11	11			SCARA5	-0.6285	3.5433	-4.1718
CHD8	0.643096	35.6904				RHOA	0	11	11			ATP6V1G2	-4.5377	-0.3757	-4.162
CBP	0.643193	35.6807				CAVN1	0	11	11			IGSF9	-4.1713	-0.0431	-4.1282
LAP2A	0.643838	35.6162				LAMA4	0	11	11			METAP1D	-6.6056	-2.4848	-4.1208
SLN11	0.643873	35.6127				MYO1C	0	11	11			CDCP1	-6.4772	-2.3629	-4.1143
HN1L	0.644704	35.5296				RLA2	0	11	11			CD59	-3.9513	0.1521	-4.1034
ARID2	0.644897	35.5103				RL23	0	11	11			HMCN2	-3.7821	0.2994	-4.0815
NACA2	0.646029	35.3971				ADT3	0	11	11			EFNA4	-4.1905	-0.1384	-4.0521
CP250	0.646538	35.3462				HLAA	0	11	11			LAMTOR5	-5.0259	-0.9862	-4.0397
CR025	0.646669	35.3331				NPM	0	11	11			CD5	-2.8841	1.1415	-4.0256
TNR12	0.646776	35.3224				RS9	0	10.6667	10.6667			GLIPR1	-1.677	2.3342	-4.0112
H1X	0.646897	35.3103				ARP2	0	10.6667	10.6667			NUCB2	-4.699	-0.6902	-4.0088
SCAR3	0.647222	35.2778				LRC17	0	10.6667	10.6667			HPSE	-1.3478	2.647	-3.9948
ADNP	0.647319	35.2681				RAN	0	10.3333	10.3333			COL2A1	-8.9827	-4.9905	-3.9922
TMA16	0.647364	35.2636				FGF2	12	22	10			TNNI3	-11.9007	-7.9202	-3.9805
MOFA1	0.647814	35.2186				ITAV	0	10	10			SERPINB5	-4.5563	-0.5758	-3.9805
FOSL1	0.649329	35.0671				ILK	0	10	10			ENG	-3.0001	0.9765	-3.9766
PNO1	0.649373	35.0627				PCBP1	0	10	10			TBC1D5	-5.2551	-1.3075	-3.9476
PI51B	0.649699	35.0301				ALDOA	2	11.6667	9.66667			NOTCH2	-1.0999	2.8425	-3.9424
CEP97	0.650024	34.9976				HLAB	0	9.66667	9.66667			ADGRE5	-3.7222	0.2106	-3.9328
ANKH1	0.650087	34.9913				IPO5	0	9.66667	9.66667			GLO1	-6.9379	-3.0361	-3.9018
HAUS8	0.65022	34.978				LTBP2	0	9.66667	9.66667			STC1	-4.9675	-1.0781	-3.8894
RANG	0.650921	34.9079				ATPA	0	9.5	9.5			LAMB1	-2.9678	0.9123	-3.8801
CO6A3	0.650975	34.9025				HNRPK	0	9.5	9.5			ROBO1	-3.9037	-0.0395	-3.8642
RC3H2	0.651734	34.8266				44076	0	9.5	9.5			ANXA2	-8.4943	-4.6687	-3.8256
RERE	0.651771	34.8229				PLST	0	9.33333	9.33333			IGFBP2	-1.11	2.6925	-3.8025
ZC3HF	0.652212	34.7788				RS12	0	9	9			PSPN	-0.3455	3.4546	-3.8001
H2B1K	0.652293	34.7707				PUR9	0	9	9			HEXIM1	-5.9969	-2.2115	-3.7854
SSBP4	0.653022	34.6978				COPA	0	9	9			LGALS1	-5.9576	-2.1787	-3.7789
RNH2B	0.653243	34.6757				COR1C	0	9	9			TXLNA	-7.2415	-3.4935	-3.748
RFC4	0.653469	34.6531				GRP75	0	9	9			LILRB1	-3.5581	0.1701	-3.7282
RL26	0.653552	34.6448				ARPC4	0	8.66667	8.66667			TNFRSF10A	-5.0443	-1.3213	-3.723
JUND	0.654127	34.5873				COBA1	0	8.66667	8.66667			LMNB1	-3.9332	-0.2141	-3.7191
SLD5	0.654475	34.5525				RBBP5	0	8.66667	8.66667			CD58	-3.55	0.1675	-3.7175
MSMO1	0.654737	34.5263				RAB14	0	8.5	8.5			ALPP	-2.3003	1.3966	-3.6969
SRP14	0.655069	34.4931				RS19	0	8.5	8.5			SDC4	-3.6799	0.0125	-3.6924
SG223	0.655222	34.4778				RL7	0	8.5	8.5			AGT	-2.2157	1.4752	-3.6909
DNJC8	0.655919	34.4081				ARP3	0	8.5	8.5			IL12B	-3.4599	0.2109	-3.6708
ELOF1	0.655968	34.4032				ACTZ	0	8.5	8.5			CYB5R2	-2.0467	1.6106	-3.6573
PSIP1	0.656169	34.3831				DPYL3	0	8.5	8.5			MMP10	-6.9401	-3.285	-3.6551
RBMS3	0.656392	34.3608				EGLN	0	8.5	8.5			CTSC	-2.0612	1.5886	-3.6498
VRK1	0.656775	34.3225				LASP1	0	8.5	8.5			FCN1	-1.8015	1.8476	-3.6491
KS6A4	0.657975	34.2025				TPIS	0	8.33333	8.33333			DNMBP	-6.2207	-2.6062	-3.6145
TAF6L	0.658639	34.1361				RAB7A	0	8.33333	8.33333			ADAMTS1	-4.2875	-0.704	-3.5835
DJC17	0.658933	34.1067				GNAS1	0	8	8			IL10	-2.0325	1.5507	-3.5832
YBOX1	0.659398	34.0602				RS5	0	8	8			ARSB	-5.0416	-1.4585	-3.5831
ITIH4	0.659518	34.0482				ARF4	0	8	8			SIRPA	-3.576	0.0059	-3.5819
CO6A2	0.659607	34.0393				FSCN1	0	8	8			TIE1	-2.6303	0.9393	-3.5696
EF2	0.65977	34.023				RS11	0	8	8			USP8	-6.564	-2.9986	-3.5654
LCA5	0.659968	34.0032				RS6	0	8	8			LY75	-3.7333	-0.169	-3.5643
RFA1	0.660067	33.9933				PGAM1	0	8	8			VEGFD	-1.6601	1.8938	-3.5539
INO80	0.66032	33.968				PCBP2	0	8	8			NID2	-5.09	-1.5565	-3.5335
MAP2	0.660463	33.9537				PABP1	0	8	8			ACTA2	-6.3139	-2.7842	-3.5297
RS23	0.660652	33.9348				EHD4	0	7.66667	7.66667			S100A16	-7.3664	-3.8428	-3.5236
HAT1	0.661031	33.8969				CAV1	0	7.66667	7.66667			RNASET2	-3.7088	-0.1926	-3.5162
DPOE3	0.66106	33.894				MYO1B	0	7.66667	7.66667			PCDH9	-2.1776	1.3348	-3.5124
BORG2	0.661516	33.8484				RS15A	0	7.5	7.5			AMBN	-3.414	0.0708	-3.4848
THSD4	0.664394	33.5606				RL11	0	7.5	7.5			FKBP5	-3.5691	-0.087	-3.4821
XPO2	0.664473	33.5527				GARS	0	7.5	7.5			IL1RL2	-2.1467	1.3323	-3.479
AN32E	0.664502	33.5498				NIBA2	0	7.5	7.5			RBP5	-8.0676	-4.5931	-3.4745
HELLS	0.664707	33.5293				RL13	0	7.33333	7.33333			BGN	-3.1338	0.338	-3.4718
TCF20	0.664783	33.5217				DEST	0	7.33333	7.33333			CEACAM8	-3.2858	0.1852	-3.471
AR2BP	0.665139	33.4861				GREM1	0	7.33333	7.33333			APEX1	-8.1606	-4.6985	-3.4621
ZCHC8	0.665185	33.4815				VAT1	0	7.33333	7.33333			CCL8	-4.956	-1.5008	-3.4552
CCD86	0.665438	33.4562				IMB1	0	7	7			FCRL1	-2.9713	0.4768	-3.4481
CNOT4	0.665682	33.4318				RAB8A	0	7	7			CSF2	-8.088	-4.6502	-3.4378
PGBM	0.666646	33.3354				RS13	0	7	7			SERPINH1	-6.3042	-2.8676	-3.4366
NELFA	0.666656	33.3344				LITD1	0	7	7			PAPPA	-6.6763	-3.2445	-3.4318
TXIP1	0.667117	33.2883				MIF	0	7	7			TPK1	-1.9611	1.4601	-3.4212
UBR7	0.66726	33.274				RS17	0	7	7			MAMDC2	-5.8838	-2.4666	-3.4172
CNBP	0.667333	33.2667				RL12	0	7	7			TIGAR	-6.4213	-3.0182	-3.4031
SPIN1	0.667358	33.2642				CAND1	0	7	7			MEGF10	-1.5221	1.8764	-3.3985
LTV1	0.668115	33.1885				CKAP4	0	7	7			VCAN	-3.6877	-0.2922	-3.3955
NCOR2	0.668484	33.1516				DPYL2	0	7	7			IRAK1	-3.9638	-0.5701	-3.3937
PP14B	0.669107	33.0893				RAC2	0	7	7			TGFB1	-2.7606	0.596	-3.3566
PCBP2	0.669714	33.0286				44085	0	7	7			LILRB2	-2.8263	0.5173	-3.3436
ZSWM8	0.669957	33.0043				H2B2F	0	6.66667	6.66667			SOST	-3.3001	0.0188	-3.3189
MAP11	0.670509	32.9491				Q9MY60	0	6.66667	6.66667			CRELD2	-5.6874	-2.3733	-3.3141
SRP09	0.67078	32.922				SEPR	0	6.66667	6.66667			ADAM12	-2.0796	1.2139	-3.2935
DDX21	0.670919	32.9081				PLP2	0	6.66667	6.66667			GIPR	-1.7272	1.5351	-3.2623
RBMX2	0.671456	32.8544				CSPG2	0	6.66667	6.66667			HSPG2	-3.2288	0.0306	-3.2594
MFR1L	0.673032	32.6968				CD9	0	6.5	6.5			LUZP2	-4.238	-0.9896	-3.2484
TMA7	0.673425	32.6575				PRS6A	0	6.5	6.5			CTHRC1	-5.3641	-2.1349	-3.2292
BYST	0.674692	32.5308				RL10A	0	6.5	6.5			ADCYAP1R1	-2.8673	0.3516	-3.2189
PCDGK	0.674799	32.5201				CALX	0	6.5	6.5			KLK14	-2.4679	0.7296	-3.1975
NOL12	0.675177	32.4823				CTNA2	0	6.5	6.5			TGFB2	-2.0528	1.1404	-3.1932
OSBL9	0.675262	32.4738				EF1D	0	6.5	6.5			EPHA2	-4.4653	-1.3105	-3.1548
TF3C5	0.677406	32.2594				IF5A1	0	6.5	6.5			TIMP2	-4.0733	-0.9272	-3.1461
SHB	0.67787	32.213				RAP1A	0	6.5	6.5			DAG1	-3.8654	-0.7194	-3.146
NDKA	0.677953	32.2047				2AAA	0	6.5	6.5			VWA1	-3.0718	0.0735	-3.1453
SRRM1	0.678025	32.1975				UAP1	0	6.5	6.5			EIF4EBP1	-4.7914	-1.6618	-3.1296
FA83G	0.67812	32.188				VDAC2	0	6.5	6.5			ARHGEF1	-2.8891	0.2298	-3.1189
GPTC4	0.678355	32.1645				H2A2C	1	7.33333	6.33333			CPE	-0.2948	2.8216	-3.1164
ROAA	0.678422	32.1578				STOM	0	6.33333	6.33333			CAMLG	-2.6471	0.4679	-3.115
SP16H	0.67861	32.139				RS25	0	6.33333	6.33333			TGFBR3	-2.252	0.8553	-3.1073
SAS10	0.678962	32.1038				PFKAP	0	6.33333	6.33333			TMSB10	-8.0028	-4.9077	-3.0951
MO4L2	0.679136	32.0864				HTRA1	0	6.33333	6.33333			CEACAM1	0.0003	3.0953	-3.095
BTF3	0.679225	32.0775				TENA	0	6.33333	6.33333			SORD	-6.8298	-3.7465	-3.0833
SMAD3	0.679301	32.0699				PRDX2	0	6	6			MILR1	-1.9425	1.1167	-3.0592
WDR60	0.679671	32.0329				RS18	0	6	6			MMP13	-5.0421	-1.9955	-3.0466
SMBP2	0.679758	32.0242				RLA1	0	6	6			SEPTIN8	-4.3128	-1.2675	-3.0453
CJ088	0.680326	31.9674				RL19	0	6	6			EIF4G1	-7.564	-4.5329	-3.0311
RS26	0.680498	31.9502				RL38	0	6	6			ERBB2	0.6989	3.6849	-2.986
RBBP7	0.680837	31.9163				RL4	0	6	6			CCL13	-3.1324	-0.152	-2.9804
SARNP	0.680841	31.9159				RL6	0	6	6			IGSF3	-0.4447	2.5319	-2.9766
MBD3	0.680969	31.9031				RL9	0	6	6			ADAM15	-4.5491	-1.62	-2.9291
PUR6	0.681639	31.8361				COPB	0	6	6			TNFSF10	-2.6968	0.2133	-2.9101
TOM34	0.68211	31.789				EF1B	0	6	6			ASAH2	-2.1672	0.7395	-2.9067
NUP50	0.682772	31.7228				PAL4H	0	6	6			SERPINB8	-6.0271	-3.1274	-2.8997
MRM1	0.68309	31.691				GDIB	0	5.66667	5.66667			PPP1R9B	-5.1996	-2.3016	-2.898
CDV3	0.683585	31.6415				CAP1	0	5.66667	5.66667			IL10RA	-2.6335	0.2437	-2.8772
TOE1	0.683826	31.6174				TGM2	0	5.66667	5.66667			BAX	-6.8512	-3.9858	-2.8654
ARFG2	0.684232	31.5768				TAGL	0	5.66667	5.66667			ADAMTS4	-0.3717	2.4794	-2.8511
MXRA5	0.684443	31.5557				PSMD2	0	5.5	5.5			PLXNB2	-2.6291	0.2173	-2.8464
RSRC2	0.684987	31.5013				RS24	0	5.5	5.5			RETN	0.2628	3.1081	-2.8453
PMF1	0.686107	31.3893				RS27L	0	5.5	5.5			MATN2	-5.1081	-2.2637	-2.8444
URGCP	0.6862	31.38				RL18A	0	5.5	5.5			CD248	-4.2907	-1.4587	-2.832
BUD13	0.686559	31.3441				RL3	0	5.5	5.5			RBKS	-5.422	-2.591	-2.831
LAP4A	0.687367	31.2633				PYR1	0	5.5	5.5			ANGPT1	-4.3376	-1.5132	-2.8244
RL36A	0.687629	31.2371				DUS19	0	5.5	5.5			ACYP1	-3.803	-0.994	-2.809
PAPS1	0.688522	31.1478				ALDOC	0	5.5	5.5			EDN1	-3.4136	-0.6132	-2.8004
PP2AA	0.689278	31.0722				RAB6A	0	5.5	5.5			TGFBI	-4.0876	-1.2916	-2.796
WAP53	0.689545	31.0455				UCHL1	0	5.5	5.5			PLA2G15	-4.6332	-1.8386	-2.7946
RS24	0.689962	31.0038				ITA3	0	5.33333	5.33333			OSM	-1.9225	0.8695	-2.792
TACC2	0.690337	30.9663				MMP1	0	5.33333	5.33333			CHEK2	-1.1669	1.6186	-2.7855
TOP3A	0.691787	30.8213				LAT1	0	5.33333	5.33333			RGMB	-3.4925	-0.713	-2.7795
SMAP	0.691857	30.8143				S39AE	0	5.33333	5.33333			NCF2	-2.5749	0.1841	-2.759
CCD61	0.692004	30.7996				OTC	0	5.33333	5.33333			HRC	-3.1833	-0.4257	-2.7576
KI67	0.692081	30.7919				AT2B1	0	5.33333	5.33333			GRPEL1	-6.1078	-3.3562	-2.7516
SMRD1	0.692264	30.7736				RENR	0	5.33333	5.33333			TF	-1.5928	1.1473	-2.7401
MA7D3	0.692565	30.7435				ANXA4	0	5	5			RAB6A	-2.9492	-0.2119	-2.7373
RS6	0.692829	30.7171				GBG12	0	5	5			AGRN	-4.6064	-1.8702	-2.7362
EDF1	0.692883	30.7117				S10AA	0	5	5			LSP1	-1.6935	1.029	-2.7225
CO6A1	0.693006	30.6994				ZSC18	0	5	5			PRDX1	-6.979	-4.26	-2.719
RGS10	0.693355	30.6645				RL27A	0	5	5			CPA4	-4.592	-1.8849	-2.7071
OSBL6	0.6938	30.62				RL7A	0	5	5			PLEKHO1	-1.2389	1.4671	-2.706
E2F4	0.693821	30.6179				FERM2	0	5	5			DCBLD2	-5.6648	-2.9613	-2.7035
TSR1	0.694489	30.5511				HS105	0	5	5			DDAH1	-5.3135	-2.611	-2.7025
PDCL3	0.694885	30.5115				MYOF	0	5	5			TGM2	-6.5476	-3.8491	-2.6985
MD2L1	0.694907	30.5093				PALLD	0	5	5			VIT	-2.2882	0.4071	-2.6953
R3HD1	0.695417	30.4583				PPIB	0	5	5			GALNT2	-3.6897	-0.9945	-2.6952
MRP	0.695806	30.4194				RHG35	0	5	5			COMT	-5.0584	-2.3647	-2.6937
CDK13	0.695849	30.4151				PP1A	0	5	5			CTSZ	-3.194	-0.5015	-2.6925
UB2E1	0.696361	30.3639				CNN2	0	4.66667	4.66667			MAPK13	-2.5297	0.1572	-2.6869
CND3	0.696379	30.3621				COGA1	0	4.66667	4.66667			NBN	-4.0214	-1.3377	-2.6837
NC2B	0.69664	30.336				SRPX	0	4.66667	4.66667			GCNT1	-1.1417	1.5366	-2.6783
TSR3	0.697156	30.2844				TFR1	0	4.5	4.5			PCSK9	-0.7271	1.9477	-2.6748
ANCHR	0.697212	30.2788				AP2B1	0	4.5	4.5			P4HB	-4.6257	-1.9547	-2.671
PEBB	0.697719	30.2281				CTNB1	0	4.5	4.5			GABRA4	-1.8323	0.8328	-2.6651
CLGN	0.697936	30.2064				SERA	0	4.5	4.5			B4GALT1	-1.397	1.2606	-2.6576
TLE3	0.698385	30.1615				FHL2	0	4.5	4.5			SEZ6	-0.5802	2.0729	-2.6531
PHAX	0.699182	30.0818				HNRPD	0	4.5	4.5			PAM	-1.5772	1.072	-2.6492
FKBP5	0.699189	30.0811				MMP14	0	4.5	4.5			TMPRSS11B	-2.1706	0.4649	-2.6355
PK1IP	0.699616	30.0384				MPCP	0	4.5	4.5			TAX1BP1	-2.8514	-0.2241	-2.6273
MEIS1	0.699675	30.0325				WNT5A	0	4.5	4.5			HJV	-2.0639	0.5593	-2.6232
TBX2	0.700225	29.9775				RAB3C	0	4.5	4.5			ADA	-4.3034	-1.6863	-2.6171
ENPP1	0.700427	29.9573				CS057	0	4.5	4.5			MAG	-2.2617	0.3477	-2.6094
UAP1	0.700428	29.9572				VINC	0	4.5	4.5			TRIM21	-6.3158	-3.7159	-2.5999
BAF	0.700948	29.9052				VDAC3	0	4.5	4.5			PSMC3	-2.449	0.1416	-2.5906
UBP2L	0.701054	29.8946				RS2	0	4.33333	4.33333			CASP8	-5.6257	-3.0356	-2.5901
CO1A2	0.701427	29.8573				COPB2	0	4.33333	4.33333			GGACT	-2.8882	-0.3022	-2.586
NUBP2	0.701463	29.8537				CAPZB	0	4.33333	4.33333			FUT3_FUT5	-2.282	0.2965	-2.5785
H31	0.701638	29.8362				H33	0	4.33333	4.33333			DPP7	-2.6819	-0.1088	-2.5731
MAFF	0.701673	29.8327				LTBP1	0	4.33333	4.33333			CTSV	-0.9963	1.5564	-2.5527
DPF3	0.701972	29.8028				S10A6	0	4.33333	4.33333			SEMA4C	-0.8399	1.7097	-2.5496
IRS1	0.702325	29.7675				NPT2C	0	4.33333	4.33333			ICAM5	-4.5527	-2.0046	-2.5481
SGF29	0.702461	29.7539				RL18	0	4	4			CAMKK1	-3.1108	-0.5645	-2.5463
LMNB1	0.702949	29.7051				LYOX	0	4	4			XPNPEP2	-0.2598	2.2819	-2.5417
LUC7L	0.703175	29.6825				RS15	0	4	4			MAD1L1	-4.4537	-1.9171	-2.5366
MBNL1	0.703522	29.6478				RS23	0	4	4			DLL1	-2.1912	0.3401	-2.5313
TM119	0.703834	29.6166				CISY	0	4	4			GYS1	-5.7778	-3.2478	-2.53
CARF	0.70396	29.604				DNJB4	0	4	4			STX8	-2.6021	-0.0802	-2.5219
L10K	0.704475	29.5525				DREB	0	4	4			GH2	-1.1436	1.3781	-2.5217
CACO2	0.704529	29.5471				CAZA1	0	4	4			PRSS22	-2.2797	0.2378	-2.5175
PUS7	0.704712	29.5288				IPO7	0	4	4			ESYT2	-2.2139	0.2786	-2.4925
NFIP2	0.705369	29.4631				IMDH2	0	4	4			MITD1	-5.6148	-3.1223	-2.4925
NC2A	0.705609	29.4391				ESTD	0	4	4			CHMP6	-2.1957	0.296	-2.4917
CTCF	0.705636	29.4364				TPA	0	4	4			MET	-1.6684	0.8206	-2.489
CS043	0.705712	29.4288				ZYX	0	4	4			ERP44	-3.3123	-0.8326	-2.4797
F180A	0.706304	29.3696				RAB5C	0	3.66667	3.66667			DUSP29	-2.2115	0.2557	-2.4672
CLASR	0.706307	29.3693				PRS7	0	3.66667	3.66667			GGT5	-2.2136	0.2513	-2.4649
RAE2	0.70677	29.323				ARPC3	0	3.66667	3.66667			NUDT16	-4.5418	-2.0874	-2.4544
IF5	0.706899	29.3101				CRTAP	0	3.66667	3.66667			PTPRF	-2.1702	0.2842	-2.4544
DOC10	0.707	29.3				COPG1	0	3.66667	3.66667			TNFSF11	-1.6049	0.843	-2.4479
RS12	0.707337	29.2663				CO4A3	0	3.66667	3.66667			PCDH7	-1.3227	1.1227	-2.4454
RIF1	0.707363	29.2637				PGS2	0	3.66667	3.66667			FGF16	-0.8483	1.5833	-2.4316
IF1AX	0.707401	29.2599				PBX1	0	3.66667	3.66667			QPCT	-2.5373	-0.1063	-2.431
CHK1	0.707748	29.2252				RRAS2	0	3.66667	3.66667			CNPY2	-1.9325	0.4959	-2.4284
HS90A	0.708408	29.1592				SND1	0	3.66667	3.66667			MMP12	-5.448	-3.054	-2.394
ADH1A	0.708546	29.1454				RS7	0	3.5	3.5			CFH	-1.2375	1.1459	-2.3834
EZRI	0.708582	29.1418				RL10	0	3.5	3.5			PDCD5	-3.9141	-1.533	-2.3811
AP4B1	0.708702	29.1298				CALR	0	3.5	3.5			HSBP1	-5.3035	-2.9238	-2.3797
FRM4A	0.708712	29.1288				PHB	0	3.5	3.5			CSF3	0.382	2.7616	-2.3796
RHG29	0.709225	29.0775				RAB2B	0	3.5	3.5			PTPRH	-2.048	0.3297	-2.3777
KC1E	0.70937	29.063				RHOG	0	3.5	3.5			LTO1	-2.7355	-0.3608	-2.3747
DLGP5	0.709557	29.0443				44081	0	3.5	3.5			TAP1	0.0204	2.3833	-2.3629
TFE3	0.709667	29.0333				ANX11	0	3.33333	3.33333			ENDOU	0.0707	2.4258	-2.3551
CHRD1	0.709745	29.0255				RS20	0	3.33333	3.33333			IGFBP7	-3.2481	-0.8931	-2.355
RAN	0.710125	28.9875				HNRPU	0	3.33333	3.33333			TXNDC15	-2.0429	0.299	-2.3419
UBAP2	0.710139	28.9861				HNRPC	0	3.33333	3.33333			TEX101	-1.8694	0.4723	-2.3417
CAC1E	0.710194	28.9806				HYAS2	0	3.33333	3.33333			IFI30	-2.0451	0.2934	-2.3385
UBS3B	0.710433	28.9567				IBP7	0	3.33333	3.33333			FCAMR	-1.3501	0.9764	-2.3265
DHX33	0.710741	28.9259				ITB5	0	3.33333	3.33333			KIR2DS4	-0.6383	1.6849	-2.3232
GBP2	0.711907	28.8093				KLK14	0	3.33333	3.33333			NDUFS6	-3.3216	-0.9985	-2.3231
RPAB5	0.71193	28.807				NRP1	0	3.33333	3.33333			LCAT	-2.031	0.2911	-2.3221
SRSF6	0.712135	28.7865				SRPX2	0	3.33333	3.33333			RNF149	-1.9726	0.3487	-2.3213
SDC4	0.712157	28.7843				MOT1	0	3	3			CD302	-2.2081	0.1081	-2.3162
HMGA1	0.712773	28.7227				PRS8	0	3	3			RHOC	-5.0693	-2.7538	-2.3155
PCBP4	0.712885	28.7115				RS26	0	3	3			KIF20B	-0.2456	2.0659	-2.3115
ZO2	0.712967	28.7033				ARF6	0	3	3			BCL2L1	-3.1044	-0.8001	-2.3043
DYLT1	0.71325	28.675				ITB3	0	3	3			WASHC3	-2.3462	-0.0684	-2.2778
NEDD1	0.713708	28.6292				KIF1B	0	3	3			PRRT3	-3.0524	-0.7748	-2.2776
SPAG5	0.713889	28.6111				KCNT2	0	3	3			LMNB2	-3.2396	-0.9633	-2.2763
SYNJ2	0.714793	28.5207				PDIA4	0	3	3			PRSS27	-2.5517	-0.2774	-2.2743
IF4A1	0.715131	28.4869				SC31A	0	3	3			S100A11	-4.2322	-1.9591	-2.2731
BRD1	0.715306	28.4694				RB11A	0	3	3			LILRB5	-2.072	0.1976	-2.2696
IF4E2	0.715528	28.4472				RAB3D	0	3	3			FNDC1	-1.1268	1.1268	-2.2536
P2R3A	0.716294	28.3706				SDC1	0	3	3			TNFRSF4	-1.8219	0.4268	-2.2487
PARP1	0.716747	28.3253				SDC4	0	3	3			GOLM2	-1.9651	0.2822	-2.2473
CXG1	0.71741	28.259				TYB10	0	3	3			SMAD1	-1.3858	0.8489	-2.2347
PYR1	0.718121	28.1879				UPK3B	0	3	3			PGD	-3.9882	-1.7539	-2.2343
KIF2B	0.718183	28.1817				RL26	0	3	3			NID1	-0.8237	1.4097	-2.2334
PRC2B	0.718271	28.1729				RL8	0	3	3			SLC39A14	-2.0271	0.2008	-2.2279
OLFL3	0.718341	28.1659				CTND1	0	3	3			ITIH3	-1.1589	1.0667	-2.2256
PPM1G	0.718623	28.1377				SYQ	0	3	3			DLK1	-2.0685	0.1495	-2.218
TYY2	0.718753	28.1247				GAPR1	0	3	3			ABL1	-4.7047	-2.4882	-2.2165
RFA2	0.719122	28.0878				OAT	0	3	3			IKZF2	-1.5396	0.669	-2.2086
DPOD2	0.719429	28.0571				FUCO2	0	3	3			KLRB1	-2.1353	0.0711	-2.2064
DUT	0.719454	28.0546				PHB2	0	3	3			NFKBIE	-2.7283	-0.5476	-2.1807
S19A1	0.719464	28.0536				PA2G4	0	3	3			IL1RL1	-1.0911	1.0696	-2.1607
SK2L2	0.719477	28.0523				SYSC	0	3	3			CXCL12	-0.5545	1.6006	-2.1551
SEM3C	0.719961	28.0039				QSOX1	0	3	3			NAAA	-2.1774	-0.0274	-2.15
RS19	0.719986	28.0014				SNP23	0	3	3			SIGLEC6	-2.1858	-0.0456	-2.1402
WAC	0.720343	27.9657				TCTP	0	3	3			MSLNL	-1.9468	0.1912	-2.138
CNBP1	0.72061	27.939				TPM4	0	3	3			SUSD1	-0.6405	1.4905	-2.131
YBOX3	0.720703	27.9297				PDC6I	0	2.66667	2.66667			TRIM5	-2.9416	-0.8141	-2.1275
K1C16	0.720881	27.9119				SYEP	0	2.66667	2.66667			HSPB1	-9.198	-7.0718	-2.1262
SR1IP	0.721119	27.8881				GPC6	0	2.66667	2.66667			MENT	-1.0595	1.0378	-2.0973
CAPR1	0.721333	27.8667				HNRDL	0	2.66667	2.66667			SMAD2	-0.8356	1.2605	-2.0961
KIF14	0.721489	27.8511				HNRH1	0	2.66667	2.66667			HLA-A	-0.9804	1.1124	-2.0928
RL23A	0.722084	27.7916				IGS10	0	2.66667	2.66667			DBNL	-3.5464	-1.4638	-2.0826
PAI2	0.722491	27.7509				PSDE	0	2.5	2.5			CLTA	-4.0744	-1.9958	-2.0786
ELP4	0.722538	27.7462				RL13A	0	2.5	2.5			KLRD1	-1.6858	0.3843	-2.0701
BZW1	0.722708	27.7292				RL14	0	2.5	2.5			SCRIB	-4.44278	-2.37702	-2.06575
EP300	0.722816	27.7184				ANR11	0	2.5	2.5			PAXX	-1.3413	0.7191	-2.0604
HS90B	0.722895	27.7105				ATG9B	0	2.5	2.5			PGM2	-1.172	0.8874	-2.0594
RCC2	0.723257	27.6743				BZW1	0	2.5	2.5			FLT3LG	-3.2164	-1.1584	-2.058
NADAP	0.723452	27.6548				BAZ2A	0	2.5	2.5			PTH1R	-0.511	1.5451	-2.0561
RS25	0.723528	27.6472				CPNS1	0	2.5	2.5			IL19	-1.4123	0.6407	-2.053
RGAP1	0.723585	27.6415				CYFP1	0	2.5	2.5			IGSF8	-3.2429	-1.1977	-2.0452
ARI5B	0.723895	27.6105				ADAM9	0	2.5	2.5			SCPEP1	-2.1037	-0.0616	-2.0421
RS2	0.723944	27.6056				EIF3F	0	2.5	2.5			WASF3	-2.588	-0.5476	-2.0404
MSH6	0.724285	27.5715				ESYT1	0	2.5	2.5			IL10RB	-2.205	-0.1716	-2.0334
ESF1	0.72435	27.565				GSTO1	0	2.5	2.5			RRM2	-2.0377	-0.0045	-2.0332
BICD1	0.724561	27.5439				CDC37	0	2.5	2.5			HMOX2	-3.6067	-1.577	-2.0297
NEK7	0.724842	27.5158				NP1L1	0	2.5	2.5			CD160	-1.7018	0.3275	-2.0293
AES	0.725408	27.4592				ST134	0	2.5	2.5			VWA5A	-1.0141	1.0141	-2.0282
NHSL1	0.725411	27.4589				RTN4	0	2.5	2.5			CCL28	-0.9385	1.0893	-2.0278
CQ085	0.725676	27.4324				SLIT3	0	2.5	2.5			MERTK	-0.8521	1.1648	-2.0169
OSB11	0.725694	27.4306				SURF4	0	2.5	2.5			ITGAV	-4.3565	-2.3405	-2.016
KITH	0.725724	27.4276				SYPL1	0	2.5	2.5			LRP11	-1.6986	0.3085	-2.0071
S43A3	0.726229	27.3771				TPM1	0	2.5	2.5			EPB41L5	-1.7999	0.2058	-2.0057
GRWD1	0.726511	27.3489				YES	0	2.5	2.5			TMEM132A	-1.5928	0.4117	-2.0045
EED	0.72666	27.334				UPAR	0	2.5	2.5			TGFA	-2.079	-0.0757	-2.0033
FDFT	0.726883	27.3117				PSD11	0	2.33333	2.33333			RARRES2	-0.8452	1.1569	-2.0021
PCBP1	0.727032	27.2968				RL30	0	2.33333	2.33333						LSM1	1.3036	#REF!
H2A1D	0.727223	27.2777				CD82	0	2.33333	2.33333						AARSD1	-3.5585	#REF!
SSRP1	0.727288	27.2712				CD99	0	2.33333	2.33333						PPME1	-3.1975	#REF!
KEAP1	0.727368	27.2632				COEA1	0	2.33333	2.33333						ENO1	-3.2909	#REF!
TGFI1	0.727494	27.2506				ROA1	0	2.33333	2.33333						USP47	-0.1454	#REF!
AKA12	0.72779	27.221				LAMB3	0	2.33333	2.33333						TET2	3.6077	#REF!
DVL2	0.727865	27.2135				LRAD4	0	2.33333	2.33333						F7	1.8723	#REF!
DDX6	0.728829	27.1171				SYMC	0	2.33333	2.33333						ANGPT2	-0.9114	#REF!
NAA10	0.728901	27.1099				GANAB	0	2.33333	2.33333						CSTB	-2.9446	#REF!
ERI1	0.728911	27.1089				ZDHC1	0	2.33333	2.33333						KLRC1	0.1654	#REF!
RS17	0.729182	27.0818				DDX17	0	2.33333	2.33333						ATRAID	-1.8856	#REF!
XPO5	0.729198	27.0802				PR20B	0	2.33333	2.33333						WASL	0.8399	#REF!
IL10	0.72953	27.047				P3H2	0	2.33333	2.33333						PDCD1LG2	-0.9169	#REF!
CHM2B	0.72958	27.042				RRBP1	0	2.33333	2.33333						TNFRSF11A	1.0813	#REF!
CNRP1	0.730005	26.9995				RUVB1	0	2.33333	2.33333						MAEA	-0.3618	#REF!
SMRC1	0.730147	26.9853				K1109	0	2.33333	2.33333						SIRPB1	0.993	#REF!
SPT2	0.730326	26.9674				ZMIZ1	0	2.33333	2.33333						C2	1.5165	#REF!
RAD21	0.730393	26.9607				PRS10	0	2	2						IGHMBP2	-0.0047	#REF!
TNPO3	0.730493	26.9507				PRS4	0	2	2						CDC123	-0.1526	#REF!
PTPRD	0.730895	26.9105				PPBT	0	2	2						HK2	-1.9219	#REF!
SPC24	0.730925	26.9075				EIF3A	0	2	2						DDR1	0.0456	#REF!
KAD6	0.731735	26.8265				EIF3L	0	2	2						CEP170	-2.6948	#REF!
DTD1	0.732748	26.7252				SYIC	0	2	2						LONP1	-3.5687	#REF!
LBR	0.732802	26.7198				AT2B4	0	2	2						STEAP4	0.7652	#REF!
RS27A	0.732848	26.7152				PKHG5	0	2	2						CD99	-0.6369	#REF!
NECP1	0.733012	26.6988				PAPOA	0	2	2						SCARB2	-0.101	#REF!
ILKAP	0.73318	26.682				TSN9	0	2	2						FCRLB	0.9675	#REF!
ZWILC	0.733517	26.6483				TALDO	0	2	2						IL12A_IL12B	-1.7168	#REF!
BCAR1	0.733687	26.6313				ZN142	0	2	2						ICAM3	1.0422	#REF!
TSP1	0.73392	26.608				CH10	0	2	2						FOXO1	1.0086	#REF!
U2AF1	0.734188	26.5812				PSD12	0	2	2						CHIT1	0.3806	#REF!
NARR	0.734602	26.5398				RL17	0	2	2						PAFAH2	0.4426	#REF!
RL22L	0.734968	26.5032				RL22	0	2	2						IL4R	-0.0848	#REF!
CGBP1	0.735159	26.4841				ABI1	0	2	2						PFKFB2	-1.7944	#REF!
P20D2	0.735442	26.4558				SYAC	0	2	2						CXCL10	-3.7527	#REF!
3BP5L	0.735515	26.4485				APLP2	0	2	2						S100A12	-0.5685	#REF!
RS15	0.735555	26.4445				ATP5H	0	2	2						COX6B1	0.2924	#REF!
LS14B	0.735673	26.4327				ABCAC	0	2	2						GNAS	0.4427	#REF!
BORG4	0.735698	26.4302				PFKAL	0	2	2						TBCA	-1.6086	#REF!
LYRM9	0.735753	26.4247				ARID2	0	2	2						CST6	0.6715	#REF!
CLU	0.735788	26.4212				BCAT1	0	2	2						TANK	1.1254	#REF!
PHLA1	0.736504	26.3496				C1TC	0	2	2						CBLN1	1.1524	#REF!
DDX49	0.737004	26.2996				COPZ1	0	2	2						KITLG	-0.0786	#REF!
LIMK2	0.737081	26.2919				CDAN1	0	2	2						CLEC5A	-0.1488	#REF!
BZW2	0.737188	26.2812				FBLN4	0	2	2						TNFRSF21	2.6457	#REF!
NSD3	0.737208	26.2792				IF2A	0	2	2						ITM2A	0.5138	#REF!
PSMG2	0.737218	26.2782				EIF3M	0	2	2						CTSL	0.616	#REF!
TBD2A	0.737417	26.2583				G6PD	0	2	2						PTS	-2.6328	#REF!
ATX10	0.737671	26.2329				GOGB1	0	2	2						PFDN6	0.2146	#REF!
CGAS	0.738141	26.1859				TRAP1	0	2	2						CIAPIN1	-1.9701	#REF!
RS27L	0.738764	26.1236				IPMK	0	2	2						VGF	0.2044	#REF!
RS7	0.738857	26.1143				IBP5	0	2	2						SNAP29	-0.36	#REF!
DDX51	0.739281	26.0719				KINH	0	2	2						TPPP2	-0.0097	#REF!
CTU1	0.739286	26.0714				KI18A	0	2	2						FGF23	-0.114	#REF!
RL38	0.739454	26.0546				LIMS1	0	2	2						ITGA5	0.9062	#REF!
HAUS2	0.739703	26.0297				TET2	0	2	2						GLA	0.0097	#REF!
CE170	0.74004	25.996				MINK1	0	2	2						NRP1	0.9246	#REF!
LRIG3	0.740205	25.9795				MCE1	0	2	2						MDGA1	-3.4102	#REF!
NOSIP	0.740307	25.9693				PLOD3	0	2	2						DTX2	1.6477	#REF!
RU1C	0.74053	25.947				NEST	0	2	2						DUSP3	1.1114	#REF!
MBD4	0.740763	25.9237				NPTN	0	2	2						GRN	-0.4285	#REF!
UBQL2	0.740775	25.9225				PLS3	0	2	2						PRCP	-1.3959	#REF!
BAZ1B	0.74108	25.892				KCNKI	0	2	2						FOLR2	1.5449	#REF!
PRP16	0.741206	25.8794				PLOD2	0	2	2						NTF4	0.7097	#REF!
PLCB	0.741368	25.8632				PRR18	0	2	2						RBFOX3	-2.4581	#REF!
ST17B	0.741657	25.8343				AHNK2	0	2	2						TRAF2	-1.0615	#REF!
ZC3HE	0.74169	25.831				PDIA6	0	2	2						GFRAL	-0.2605	#REF!
PARG	0.742316	25.7684				PRC1	0	2	2						FGD3	0.946	#REF!
RPGF6	0.742436	25.7564				S10AD	0	2	2						EDAR	0.7101	#REF!
PERQ1	0.742502	25.7498				RFTN1	0	2	2						CRISP2	-0.0948	#REF!
CASC3	0.742592	25.7408				RRAS	0	2	2						GBP6	1.625	#REF!
RS5	0.742677	25.7323				GDIR1	0	2	2						IFNL1	0.4373	#REF!
DHX37	0.742735	25.7265				RUVB2	0	2	2						KAZALD1	-0.9677	#REF!
MED27	0.742837	25.7163				METK2	0	2	2						SHISA5	-0.5034	#REF!
MAGG1	0.742886	25.7114				SI11B	0	2	2						CILP	0.655	#REF!
ENY2	0.742985	25.7015				SMI21	0	2	2						CREG1	0.8344	#REF!
NOL7	0.742986	25.7014				SPEE	0	2	2						APOA2	0.1936	#REF!
CSDC2	0.743307	25.6693				STIP1	0	2	2						NPHS1	0.9458	#REF!
RS16	0.743431	25.6569				TTC5	0	2	2						METAP2	-3.7158	#REF!
ZYX	0.743442	25.6558				UBP5	0	2	2						CLEC4C	1.0612	#REF!
TRAF2	0.743465	25.6535				VTA1	0	2	2						DHODH	0.2321	#REF!
DNLI1	0.743544	25.6456				VIGLN	0	2	2						DLL4	0.4377	#REF!
PPID	0.743576	25.6424													CSRP3	1.0608	#REF!
TXLNA	0.743782	25.6218													TFAP2A	-0.1309	#REF!
ABL2	0.743799	25.6201													HAVCR1	0.0944	#REF!
CHUR	0.743935	25.6065													CD209	-0.088	#REF!
RS28	0.743945	25.6055													ENTPD5	0.1308	#REF!
ANR17	0.744408	25.5592													EGFL7	-1.4543	#REF!
ACAP3	0.744669	25.5331													ADGRE2	-0.0882	#REF!
NAA50	0.744811	25.5189													SCN2A	0.0192	#REF!
NFYA	0.745305	25.4695													FOXO3	1.5603	#REF!
RS9	0.745841	25.4159													MFAP3L	1.1988	#REF!
EXOS9	0.745902	25.4098													TPT1	-1.7389	#REF!
SUMO4	0.745927	25.4073													PTPRM	0.224	#REF!
CBX3	0.74607	25.393													PAEP	1.2438	#REF!
PA2G4	0.746193	25.3807													SAG	0.0018	#REF!
MA7D1	0.746352	25.3648													CASP3	-2.7447	#REF!
NAGA	0.746662	25.3338													STAMBP	-2.4623	#REF!
PRC2C	0.747151	25.2849													BOC	0.3741	#REF!
PUM2	0.747255	25.2745													CD79B	0.5048	#REF!
GBLP	0.747269	25.2731													LAMP3	0.4288	#REF!
RL27A	0.747957	25.2043													PVR	-1.2066	#REF!
KIF15	0.748071	25.1929													JAM3	-0.5593	#REF!
BUD31	0.748108	25.1892													NPY	-0.0767	#REF!
GP124	0.748417	25.1583													CST1	-0.4032	#REF!
RS3A	0.748839	25.1161													PSMD9	-0.5327	#REF!
RING2	0.748963	25.1037													IMPG1	0.1646	#REF!
RS3	0.749217	25.0783													ST3GAL1	-0.4263	#REF!
APC7	0.749366	25.0634													SCLY	-1.2873	#REF!
MAGD1	0.749818	25.0182													PFDN2	-0.7518	#REF!
SET	0.749826	25.0174													TNFSF9	0.8623	#REF!
RL34	0.750058	24.9942													CD2AP	0.0095	#REF!
RL17	0.750431	24.9569													SPON1	0.7906	#REF!
CCNK	0.750452	24.9548													CNGB3	0.2947	#REF!
HAUS7	0.750835	24.9165													AMN	0.4655	#REF!
ABCF2	0.75087	24.913													GFER	-2.6283	#REF!
HS12A	0.75109	24.891													GNGT1	-0.0015	#REF!
NAA20	0.7513	24.87													LTB	0.7601	#REF!
CAF1A	0.751324	24.8676													STX16	0.0223	#REF!
PPHLN	0.751707	24.8293													PHYKPL	1.7364	#REF!
T2FA	0.751778	24.8222													LTBP3	-0.3239	#REF!
ADPPT	0.751814	24.8186													PHLDB1	-2.9276	#REF!
RIN1	0.752026	24.7974													C4BPB	-0.4589	#REF!
WBP11	0.75208	24.792													PEAR1	0.3856	#REF!
UCKL1	0.752162	24.7838													DNAJC9	-0.0602	#REF!
TAB2	0.75281	24.719													IL20RA	1.0781	#REF!
MAPK5	0.753025	24.6975													S100A13	-4.9742	#REF!
KAD5	0.753251	24.6749													CAPG	-1.4772	#REF!
MXRA8	0.753255	24.6745													C1GALT1C1	0.5215	#REF!
LARP4	0.753274	24.6726													GRHPR	0.1089	#REF!
PKHA6	0.753335	24.6665													DDC	-0.0489	#REF!
ALKB5	0.753604	24.6396													GATD3	-0.527	#REF!
RS11	0.753656	24.6344													BTN3A2	0.7486	#REF!
XRCC5	0.754262	24.5738													CDH2	1.5861	#REF!
GOLP3	0.754363	24.5637													PTEN	-0.8487	#REF!
ATG3	0.754405	24.5595													PDGFRA	-0.0088	#REF!
MSH2	0.754411	24.5589													TPPP3	1.059	#REF!
BIRC6	0.754873	24.5127													RECK	0.5006	#REF!
AKA11	0.754899	24.5101													IST1	-1.1423	#REF!
NP1L4	0.755377	24.4623													GPR37	-7.1513	#REF!
RBM7	0.755807	24.4193													NFU1	-3.381	#REF!
NP1L1	0.755901	24.4099													YTHDF3	-0.1198	#REF!
HNRDL	0.756074	24.3926													LRRN1	0.1679	#REF!
DIAP1	0.75639	24.361													RAD23B	-0.8303	#REF!
SCTM1	0.756488	24.3512													RASSF2	1.0142	#REF!
SOCS2	0.756809	24.3191													GSTP1	-1.0331	#REF!
PIHD1	0.756848	24.3152													MFAP4	-0.2286	#REF!
TM128	0.756919	24.3081													SERPINA11	0.1471	#REF!
BCLF1	0.75699	24.301													CAMSAP1	-1.8006	#REF!
BCCIP	0.757328	24.2672													PMS1	-0.7107	#REF!
K1143	0.757406	24.2594													TLR3	0.445	#REF!
PDS5A	0.75749	24.251													TFPI	-0.6179	#REF!
CI078	0.757782	24.2218													GFAP	0.2754	#REF!
RS13	0.758028	24.1972													LRTM2	0.6344	#REF!
42257	0.75807	24.193													DCDC2C	0.1457	#REF!
CMS1	0.758321	24.1679													PENK	0.0476	#REF!
PERQ2	0.758771	24.1229													VTA1	-1.4137	#REF!
TF3C1	0.758945	24.1055													IGBP1	-1.2037	#REF!
SH3G1	0.759063	24.0937													CRYZL1	-4.1316	#REF!
XRCC1	0.759083	24.0917													ELN	-0.0222	#REF!
HSBP1	0.759093	24.0907													PIBF1	-0.887	#REF!
IF4G2	0.759254	24.0746													CCDC50	-2.3205	#REF!
CTR1	0.759311	24.0689													FGFBP1	0.309	#REF!
MAP1B	0.75934	24.066													APOL1	0.1985	#REF!
RS10	0.759437	24.0563													GIPC2	-0.3325	#REF!
PCGF2	0.759523	24.0477													TRAF3IP2	-0.0466	#REF!
XRCC6	0.759939	24.0061													OMG	-5.3374	#REF!
HNRPM	0.760071	23.9929													NSFL1C	-2.2732	#REF!
MAMC2	0.76017	23.983													TRIM25	-2.5363	#REF!
FIP1	0.76033	23.967													MMP7	0.6817	#REF!
HAP28	0.760537	23.9463													TBCC	-1.3713	#REF!
AKT2	0.760647	23.9353													ARAF	0.4546	#REF!
PTMS	0.760935	23.9065													FKBPL	-0.155	#REF!
CYR61	0.76109	23.891													EGLN1	-2.1922	#REF!
CI114	0.761102	23.8898													AXIN1	-0.4292	#REF!
FAS	0.761123	23.8877													PKD2	-3.2823	#REF!
IPKA	0.761167	23.8833													HIP1R	-1.1196	#REF!
PDLI5	0.761417	23.8583													MTHFD2	-0.2613	#REF!
CCBE1	0.76146	23.854													ASGR1	0.9238	#REF!
MLP3B	0.761603	23.8397													INPP1	-3.3623	#REF!
NACA	0.761641	23.8359													MAGED1	0.1389	#REF!
PUR2	0.762287	23.7713													NOS1	1.0225	#REF!
TYB10	0.76244	23.756													IDUA	-1.0331	#REF!
FAF1	0.762484	23.7516													HDGF	-3.8243	#REF!
RS4X	0.762698	23.7302													PPP1R12B	0.6066	#REF!
PTAR1	0.762745	23.7255													DHPS	-1.5799	#REF!
GPC1	0.762776	23.7224													CENPF	0.8638	#REF!
GUAA	0.762992	23.7008													ARF6	-1.3171	#REF!
DRG1	0.763519	23.6481													HS3ST3B1	-0.8822	#REF!
RS18	0.763718	23.6282													CNP	-3.1921	#REF!
RU2B	0.763745	23.6255													ELOA	-2.7018	#REF!
H33	0.763746	23.6254													TPMT	-2.6327	#REF!
DERL1	0.764099	23.5901													CHRDL1	1.4683	#REF!
METK2	0.764291	23.5709													PRUNE2	0.5176	#REF!
RAGP1	0.764486	23.5514													RELT	0.5191	#REF!
CDCP1	0.76458	23.542													IL2RB	-0.0425	#REF!
PFD2	0.764732	23.5268													DHRS4L2	0.1628	#REF!
ARHG2	0.76488	23.512													PDIA4	-1.3817	#REF!
MTCL1	0.76511	23.489													TP53	-2.9581	#REF!
KLF16	0.765115	23.4885													CCL17	-0.0124	#REF!
APEX1	0.765237	23.4763													EFHD1	0.743	#REF!
ASH2L	0.765513	23.4487													FKBP4	-3.8882	#REF!
K1430	0.765801	23.4199													CRIP2	-2.2292	#REF!
ANM3	0.765866	23.4134													AIFM1	0.4142	#REF!
TEBP	0.765961	23.4039													MSRA	-4.2832	#REF!
AN32B	0.765964	23.4036													ANGPTL2	-4.1991	#REF!
H4	0.766495	23.3505													IL25	-0.0629	#REF!
COT2	0.766635	23.3365													MPHOSPH8	-0.2448	#REF!
EIF3H	0.766926	23.3074													CD101	-0.3193	#REF!
F135B	0.767081	23.2919													NACC1	-1.0771	#REF!
TCEA1	0.767472	23.2528													APRT	-2.3732	#REF!
MOB1B	0.767524	23.2476													PCDH12	-0.5233	#REF!
ARMC6	0.767936	23.2064													LHB	1.1748	#REF!
RPA49	0.768328	23.1672													MMP3	-3.2108	#REF!
SMAD4	0.768436	23.1564													DARS1	-2.0986	#REF!
PUR4	0.768802	23.1198													SUSD4	-1.3616	#REF!
H2AX	0.768964	23.1036													TPD52L2	-1.9032	#REF!
FNBP4	0.769707	23.0293													FLT1	-3.1731	#REF!
SDA1	0.769743	23.0257													SHD	1.4792	#REF!
ANR16	0.76994	23.006													SCAMP3	-3.2783	#REF!
CHD1L	0.769979	23.0021													CLEC1A	0.5485	#REF!
SFR19	0.770275	22.9725													LAMA1	0.7705	#REF!
ZN668	0.770284	22.9716													BTLA	1.1816	#REF!
AS3MT	0.770308	22.9692													CXCL16	-0.8932	#REF!
RL23	0.770329	22.9671													TAB2	-0.7313	#REF!
SPAG7	0.770494	22.9506													CA4	0.1798	#REF!
FUBP1	0.770783	22.9217													AGRP	-0.5136	#REF!
ZN622	0.77079	22.921													NHLRC3	-0.3383	#REF!
CD027	0.771123	22.8877													CSPG5	-0.6634	#REF!
NUMA1	0.771154	22.8846													C1QTNF6	1.1189	#REF!
YTHD2	0.77155	22.845													BCL2L15	-0.2714	#REF!
P66B	0.771609	22.8391													CEP85	0.6186	#REF!
LRRF1	0.772246	22.7754													NCAN	-0.0216	#REF!
RL24	0.772315	22.7685													OPHN1	0.2627	#REF!
SYNRG	0.772413	22.7587													DAPP1	0.1442	#REF!
IF4B	0.772475	22.7525													EHD3	0.5011	#REF!
8ODP	0.772492	22.7508													IL6ST	0.5635	#REF!
PAPS2	0.772516	22.7484													LAT2	0.4021	#REF!
ERH	0.77285	22.715													PSIP1	-0.5234	#REF!
ARFG3	0.773129	22.6871													HMOX1	-1.0607	#REF!
ING5	0.773157	22.6843													S100A14	0.3175	#REF!
GEMI4	0.773209	22.6791													RRAS	-0.2017	#REF!
PCLO	0.773316	22.6684													PRKAG3	-0.0763	#REF!
AGFG1	0.773464	22.6536													PDRG1	0.8034	#REF!
HDAC7	0.773511	22.6489													SELE	0.2423	#REF!
CD248	0.774314	22.5686													IL18R1	-0.025	#REF!
MCMBP	0.774351	22.5649													SCN4B	-0.5313	#REF!
TXND9	0.774851	22.5149													CBLIF	-0.5439	#REF!
DEK	0.775002	22.4998													EPN1	0.2476	#REF!
CI041	0.775143	22.4857													TOM1L2	0.9704	#REF!
BACH1	0.775176	22.4824													CD276	-0.287	#REF!
LRIQ4	0.775278	22.4722													CRH	0.6339	#REF!
DOP2	0.77579	22.421													NFATC1	1.2244	#REF!
RLA0	0.77587	22.413													NAMPT	-1.384	#REF!
ARPIN	0.775903	22.4097													FKBP7	-1.4291	#REF!
TAXB1	0.775961	22.4039													IRAK4	-0.1561	#REF!
USF2	0.776323	22.3677													SH2D1A	0.5135	#REF!
NRP1	0.776374	22.3626													ELAC1	-2.963	#REF!
FKBP4	0.776429	22.3571													SIGLEC5	0.0713	#REF!
CHD4	0.776502	22.3498													DPT	1.2504	#REF!
CHAP1	0.776657	22.3343													GAL	-0.2585	#REF!
CLAP2	0.776815	22.3185													BAIAP2	-0.714	#REF!
SYF1	0.776844	22.3156													CTRL	0.0832	#REF!
NXT1	0.777277	22.2723													NPC2	-0.2767	#REF!
PRP39	0.77731	22.269													CDKN1A	-4.7859	#REF!
ABCE1	0.77733	22.267													CEND1	-3.2491	#REF!
C1TC	0.777382	22.2618													SLC28A1	0.4577	#REF!
SNX24	0.77744	22.256													WAS	0.4993	#REF!
LLPH	0.777504	22.2496													SYNGAP1	0.7774	#REF!
SH24B	0.777974	22.2026													LETM1	-1.9058	#REF!
CEBPD	0.778013	22.1987													PPIB	-0.3597	#REF!
UB2R1	0.778567	22.1433													ANXA11	-0.341	#REF!
PITM1	0.778767	22.1233													BNIP3L	-1.2223	#REF!
YTHD3	0.778836	22.1164													CGN	0.2846	#REF!
CIRBP	0.778936	22.1064													CD99L2	-0.133	#REF!
UT14A	0.778972	22.1028													MINDY1	0.1019	#REF!
INAM2	0.779163	22.0837													LATS1	-0.0011	#REF!
MARE2	0.779737	22.0263													TSPAN8	1.0261	#REF!
LRP12	0.779969	22.0031													IL17A	0.121	#REF!
IMDH2	0.780147	21.9853													JPT2	-1.119	#REF!
UBC9	0.780157	21.9843													QSOX1	0.0253	#REF!
UBP35	0.780317	21.9683													HSPB6	-1.8127	#REF!
PAPOA	0.780375	21.9625													MINK1	0.8403	#REF!
NUD15	0.780489	21.9511													SLAMF1	1.1481	#REF!
ZFR	0.780709	21.9291													LILRB4	0.5658	#REF!
DNJC7	0.78082	21.918													ABHD14B	-1.3165	#REF!
SLAI2	0.780902	21.9098													DRAXIN	-0.1472	#REF!
NCOR1	0.781071	21.8929													ADAM8	0.7069	#REF!
SR140	0.781205	21.8795													COQ7	0.4827	#REF!
RL29	0.781253	21.8747													SERPINE2	-0.7237	#REF!
ZN363	0.781323	21.8677													TNFRSF9	0.7045	#REF!
NRBP	0.78144	21.856													CNTN5	-1.4905	#REF!
SF01	0.781451	21.8549													IL17C	-0.6727	#REF!
CMIP	0.7815	21.85													HNRNPK	-0.4505	#REF!
KDM2A	0.781565	21.8435													PARP1	-0.2059	#REF!
RL13	0.781717	21.8283													ITGB5	-1.32	#REF!
GPTC8	0.781957	21.8043													MORC3	-0.1935	#REF!
GFPT2	0.781961	21.8039													OTOA	0.3503	#REF!
DDX5	0.782003	21.7997													ATXN3	-1.9978	#REF!
TSH3	0.782137	21.7863													IGDCC4	-0.2582	#REF!
HS105	0.782181	21.7819													COMMD1	-1.2392	#REF!
RSSA	0.782268	21.7732													FCAR	0.2318	#REF!
EHD4	0.782406	21.7594													GBP1	-5.7782	#REF!
I5P2	0.782516	21.7484													CNTNAP2	0.2292	#REF!
CCDC8	0.783024	21.6976													PAFAH1B3	0.5326	#REF!
FTM	0.783178	21.6822													SPART	-0.9483	#REF!
TBL1R	0.783355	21.6645													IL3RA	0.0342	#REF!
MRT4	0.783469	21.6531													EPHB6	1.1565	#REF!
RBM14	0.78347	21.653													CA11	-0.6375	#REF!
CC137	0.783561	21.6439													MAP1LC3A	-0.8095	#REF!
PKCB1	0.783654	21.6346													CCS	-0.3139	#REF!
EIF1	0.783824	21.6176													IL7	0.6489	#REF!
CDK2	0.783899	21.6101													ACTN4	-0.1057	#REF!
IF4H	0.784184	21.5816													CPB1	0.1678	#REF!
HNRPC	0.784455	21.5545													APOF	0.6702	#REF!
CBR3	0.784479	21.5521													PPP1R2	-0.9892	#REF!
CSPG4	0.784734	21.5266													VSTM1	-0.1673	#REF!
IPO9	0.784765	21.5235													GLOD4	-2.4151	#REF!
SUGT1	0.784941	21.5059													IL6R	-0.0191	#REF!
BMPR2	0.785027	21.4973													EDF1	-1.7985	#REF!
CWC22	0.785613	21.4387													ILKAP	-1.2332	#REF!
MAGD2	0.785617	21.4383													ADAMTS13	0.5931	#REF!
UB2D3	0.785705	21.4295													BAMBI	0.5948	#REF!
SERA	0.785806	21.4194													MIF	-1.8027	#REF!
BD1L1	0.78587	21.413													ZBTB17	-0.2284	#REF!
WDR46	0.786077	21.3923													SCGN	0.5209	#REF!
SAC2	0.786144	21.3856													CCL20	-1.9062	#REF!
FA76B	0.786167	21.3833													KIR2DL2	0.9571	#REF!
1433F	0.786416	21.3584													FASLG	0.3503	#REF!
MLH1	0.786434	21.3566													STXBP3	-0.0919	#REF!
UBF1	0.786504	21.3496													CDH5	0.3462	#REF!
SBNO1	0.786622	21.3378													OFD1	0.7413	#REF!
SMAD2	0.786774	21.3226													RWDD1	-1.7784	#REF!
SNTA1	0.78686	21.314													STAT2	-0.9208	#REF!
IMDH1	0.786892	21.3108													GAD2	0.5775	#REF!
RBPMS	0.787021	21.2979													SIAE	-0.0081	#REF!
KC1D	0.787169	21.2831													CD300E	0.8964	#REF!
S30BP	0.787314	21.2686													UMOD	0.6423	#REF!
NAA15	0.787318	21.2682													TREML2	-0.037	#REF!
P121C	0.787642	21.2358													SIGLEC10	0.1951	#REF!
SRFB1	0.787754	21.2246													ACP5	-0.1278	#REF!
TBA1A	0.787755	21.2245													RNF43	0.6038	#REF!
IPO7	0.78797	21.203													CDC26	-1.2972	#REF!
ERCC5	0.788072	21.1928													CD28	0.6769	#REF!
CDKA1	0.78825	21.175													ASS1	-2.0331	#REF!
ELP2	0.788358	21.1642													DEFB116	0.4517	#REF!
ZN593	0.788685	21.1315													SPINK4	0.3007	#REF!
PSN2	0.788764	21.1236													TDP1	-1.0415	#REF!
GEMI5	0.788958	21.1042													CARHSP1	-0.7	#REF!
RAF1	0.789038	21.0962													KLK4	-1.519	#REF!
MDC1	0.789052	21.0948													EEF1D	-1.2903	#REF!
ZC3H4	0.789123	21.0877													CRHBP	0.2895	#REF!
HSF1	0.789314	21.0686													IGFBPL1	0.7188	#REF!
ERF3A	0.789379	21.0621													HLA-E	-0.5849	#REF!
DNJC2	0.789432	21.0568													SCGB1A1	0.5221	#REF!
GCR	0.789439	21.0561													HTR1A	0.1262	#REF!
NFYB	0.789531	21.0469													MRPL58	0.0001	#REF!
SERP1	0.789739	21.0261													NPDC1	-0.9247	#REF!
TCAL4	0.789779	21.0221													INSL4	-0.1007	#REF!
RHG35	0.79021	20.979													SUGT1	-0.0733	#REF!
SF3B6	0.790258	20.9742													PI3	0.9315	#REF!
NUDC	0.790274	20.9726													FBLN2	0.9973	#REF!
XPO4	0.790356	20.9644													PTPN1	-1.3982	#REF!
PDIP3	0.790467	20.9533													ZPR1	-0.5747	#REF!
CDK12	0.790552	20.9448													SMPDL3A	-0.116	#REF!
HECD1	0.790638	20.9362													ASAH1	0.5212	#REF!
HNRPF	0.790712	20.9288													KIFBP	-4.2174	#REF!
CSDE1	0.790753	20.9247													AKT1S1	-2.6662	#REF!
ABRAL	0.791058	20.8942													SLAMF8	0.1113	#REF!
UBP16	0.791222	20.8778													AMY1A_AMY1B_AMY1C	1.1821	#REF!
THOC2	0.79141	20.859													SOWAHA	0.5252	#REF!
DNJB1	0.791626	20.8374													HDGFL2	-1.4345	#REF!
PFKAP	0.791632	20.8368													FZD8	-0.2915	#REF!
MTA2	0.79182	20.818													STX3	-0.7854	#REF!
CCD94	0.791905	20.8095													GOPC	-1.7219	#REF!
TADBP	0.791914	20.8086													DCTPP1	-2.1158	#REF!
DUSTY	0.792023	20.7977													IKBKG	-1.5123	#REF!
MBNL2	0.79205	20.795													INPPL1	-1.3649	#REF!
EIF2A	0.792119	20.7881													ENTPD6	-0.1213	#REF!
RL10	0.792184	20.7816													ENPP2	0.661	#REF!
UBL5	0.792255	20.7745													PSME2	-3.0277	#REF!
TRHDE	0.792301	20.7699													IL7R	0.319	#REF!
CUL4B	0.793237	20.6763													CLSTN3	-0.6602	#REF!
PHAR4	0.793442	20.6558													PDCD6	-0.1024	#REF!
YAP1	0.793448	20.6552													C1QTNF1	-1.2245	#REF!
UBP4	0.793686	20.6314													BRAP	-1.4145	#REF!
SMRCD	0.79372	20.628													LY96	-0.0172	#REF!
RL19	0.794104	20.5896													IL33	-0.1737	#REF!
NBR1	0.794494	20.5506													PLTP	0.1282	#REF!
AAMP	0.794867	20.5133													B2M	1.0292	#REF!
UB2E2	0.795045	20.4955													BTC	0.5497	#REF!
THIC	0.795097	20.4903													SARG	0.3423	#REF!
ZMAT2	0.795143	20.4857													GCLM	0.0633	#REF!
RS30	0.795149	20.4851													RILPL2	0.9468	#REF!
RL7A	0.795455	20.4545													FOLR3	-11.2327	#REF!
LAR1B	0.795533	20.4467													DBN1	-1.5345	#REF!
GPT11	0.795549	20.4451													CACYBP	-1.2463	#REF!
RL35	0.795732	20.4268													VPS28	0.3025	#REF!
APC1	0.795735	20.4265													TUBB3	-4.244	#REF!
FUBP2	0.795801	20.4199													CCDC28A	0.594	#REF!
PCM1	0.795881	20.4119													TREML1	-0.3344	#REF!
RED	0.795984	20.4016													NAA10	-1.084	#REF!
SIR1	0.796032	20.3968													TBL1X	0.2856	#REF!
PP6R1	0.796087	20.3913													GBA	0.0871	#REF!
DIM1	0.796135	20.3865													NRN1	0.1948	#REF!
TGBR3	0.796191	20.3809													VTCN1	0.8642	#REF!
IFIX	0.796277	20.3723													L3HYPDH	0.7584	#REF!
GPKOW	0.796293	20.3707													CD6	0.0358	#REF!
SYHC	0.796436	20.3564													VAMP5	-1.381	#REF!
EHMT2	0.796536	20.3464													DNAJB14	-2.1711	#REF!
KHNYN	0.796545	20.3455													MCEMP1	0.0688	#REF!
TIAR	0.796614	20.3386													ALMS1	0.2671	#REF!
NTM1A	0.796916	20.3084													SCARF1	0.1886	#REF!
ZN579	0.796963	20.3037													RSPO1	0.6886	#REF!
PSA7L	0.797353	20.2647													CHGA	-0.0517	#REF!
CP131	0.797595	20.2405													TADA3	0.0432	#REF!
LYRM2	0.797743	20.2257													SMTN	-1.7397	#REF!
GEPH	0.797746	20.2254													TNFRSF1A	-1.8644	#REF!
NGAP	0.797797	20.2203													IFNGR2	-0.621	#REF!
ELOV1	0.798004	20.1996													PODXL2	0.6985	#REF!
MTDC	0.798199	20.1801													CD3D	-0.283	#REF!
KIF5A	0.798501	20.1499													MAP3K5	0.0091	#REF!
MED23	0.798614	20.1386													CD80	0.3066	#REF!
TOP3B	0.799013	20.0987													TGOLN2	0.8468	#REF!
BUB3	0.799022	20.0978													CTSB	-0.077	#REF!
EXOS8	0.799034	20.0966													PSAPL1	1.1701	#REF!
SNX15	0.79906	20.094													CRX	0.7982	#REF!
ISY1	0.799229	20.0771													ST6GAL1	0.4444	#REF!
GCP2	0.799422	20.0578													KRT8	-0.005	#REF!
MYO1E	0.799631	20.0369													LAT	0.9893	#REF!
LTN1	0.799716	20.0284													ARHGEF5	0.706	#REF!
DSG2	0.799763	20.0237													TACSTD2	0.5928	#REF!
NAF1	0.799799	20.0201													JUN	-1.237	#REF!
EXOS5	0.799916	20.0084													ZFYVE19	-0.534	#REF!
HECW2	0.800015	19.9985													CRYBB1	0.2378	#REF!
RL21	0.800101	19.9899													C1QA	0.0861	#REF!
DLGP4	0.800279	19.9721													CRLF1	-1.0341	#REF!
XPO1	0.80028	19.972													NEFL	-0.1	#REF!
EAA3	0.800451	19.9549													TCP11	0.4284	#REF!
RBMX	0.80053	19.947													IMPACT	-1.3658	#REF!
ARI1A	0.800618	19.9382													ARHGEF12	-0.3787	#REF!
KNTC1	0.800676	19.9324													MAP4K5	-1.1281	#REF!
SMC5	0.800681	19.9319													CKMT1A_CKMT1B	0.1998	#REF!
NCBP1	0.800705	19.9295													SCN3A	0.4502	#REF!
SPF30	0.800785	19.9215													VSTM2L	0.0268	#REF!
RBBP4	0.801173	19.8827													EREG	-1.305	#REF!
TRIPC	0.801203	19.8797													ITGA6	0.4296	#REF!
MARE1	0.801204	19.8796													FUS	-0.2835	#REF!
CEGT	0.8013	19.87													CALCOCO2	-2.9262	#REF!
FST	0.801539	19.8461													GHRHR	0.4531	#REF!
MET16	0.80177	19.823													SCN3B	0.5555	#REF!
RPC2	0.801884	19.8116													PDLIM7	-2.3265	#REF!
NDK7	0.801908	19.8092													MYH4	0.6073	#REF!
RRP12	0.80211	19.789													ZNRD2	-2.9296	#REF!
RS15A	0.802115	19.7885													IGFBP4	0.0514	#REF!
ANM6	0.802383	19.7617													SMAD5	0.0596	#REF!
EDC3	0.802398	19.7602													ASPN	0.2609	#REF!
G3BP1	0.802399	19.7601													RUVBL1	-0.2242	#REF!
TEAD1	0.802542	19.7458													CDC42BPB	-1.7535	#REF!
HAKAI	0.802729	19.7271													MAPK9	-1.5969	#REF!
BRD2	0.802956	19.7044													GJA8	-0.1245	#REF!
OGT1	0.802957	19.7043													THAP12	0.6006	#REF!
EF1A1	0.80298	19.702													RPL14	-1.5703	#REF!
LARP1	0.803225	19.6775													DNM3	-0.6821	#REF!
TELO2	0.803245	19.6755													FOLH1	0.512	#REF!
METL5	0.803338	19.6662													MFAP3	-0.5937	#REF!
TDIF2	0.803395	19.6605													FGFBP3	-1.3708	#REF!
LIMA1	0.803532	19.6468													FRZB	-0.8157	#REF!
PHLA3	0.803666	19.6334													BSG	-0.7616	#REF!
EGLN1	0.803747	19.6253													TOP1MT	0.2506	#REF!
STRAP	0.803864	19.6136													CINP	0.1403	#REF!
GOLM1	0.8039	19.61													DDX58	-2.1905	#REF!
HCFC1	0.804393	19.5607													CASP7	-0.6568	#REF!
SF3A2	0.804401	19.5599													GZMA	0.0919	#REF!
RHOJ	0.804453	19.5547													DUOX2	0.2406	#REF!
PSMG1	0.804801	19.5199													PSMG3	-1.4841	#REF!
NU153	0.804914	19.5086													OPTC	-9.1307	#REF!
EIF3A	0.804921	19.5079													CD22	0.4448	#REF!
MED20	0.804964	19.5036													CCL16	0.314	#REF!
ENSA	0.805037	19.4963													TNFAIP2	-1.4733	#REF!
HNRPK	0.805083	19.4917													PLA2G1B	0.3732	#REF!
HNRPU	0.805191	19.4809													CCN3	-2.4568	#REF!
CD2B2	0.805473	19.4527													CDH4	0.2175	#REF!
SMN	0.805483	19.4517													CEACAM21	0.1265	#REF!
CNOT8	0.805514	19.4486													UBE2L6	-1.2285	#REF!
DNJA1	0.805522	19.4478													WFIKKN1	-0.3597	#REF!
SMC6	0.805702	19.4298													KCNIP4	0.7911	#REF!
VASP	0.805826	19.4174													NUDT5	-0.9864	#REF!
FAKD2	0.805845	19.4155													ARFIP1	-0.5756	#REF!
RB	0.805931	19.4069													ATG16L1	-0.6259	#REF!
UBQL1	0.806064	19.3936													AMY2B	0.3329	#REF!
UBAP1	0.806253	19.3747													NPPC	-0.7832	#REF!
MED14	0.80635	19.365													GSAP	1.0172	#REF!
MKLN1	0.806747	19.3253													ADAMTS16	-0.4715	#REF!
IF5A1	0.806836	19.3164													CA3	0.5612	#REF!
SF3B2	0.806925	19.3075													GPD1	0.031	#REF!
SMCA5	0.807007	19.2993													LRP1	-2.8612	#REF!
CMTR1	0.807094	19.2906													MSMB	0.4932	#REF!
CD109	0.807219	19.2781													KLK10	0.1868	#REF!
RS20	0.807309	19.2691													ST13	-1.0906	#REF!
P4R3A	0.807458	19.2542													CPA1	0.7861	#REF!
SMC1A	0.80749	19.251													OTUD7B	-0.8672	#REF!
S38A2	0.807553	19.2447													GSTA1	-3.0714	#REF!
F16B1	0.807959	19.2041													SORCS2	0.6537	#REF!
DPYL5	0.808143	19.1857													RET	-0.1533	#REF!
BAP18	0.808161	19.1839													GPR158	0.4157	#REF!
BRD4	0.808348	19.1652													TNFRSF10C	-1.317	#REF!
MGME1	0.80852	19.148													ADAM23	-0.6529	#REF!
GNAI3	0.808637	19.1363													SELPLG	0.3511	#REF!
LAT1	0.808678	19.1322													NUDT2	-0.0628	#REF!
TTF1	0.808751	19.1249													PDIA2	-0.1025	#REF!
RUSD4	0.808768	19.1232													RAP1A	0.0737	#REF!
SEM3A	0.808775	19.1225													TREH	0.9308	#REF!
GRSF1	0.808902	19.1098													CCER2	-0.6401	#REF!
RBM28	0.808974	19.1026													CEACAM16	0.8438	#REF!
PPR18	0.809125	19.0875													PDGFRB	0.3002	#REF!
ARI2	0.809316	19.0684													FCRL3	-1.0137	#REF!
GLYC	0.80952	19.048													SIGLEC1	0.6971	#REF!
GGA2	0.809538	19.0462													BCAT1	-2.5308	#REF!
MTUS1	0.809631	19.0369													TEF	0.1759	#REF!
IF4G1	0.809731	19.0269													EPHA4	-1.1715	#REF!
PHC2	0.80975	19.025													SPTLC1	0.0227	#REF!
RL11	0.809783	19.0217													MTDH	-0.2463	#REF!
CDK9	0.809846	19.0154													MYO9B	-1.5433	#REF!
ITA4	0.809946	19.0054													FCRL6	0.2418	#REF!
THOC4	0.810015	18.9985													KDR	0.394	#REF!
HNRH1	0.810148	18.9852													FGF9	0.7064	#REF!
TF3C4	0.810361	18.9639													CRELD1	0.419	#REF!
KIME	0.81037	18.963													WASF1	-0.5854	#REF!
CBX1	0.810485	18.9515													PPL	0.1063	#REF!
PABP4	0.810491	18.9509													KIAA2013	0.1926	#REF!
NAA35	0.810797	18.9203													LAIR2	0.291	#REF!
ERF1	0.811104	18.8896													FGFR4	-0.3098	#REF!
GCOM2	0.811192	18.8808													ACE2	-0.2439	#REF!
MATR3	0.811205	18.8795													KIF1C	-1.9057	#REF!
CPIN1	0.811217	18.8783													BSND	0.1007	#REF!
MED29	0.811408	18.8592													LARP1	-1.4617	#REF!
GL1AD	0.811579	18.8421													TMPRSS11D	0.3079	#REF!
TBCE	0.81196	18.804													VSTM2B	0.4785	#REF!
COPZ1	0.811967	18.8033													IGDCC3	0.541	#REF!
TRI18	0.812016	18.7984													SIGLEC7	-0.1044	#REF!
DCTP1	0.81224	18.776													DDX25	0.4944	#REF!
H2A1C	0.812307	18.7693													CEP43	-1.0442	#REF!
NCBP2	0.812324	18.7676													NOTCH1	0.2261	#REF!
STIP1	0.812482	18.7518													CERT1	-4.706	#REF!
LAR4B	0.812665	18.7335													CASP1	-5.2963	#REF!
DDX18	0.812684	18.7316													DPY30	-2.4566	#REF!
AR6P4	0.813135	18.6865													PSMD5	-1.1001	#REF!
KSR1	0.81325	18.675													LGALS3	-1.033	#REF!
TCP4	0.813289	18.6711													GAS2	-1.9436	#REF!
RWDD4	0.813344	18.6656													DDX1	-0.0902	#REF!
GCP3	0.813407	18.6593													PPP3R1	-2.171	#REF!
ELL2	0.81343	18.657													KLK6	0.4613	#REF!
FACR1	0.813441	18.6559													MTSS2	-0.3121	#REF!
OBSL1	0.813544	18.6456													IGFBP3	-0.2316	#REF!
2A5G	0.813627	18.6373													SHBG	-0.0317	#REF!
ITAL	0.813852	18.6148													SFRP1	-12.2078	#REF!
CDC27	0.813859	18.6141													MED21	0.8851	#REF!
DPYL3	0.81387	18.613													SEPTIN7	-0.0976	#REF!
ARFG1	0.814199	18.5801													DNAJB2	0.0373	#REF!
KIN17	0.814275	18.5725													CD300A	0.2905	#REF!
F175A	0.81431	18.569													IL1R1	0.1967	#REF!
UCK2	0.814392	18.5608													KLK3	0.3927	#REF!
CO3A1	0.814493	18.5507													BTN2A1	-2.0588	#REF!
CI130	0.814544	18.5456													AOC1	0.1013	#REF!
EIF3E	0.814547	18.5453													YARS1	-1.3435	#REF!
RBM22	0.81461	18.539													ARNT	0.1184	#REF!
ELP5	0.814629	18.5371													F12	0.725	#REF!
RS21	0.814689	18.5311													CR1	0.377	#REF!
NIBAN	0.81469	18.531													YES1	-1.5507	#REF!
CSN1	0.814768	18.5232													VAV3	-0.8421	#REF!
UBP22	0.814772	18.5228													NUB1	-2.018	#REF!
MFAP1	0.814813	18.5187													ICAM4	0.1406	#REF!
MAF1	0.814887	18.5113													VWF	0.1392	#REF!
PP4R2	0.81492	18.508													CACNA1C	0.2662	#REF!
UGDH	0.814974	18.5026													SLC9A3R1	-0.113	#REF!
BACD3	0.814979	18.5021													CHMP1A	-4.4917	#REF!
HERP1	0.815394	18.4606													SIGLEC15	0.035	#REF!
PARVA	0.815436	18.4564													RAB10	0.0427	#REF!
TRI11	0.815474	18.4526													SFTPA1	0.9661	#REF!
SKP1	0.815586	18.4414													ITPR1	-0.0271	#REF!
EIF3G	0.815589	18.4411													DCUN1D2	0.332	#REF!
VIGLN	0.815592	18.4408													BAG3	-1.9784	#REF!
APAF	0.815714	18.4286													PGR	0.3776	#REF!
RAVR1	0.815808	18.4192													FKBP1B	0.7368	#REF!
NSRP1	0.815863	18.4137													IGF1R	-0.5251	#REF!
ELOA1	0.816028	18.3972													PLA2G10	-0.2832	#REF!
THUM1	0.816493	18.3507													TMEM25	-0.3689	#REF!
TM214	0.816529	18.3471													PTPRN2	0.0792	#REF!
GLE1	0.816601	18.3399													SELP	0.3846	#REF!
SPDLY	0.816684	18.3316													BLOC1S2	-0.5232	#REF!
RBP56	0.816834	18.3166													C2orf69	-0.0619	#REF!
RBM39	0.816928	18.3072													FUCA1	-0.0557	#REF!
RLA2	0.816938	18.3062													PDGFA	0.5871	#REF!
MD2BP	0.816944	18.3056													REG3G	0.4547	#REF!
SZRD1	0.81702	18.298													USP28	-0.4077	#REF!
BORG1	0.817031	18.2969													FOLR1	-0.7295	#REF!
TIA1	0.81708	18.292													LDLRAP1	0.4356	#REF!
DDX3X	0.817233	18.2767													RNASE3	0.5097	#REF!
CAMP2	0.81732	18.268													C1QBP	-0.3401	#REF!
H32	0.817405	18.2595													CREB3	-0.217	#REF!
IPO5	0.817433	18.2567													IFNW1	-0.0483	#REF!
EXOC6	0.817549	18.2451													F9	0.2084	#REF!
EIF3L	0.81768	18.232													DAB2	-0.889	#REF!
CC71L	0.817844	18.2156													STX4	-2.4033	#REF!
HNRH3	0.818005	18.1995													HSD11B1	0.7225	#REF!
WDR59	0.818095	18.1905													CPPED1	-2.7042	#REF!
RTF1	0.81812	18.188													TPR	-1.9559	#REF!
H2B2D	0.818134	18.1866													SLIRP	-0.7629	#REF!
REN3B	0.818349	18.1651													PTGES2	-1.7112	#REF!
IDI1	0.818411	18.1589													WNT9A	0.3124	#REF!
NAA25	0.818502	18.1498													ANXA5	-1.2573	#REF!
RALY	0.818552	18.1448													DNPH1	-1.6759	#REF!
HNRPD	0.818767	18.1233													FABP9	0.4307	#REF!
RU17	0.818874	18.1126													DDHD2	-1.0545	#REF!
AR6P1	0.819006	18.0994													ENAH	-3.6568	#REF!
PTBP2	0.81918	18.082													TNFRSF1B	-0.0603	#REF!
RS8	0.819196	18.0804													MRPL28	0.033	#REF!
FABPH	0.819428	18.0572													TNFAIP8L2	0.6038	#REF!
EIF2D	0.819481	18.0519													SLC39A5	0.6681	#REF!
SERF2	0.819634	18.0366													AHNAK2	-2.6988	#REF!
SRPK1	0.819705	18.0295													MTPN	0.3403	#REF!
DNLZ	0.819778	18.0222													TCL1B	-0.0575	#REF!
ARHGA	0.81989	18.011													GALNT5	-1.9677	#REF!
DHX16	0.819899	18.0101													CPQ	-0.33	#REF!
CNOT2	0.820222	17.9778													SCARF2	-0.1842	#REF!
UBE4B	0.820243	17.9757													RGL2	0.2867	#REF!
ACINU	0.820598	17.9402													PKD1	-0.2485	#REF!
ACACA	0.82062	17.938													IDO1	-0.606725	#REF!
2A5D	0.820631	17.9369													TNFRSF13C	0.5549	#REF!
MYO15	0.820632	17.9368													SIGLEC9	0.0392	#REF!
PITH1	0.820635	17.9365													STAT5B	-0.4865	#REF!
CC017	0.820667	17.9333													BCR	-0.856	#REF!
PIPNB	0.820681	17.9319													RARRES1	0.6398	#REF!
AN32A	0.820744	17.9256													IFIT3	0.1484	#REF!
AHSA1	0.821052	17.8948													ZCCHC8	-0.3875	#REF!
PRR12	0.821319	17.8681													EIF5A	0.7618	#REF!
DHX8	0.821335	17.8665													HS1BP3	-1.0691	#REF!
SV2A	0.821404	17.8596													HAGH	-0.8732	#REF!
RL32	0.821577	17.8423													CALB1	-5.0932	#REF!
ITA7	0.821642	17.8358													MSTN	-0.1961	#REF!
NVL	0.821697	17.8303													EIF4B	-0.3738	#REF!
THOC7	0.821718	17.8282													CD2	-0.1057	#REF!
EIF3K	0.821826	17.8174													LY9	-0.7828	#REF!
AR6P6	0.821935	17.8065													HDAC8	0.4539	#REF!
GTPC1	0.82236	17.764													UROD	-1.704	#REF!
RBM4	0.822495	17.7505													PARK7	-1.4161	#REF!
FRG1	0.822523	17.7477													LYPD3	-0.1187	#REF!
TBCK	0.822528	17.7472													BTNL10	-0.0539	#REF!
RRP1	0.822579	17.7421													MYOM1	0.1563	#REF!
3MG	0.822663	17.7337													CLEC3B	0.6639	#REF!
ATF1	0.822664	17.7336													CTSO	-0.0405	#REF!
TR150	0.822983	17.7017													BIRC2	0.4116	#REF!
RL28	0.822987	17.7013													CEP112	-1.2926	#REF!
LEG8	0.823066	17.6934													NFASC	0.2417	#REF!
ZN275	0.823131	17.6869													ADGRG2	0.513	#REF!
CPSF5	0.823216	17.6784													SCG3	-0.452	#REF!
SRRT	0.823382	17.6618													APP	0.6011	#REF!
DAZP1	0.823594	17.6406													LILRA3	-0.1182	#REF!
PPWD1	0.82364	17.636													C1QTNF9	0.4281	#REF!
CN119	0.823701	17.6299													GMPR2	-1.6545	#REF!
EXOS7	0.823828	17.6172													FGF2	6.207	#REF!
NRDC	0.823909	17.6091													CD69	-0.0645	#REF!
WDR5	0.823939	17.6061													RAB27B	0.5239	#REF!
NELFE	0.824131	17.5869													KLK12	0.0585	#REF!
RBM8A	0.824244	17.5756													MORF4L2	-0.2463	#REF!
ZN330	0.824282	17.5718													PBXIP1	-1.4864	#REF!
CELF1	0.824395	17.5605													RAB11FIP3	0.3454	#REF!
SF3B4	0.824401	17.5599													CEACAM3	0.2005	#REF!
NMT2	0.824427	17.5573													CXCL13	-0.2959	#REF!
ACYP2	0.824618	17.5382													IL2RG	0.0287	#REF!
DDX42	0.824743	17.5257													COPE	0.5428	#REF!
MAX	0.824978	17.5022													IL20	0.3067	#REF!
ITPA	0.825005	17.4995													MED18	-0.4984	#REF!
THUM3	0.825095	17.4905													TTR	0.849	#REF!
RLA1	0.825405	17.4595													TIMP3	-1.736	#REF!
DNMBP	0.825546	17.4454													NPL	0.0381	#REF!
ACL6A	0.825548	17.4452													NOTCH3	0.2289	#REF!
MIP18	0.825649	17.4351													RNF5	-0.5611	#REF!
UBQL4	0.825736	17.4264													CEP20	-0.0304	#REF!
ZCRB1	0.826228	17.3772													HNRNPUL1	-0.5332	#REF!
NIPA	0.826262	17.3738													CD200R1	1.2178	#REF!
CDC37	0.826354	17.3646													FABP1	-0.3938	#REF!
PARI	0.826642	17.3358													BRSK2	-0.1774	#REF!
RL4	0.826785	17.3215													EIF5	-0.0856	#REF!
TBB4B	0.826787	17.3213													DGKZ	0.7997	#REF!
SOX5	0.826948	17.3052													OMP	-1.4794	#REF!
SOAT1	0.826962	17.3038													AFAP1	0.1078	#REF!
FLII	0.826968	17.3032													RGCC	-0.113	#REF!
NUP53	0.827044	17.2956													FDX2	-1.1919	#REF!
CCD43	0.827117	17.2883													TCN1	0.1941	#REF!
EMIL1	0.827203	17.2797													TBR1	0.6711	#REF!
TYK2	0.827225	17.2775													IL22	0.2436	#REF!
TCPZ	0.827285	17.2715													SEPTIN9	-1.0319	#REF!
LRC40	0.827291	17.2709													AXL	0.4743	#REF!
EXOSX	0.82736	17.264													CSF1R	-0.0031	#REF!
CUTC	0.827578	17.2422													CGREF1	-0.0986	#REF!
JMJD6	0.827705	17.2295													DOK1	-0.3404	#REF!
CIR1	0.827738	17.2262													DMD	-2.0878	#REF!
WIPF1	0.827762	17.2238													KRT19	0.4704	#REF!
IF140	0.827929	17.2071													IL17D	-1.9077	#REF!
GPN1	0.828128	17.1872													ERN1	0.2083	#REF!
SSF1	0.828137	17.1863													SCGB2A2	0.7836	#REF!
TBCD4	0.828334	17.1666													TIMM8A	-0.1413	#REF!
EIF3C	0.828396	17.1604													GNE	-0.1685	#REF!
APC16	0.828406	17.1594													LSM8	0.5237	#REF!
SCAFB	0.828432	17.1568													FGF21	-3.1844	#REF!
UBP48	0.82864	17.136													KEL	0.4728	#REF!
GLMN	0.828681	17.1319													CCT5	0.1443	#REF!
ELYS	0.828774	17.1226													CBS	-1.8813	#REF!
GASP2	0.828914	17.1086													GIGYF2	-1.9211	#REF!
CHERP	0.828973	17.1027													HAO1	0.0684	#REF!
SPAT5	0.828997	17.1003													CD244	0.1339	#REF!
TF2H3	0.829352	17.0648													LEPR	0.2292	#REF!
EIF3D	0.829646	17.0354													CLNS1A	-1.1507	#REF!
AN13A	0.829682	17.0318													THTPA	-3.3607	#REF!
DESI2	0.829732	17.0268													FAM13A	-2.3361	#REF!
MED17	0.829872	17.0128													PSMD1	-1.7281	#REF!
MGN	0.829889	17.0111													GRK5	-0.0033	#REF!
RL31	0.829949	17.0051													RTBDN	0.0602	#REF!
CONA1	0.829973	17.0027													RILP	-2.2111	#REF!
COIA1	0.830117	16.9883													PDE5A	-2.829	#REF!
URB2	0.830155	16.9845													GMFG	-0.2049	#REF!
THOC3	0.830225	16.9775													ZP3	-1.2634	#REF!
GLYG2	0.830389	16.9611													CRACR2A	0.3208	#REF!
ARBK1	0.830404	16.9596													CTRC	0.3785	#REF!
REPI1	0.830517	16.9483													CDON	0.2361	#REF!
PRDM2	0.830565	16.9435													EFCAB2	0.1234	#REF!
EXOS6	0.830609	16.9391													DLGAP5	-1.209	#REF!
RL37A	0.830639	16.9361													GID8	0.3203	#REF!
GLP3L	0.830644	16.9356													PSMA1	0.0538	#REF!
RL9	0.830658	16.9342													GNPDA2	-0.6006	#REF!
DHX57	0.830719	16.9281													ATP5PO	-0.0477	#REF!
SMCE1	0.83073	16.927													TNIP1	0.2184	#REF!
DHX15	0.830754	16.9246													KIRREL1	0.2042	#REF!
K1C9	0.831064	16.8936													CXADR	0.3031	#REF!
RPRD2	0.831436	16.8564													IL15RA	0.3025	#REF!
BRAT1	0.831498	16.8502													QDPR	-2.9145	#REF!
MED18	0.831633	16.8367													SHMT1	-1.1168	#REF!
QKI	0.831703	16.8297													AGER	0.0004	#REF!
COPD	0.831774	16.8226													NDUFA5	0.1275	#REF!
ZPR1	0.831786	16.8214													CHAC2	0.0325	#REF!
SASH1	0.831818	16.8182													BLMH	-0.8974	#REF!
LPP3	0.832123	16.7877													TIMP4	-0.5409	#REF!
DHDDS	0.832303	16.7697													ACE	0.0428	#REF!
SCYL2	0.832316	16.7684													MMP8	-0.0326	#REF!
ZN428	0.832408	16.7592													LMOD1	-2.9838	#REF!
DDX56	0.832661	16.7339													APOB	0.5554	#REF!
GPAT3	0.832691	16.7309													CIRBP	-1.5099	#REF!
MEP50	0.832934	16.7066													DNAJA1	0.628	#REF!
SEMG1	0.833053	16.6947													CSF2RB	0.7082	#REF!
HDDC2	0.833136	16.6864													SUMF2	-0.9062	#REF!
CCD12	0.833201	16.6799													CD83	0.2899	#REF!
RN126	0.833211	16.6789													B4GAT1	-0.1739	#REF!
EHMT1	0.833376	16.6624													PLXDC2	0.5326	#REF!
PHLP	0.833468	16.6532													BMP10	0.4237	#REF!
LSMD1	0.833641	16.6359													CSNK2A1	0.0253	#REF!
NOC3L	0.833692	16.6308													NGRN	0.3939	#REF!
BCL10	0.833842	16.6158													KLK15	0.0511	#REF!
UCHL5	0.833892	16.6108													WWP2	-3.1899	#REF!
PSMG4	0.834382	16.5618													ENTR1	-2.2521	#REF!
KTHY	0.8345	16.55													SMPD1	-0.5979	#REF!
SIN3A	0.834568	16.5432													SLAMF7	0.2856	#REF!
PRPF3	0.834574	16.5426													PRND	-0.1986	#REF!
CANB1	0.834605	16.5395													TP53INP1	0.0642	#REF!
PBDC1	0.834684	16.5316													HYAL1	0.0857	#REF!
PELO	0.834862	16.5138													DCTD	-1.296	#REF!
LSM12	0.834874	16.5126													BAG4	-1.0392	#REF!
HOOK3	0.834921	16.5079													RFC4	0.0516	#REF!
KDM3B	0.835249	16.4751													PON2	-0.0523	#REF!
RBM12	0.835582	16.4418													ENOPH1	0.0182	#REF!
PLSI	0.835662	16.4338													DAAM1	0.377	#REF!
BRK1	0.836182	16.3818													NOMO1	-0.0401	#REF!
HAND2	0.836327	16.3673													CDC27	-0.1289	#REF!
COPG2	0.836475	16.3525													CASP2	0.0706	#REF!
AT1B1	0.836491	16.3509													ITGB1	0.2586	#REF!
PI51C	0.836518	16.3482													ACVRL1	-1.7452	#REF!
MY18B	0.836522	16.3478													BTN1A1	0.66	#REF!
PUR9	0.83671	16.329													CEBPB	-0.1469	#REF!
FBX9	0.836793	16.3207													NUMB	-1.8027	#REF!
ICAL	0.836819	16.3181													IL2	0.3937	#REF!
CKAP5	0.836845	16.3155													CD72	0.2331	#REF!
BAG3	0.836876	16.3124													NDRG1	-0.6403	#REF!
CCNL1	0.836959	16.3041													GP2	-0.1918	#REF!
TWF2	0.83696	16.304													PTPRS	-0.6483	#REF!
EIF3I	0.837011	16.2989													IMMT	-1.1753	#REF!
AP1S2	0.837026	16.2974													CXCL11	-1.051	#REF!
CCDC9	0.837208	16.2792													CHGB	-0.3654	#REF!
PAPP2	0.83721	16.279													MYL6B	0.6734	#REF!
HPBP1	0.83722	16.278													ALDH3A1	0.3893	#REF!
RIC8A	0.83762	16.238													NAP1L4	-4.5186	#REF!
KHDR1	0.8377	16.23													MZT1	0.2023	#REF!
DCAF7	0.837719	16.2281													BACH1	-0.2043	#REF!
LEO1	0.837766	16.2234													AHSG	0.0354	#REF!
COF1	0.837859	16.2141													CD164	-1.2754	#REF!
FLCN	0.838012	16.1988													LRRC37A2	0.071	#REF!
DJC21	0.83815	16.185													RBM19	-0.3798	#REF!
SNW1	0.838163	16.1837													CUZD1	0.048	#REF!
U2AF2	0.838199	16.1801													ATF2	0.0512	#REF!
K0020	0.838318	16.1682													MEGF11	0.1946	#REF!
NR1H2	0.838335	16.1665													CRYGD	-0.2778	#REF!
SRSF5	0.838345	16.1655													IL1R2	-0.4228	#REF!
IMA4	0.838385	16.1615													COX5B	-1.7987	#REF!
ASNS	0.838579	16.1421													PEBP1	-2.5022	#REF!
SESQ2	0.838613	16.1387													MYDGF	-2.2859	#REF!
SBP2L	0.838627	16.1373													SERPINA4	0.5274	#REF!
ZRAB2	0.838639	16.1361													SORBS1	0.258	#REF!
RS14	0.83869	16.131													AKR1C4	-0.4159	#REF!
TCPG	0.838736	16.1264													ADGRB3	-0.9727	#REF!
T22D2	0.838978	16.1022													MUC2	0.0483	#REF!
RABP2	0.838984	16.1016													NAGPA	0.488	#REF!
ZNF24	0.838987	16.1013													TACC3	-0.0936	#REF!
ZC3H3	0.839164	16.0836													ARHGEF10	-3.1969	#REF!
RFC3	0.839229	16.0771													LBR	-0.8715	#REF!
EWS	0.839441	16.0559													VSNL1	-0.1238	#REF!
PYRG1	0.839445	16.0555													CDAN1	0.2301	#REF!
HTR5B	0.839464	16.0536													CXCL14	0.3702	#REF!
TIF1B	0.839698	16.0302													GET3	0.1404	#REF!
VIR	0.839944	16.0056													STX7	-2.7241	#REF!
NBN	0.839959	16.0041													CALB2	-2.0509	#REF!
LANC2	0.840076	15.9924													ADH4	0.3444	#REF!
GPCP1	0.840114	15.9886													ROBO4	0.1562	#REF!
SHRM3	0.840143	15.9857													PSTPIP2	-2.1377	#REF!
PFD5	0.84016	15.984													CTF1	-1.1758	#REF!
ENOA	0.840223	15.9777													PALLD	-1.8994	#REF!
MED28	0.840258	15.9742													BCL7B	-0.0517	#REF!
ATX2L	0.840359	15.9641													INHBB	0.4907	#REF!
ANM5	0.840438	15.9562													EPS8L2	-3.1848	#REF!
GPSM1	0.840518	15.9482													IL22RA1	0.8761	#REF!
STAG1	0.840556	15.9444													SRPK2	-0.8707	#REF!
ABCF3	0.840684	15.9316													PAMR1	-1.7621	#REF!
EDC4	0.840772	15.9228													BAP18	-0.7757	#REF!
WWP2	0.840793	15.9207													CEACAM20	0.2515	#REF!
PHLA2	0.840816	15.9184													OBP2B	-0.4353	#REF!
SF3B1	0.840979	15.9021													DTD1	-0.5365	#REF!
INT12	0.841091	15.8909													ACRV1	0.027	#REF!
CPNE2	0.841119	15.8881													AP1G2	0.398	#REF!
GTPBA	0.841208	15.8792													GPR15L	0.3276	#REF!
K2C1	0.841444	15.8556													CEP290	-0.3442	#REF!
NEP1	0.841453	15.8547													FNTA	-0.3928	#REF!
HNRPQ	0.841522	15.8478													TXNDC9	0.0668	#REF!
C1GLT	0.84154	15.846													NECTIN1	0.5062	#REF!
PKN2	0.841585	15.8415													CALCOCO1	-2.6973	#REF!
PP1RA	0.841599	15.8401													PRAP1	0.5398	#REF!
HOME3	0.841762	15.8238													LRRFIP1	-0.6154	#REF!
WDR70	0.841787	15.8213													PPP1R14D	0.1191	#REF!
TRI27	0.841938	15.8062													CD40LG	0.2441	#REF!
CNO10	0.841944	15.8056													ARG2	-0.8324	#REF!
GNA1	0.841956	15.8044													NFYA	0.2902	#REF!
CDR2	0.842033	15.7967													ITPRIP	-0.3569	#REF!
TISD	0.842221	15.7779													TPSG1	0.4007	#REF!
LA	0.842347	15.7653													TNFSF13B	0.1417	#REF!
FPGT	0.842396	15.7604													RANGAP1	0.0862	#REF!
AN13D	0.842612	15.7388													RASGRF1	0.3316	#REF!
RL30	0.842767	15.7233													AMBP	0.0297	#REF!
SFPQ	0.842844	15.7156													RPE	0.1086	#REF!
ABI2	0.842923	15.7077													CA7	-0.0074	#REF!
COPB	0.843163	15.6837													PTPRK	-0.1777	#REF!
QORL1	0.84318	15.682													KHDC3L	0.1605	#REF!
PDCD5	0.843211	15.6789													LYAR	-0.1893	#REF!
EHBP1	0.843215	15.6785													L1CAM	-0.3077	#REF!
K22E	0.843248	15.6752													PPIE	0.471	#REF!
SPAS2	0.843406	15.6594													KRT5	-0.0828	#REF!
SOSB1	0.843632	15.6368													CCAR2	-0.17	#REF!
RL10A	0.843636	15.6364													LAG3	0.7282	#REF!
DNM3B	0.843682	15.6318													PTK7	0.4377	#REF!
NOP2	0.843867	15.6133													ESR1	-0.1608	#REF!
SMC3	0.843932	15.6068													BTD	0.0317	#REF!
PAIP2	0.843964	15.6036													ECHDC3	-0.0485	#REF!
T185B	0.843971	15.6029													CFHR5	-0.3193	#REF!
TRUB1	0.843984	15.6016													AKAP12	0.4108	#REF!
LENG1	0.844004	15.5996													PRSS2	0.2754	#REF!
UBP40	0.844139	15.5861													IFNG	0.3181	#REF!
FOXK2	0.844324	15.5676													TK1	-0.1214	#REF!
SQSTM	0.844338	15.5662													CSF2RA	0.0757	#REF!
SH3R3	0.844494	15.5506													PRDX6	-3.5032	#REF!
PP4R1	0.844513	15.5487													FCER1A	-0.0921	#REF!
WDR6	0.844561	15.5439													ATOX1	-3.4486	#REF!
KBTB2	0.844622	15.5378													AMDHD2	-0.1109	#REF!
UTP18	0.844677	15.5323													SLURP1	0.0107	#REF!
GALT6	0.844785	15.5215													UNC79	-0.3964	#REF!
TBA4A	0.844994	15.5006													COL28A1	0.0416	#REF!
TSR2	0.845014	15.4986													GLYR1	0.0043	#REF!
MCE1	0.845076	15.4924													SOX9	-0.6763	#REF!
HSP7E	0.84508	15.492													LCP1	-0.0478	#REF!
RCOR1	0.8451	15.49													GDF15	-2.3132	#REF!
ACLY	0.845142	15.4858													MYL3	0.1936	#REF!
NAA40	0.845157	15.4843													PRSS53	0.0191	#REF!
OSTF1	0.845221	15.4779													NMNAT1	-4.3451	#REF!
MK67I	0.845238	15.4762													ADAMTSL2	0.0053	#REF!
IF4A3	0.845293	15.4707													FXYD5	-0.0722	#REF!
PUF60	0.845315	15.4685													CCL23	0.1537	#REF!
NFYC	0.845658	15.4342													CIT	-1.2037	#REF!
HPRT	0.845692	15.4308													SATB1	-0.2966	#REF!
PABP1	0.845924	15.4076													SULT2A1	0.3466	#REF!
TFB2M	0.845929	15.4071													RICTOR	0.3557	#REF!
TCPE	0.845964	15.4036													ATXN2	-0.8038	#REF!
GBRAP	0.846125	15.3875													PDZD2	-0.3417	#REF!
SETB1	0.846133	15.3867													FOSB	-1.9796	#REF!
TBCB	0.84623	15.377													ATP5IF1	-2.3376	#REF!
MAPK2	0.846462	15.3538													NFATC3	-0.1991	#REF!
CDC5L	0.846577	15.3423													MAVS	-0.6586	#REF!
CIC	0.84667	15.333													SNU13	-0.8152	#REF!
SNR40	0.846729	15.3271													DCC	0.2358	#REF!
SUMO1	0.846771	15.3229													PGLYRP2	1.4378	#REF!
NOM1	0.846856	15.3144													DNER	0.3324	#REF!
FPPS	0.8472	15.28													RRM2B	-2.674	#REF!
NOP9	0.847234	15.2766													GLB1	0.4016	#REF!
PACN2	0.847341	15.2659													HYOU1	0.212	#REF!
CIR1A	0.847469	15.2531													KCNC4	0.3252	#REF!
T2FB	0.847502	15.2498													RASA1	0.1525	#REF!
SGTA	0.847527	15.2473													EPPK1	-0.9563	#REF!
SPG20	0.847557	15.2443													DYNC1H1	-0.5442	#REF!
RUVB2	0.847624	15.2376													ARHGAP45	0.3703	#REF!
DDX54	0.847745	15.2255													EPGN	0.4866	#REF!
KTI12	0.847767	15.2233													MECR	-0.8162	#REF!
LIMS3	0.847812	15.2188													GH1	0.0008	#REF!
SNUT2	0.847872	15.2128													ITGA11	0.0171	#REF!
MPH6	0.847898	15.2102													SIGLEC8	0.4062	#REF!
PFD4	0.847955	15.2045													LACRT	-0.0575	#REF!
ZMYM2	0.848215	15.1785													COL15A1	-0.5677	#REF!
KLH20	0.848227	15.1773													PRKG1	0.2077	#REF!
RIFK	0.848334	15.1666													PTPRB	0.2081	#REF!
CUL1	0.848352	15.1648													HRG	-0.197	#REF!
ZN326	0.848393	15.1607													RGS8	0.3273	#REF!
HBD	0.848422	15.1578													BIN2	0.6126	#REF!
RBM34	0.848521	15.1479													PZP	0.512	#REF!
K1C10	0.848522	15.1478													NPTX2	0.0896	#REF!
RL15	0.848563	15.1437													TMOD4	0.2833	#REF!
DDX17	0.848591	15.1409													KYNU	-0.1821	#REF!
CNN3	0.848641	15.1359													CTSE	0.3336	#REF!
API5	0.848746	15.1254													GSR	0.1322	#REF!
TF3C2	0.848778	15.1222													PVALB	0.4291	#REF!
ATX3	0.849129	15.0871													FES	0.6794	#REF!
RL13A	0.849222	15.0778													CDH23	0.1185	#REF!
HNRLL	0.849308	15.0692													IL12RB2	0.2117	#REF!
BOK	0.849421	15.0579													MYL4	-0.036	#REF!
TAB1	0.849546	15.0454													IL12RB1	0.4339	#REF!
DDX47	0.849547	15.0453													IMPA1	-0.417	#REF!
TMF1	0.849703	15.0297													DKKL1	0.5537	#REF!
QRIC1	0.849864	15.0136													GADD45B	0.104	#REF!
PRP31	0.849944	15.0056													ADGRD1	-0.1627	#REF!
B4GT3	0.849989	15.0011													SNRPB2	-1.1305	#REF!
															DCLRE1C	0.0108	#REF!
															FGFR2	-0.0491	#REF!
															S100P	0.1101	#REF!
															LRCH4	-1.0905	#REF!
															CALCB	0.2663	#REF!
															TNN	-0.0968	#REF!
															CTSH	0.3688	#REF!
															ITIH4	0.375	#REF!
															PRC1	0.2501	#REF!
															TLR4	0.5186	#REF!
															IDS	-4.2966	#REF!
															CHRM1	0.3094	#REF!
															BLNK	0.2396	#REF!
															TBC1D17	-0.0449	#REF!
															MNAT1	-0.0209	#REF!
															HPCAL1	-1.3537	#REF!
															PSAP	-0.083	#REF!
															SUOX	-0.9984	#REF!
															NCR1	0.0125	#REF!
															RSPO3	-0.1315	#REF!
															INSL5	0.0932	#REF!
															MARS1	-1.0103	#REF!
															CLEC6A	-0.1627	#REF!
															ESPL1	-0.1592	#REF!
															DNM1	0.5761	#REF!
															BLOC1S3	-0.0191	#REF!
															PDGFC	0.0928	#REF!
															STK11	-2.5045	#REF!
															GADD45GIP1	-1.4312	#REF!
															MAN1A2	-0.0319	#REF!
															PCBP2	-0.2273	#REF!
															CD207	-0.0527	#REF!
															IL5	0.2685	#REF!
															PADI4	-0.4523	#REF!
															ENTPD2	0.1866	#REF!
															ANPEP	0.384	#REF!
															UGDH	0.3334	#REF!
															GIMAP7	0.5795	#REF!
															UNG	0.0736	#REF!
															PHOSPHO1	-0.9409	#REF!
															TERF1	-0.2017	#REF!
															UBXN1	0.1417	#REF!
															HHEX	-2.2696	#REF!
															ANKRD54	-0.1165	#REF!
															CCL22	0.2894	#REF!
															PMM2	0.0622	#REF!
															PILRA	0.634	#REF!
															LPA	0.11	#REF!
															MDK	-4.3188	#REF!
															ERCC1	-0.4329	#REF!
															PLIN3	-1.725	#REF!
															IRAG2	0.6751	#REF!
															ACP1	-0.1884	#REF!
															NPTXR	-2.7079	#REF!
															RIDA	-0.243	#REF!
															TNR	0.4107	#REF!
															MEP1A	-0.2282	#REF!
															FETUB	-0.3974	#REF!
															AHNAK	-2.0626	#REF!
															SYAP1	0.001	#REF!
															RELB	1.136	#REF!
															AP3S2	0.194	#REF!
															PTPRZ1	-0.0039	#REF!
															ESAM	0.0334	#REF!
															SMNDC1	-1.771	#REF!
															TXK	0.1342	#REF!
															HEPACAM2	-0.1083	#REF!
															PPM1A	0.3984	#REF!
															PINLYP	-0.0743	#REF!
															ACRBP	0.068	#REF!
															TIA1	-0.2806	#REF!
															CNTN1	0.3354	#REF!
															YJU2	-0.2962	#REF!
															TPSD1	-0.6457	#REF!
															NMI	-0.0857	#REF!
															BPIFB1	0.3979	#REF!
															RAB44	0.2784	#REF!
															TCL1A	0.0072	#REF!
															PARD3	0.2618	#REF!
															ST8SIA1	0.1087	#REF!
															HSD17B14	-0.7518	#REF!
															LRFN2	0.2546	#REF!
															IGFBP1	0.3476	#REF!
															DOC2B	-0.3098	#REF!
															EGFR	0.1673	#REF!
															GCHFR	0.0209	#REF!
															RGS10	0.0921	#REF!
															ARMCX2	0.3219	#REF!
															GUK1	0.0043	#REF!
															LIPF	0.1068	#REF!
															FURIN	-1.1388	#REF!
															CD4	-0.8671	#REF!
															PPM1F	-0.1524	#REF!
															DIPK1C	-0.3356	#REF!
															PROC	0.5367	#REF!
															NAGA	-0.0639	#REF!
															TSC22D1	0.1305	#REF!
															SETMAR	-0.8441	#REF!
															SNAP25	-0.31	#REF!
															CACNA1H	-0.3512	#REF!
															FABP4	-0.0244	#REF!
															CDH15	0.2628	#REF!
															NGFR	-0.048	#REF!
															HIP1	-0.3897	#REF!
															RAB6B	0.1322	#REF!
															INPP5D	-0.1249	#REF!
															C9orf40	-0.107	#REF!
															IL13	0.0165	#REF!
															TEX33	-0.0415	#REF!
															MAP2K1	-1.5772	#REF!
															TCOF1	-1.2803	#REF!
															ITIH5	0.1521	#REF!
															METAP1	0.1503	#REF!
															OGFR	-3.702	#REF!
															DTNB	-1.8352	#REF!
															MAN2B2	-1.0997	#REF!
															PRDX5	-3.431	#REF!
															DNAJB6	-0.2632	#REF!
															IL13RA2	-0.2466	#REF!
															CDC37	-0.31	#REF!
															SERPINA7	0.2633	#REF!
															MARCO	0.3057	#REF!
															CLASP1	0.7808	#REF!
															CPXM2	0.3204	#REF!
															ISM1	0.1484	#REF!
															MMP15	0.0359	#REF!
															GCC1	-0.581	#REF!
															OLFM4	0.516	#REF!
															MTUS1	3.6431	#REF!
															YWHAQ	-0.1991	#REF!
															SIL1	0.0371	#REF!
															MOCS2	-2.1034	#REF!
															PRDX3	-0.6814	#REF!
															MYL1	1.4572	#REF!
															FIS1	-0.491	#REF!
															PROK1	0.145	#REF!
															GHR	0.131	#REF!
															PFDN4	0.1443	#REF!
															MYH9	-0.5142	#REF!
															FEN1	-0.0961	#REF!
															TSPYL1	-0.2493	#REF!
															LPP	0.284	#REF!
															ATP1B2	0.4366	#REF!
															ASRGL1	-0.4629	#REF!
															NRTN	-0.2955	#REF!
															DECR1	-0.7579	#REF!
															CD55	0.1799	#REF!
															MCEE	-0.6252	#REF!
															CA1	0.0004	#REF!
															RIPK4	0.3043	#REF!
															BRME1	0.2666	#REF!
															NEXN	0.1073	#REF!
															ZNF830	0.0042	#REF!
															IL18	0.2769	#REF!
															IFNGR1	0.0938	#REF!
															ACY3	0.2702	#REF!
															FRMD4B	0.1448	#REF!
															INHBC	0.2943	#REF!
															VWC2	0.4359	#REF!
															ARHGAP5	0.1378	#REF!
															PON1	0.3105	#REF!
															HEBP1	-0.5027	#REF!
															CLSPN	0.2995	#REF!
															EPO	0.0933	#REF!
															PSME1	-2.5566	#REF!
															SBSN	0.0507	#REF!
															RPA2	0.2856	#REF!
															OGA	-0.8423	#REF!
															CD14	-0.1118	#REF!
															MANF	-0.5161	#REF!
															CTLA4	0.1353	#REF!
															TDGF1	-3.7623	#REF!
															TARM1	0.7325	#REF!
															HMGCS1	-0.8526	#REF!
															AK1	-0.9183	#REF!
															DXO	-1.6713	#REF!
															ELOB	0.1426	#REF!
															RNASE4	0.0156	#REF!
															VASH1	-1.003	#REF!
															ATXN2L	-0.0453	#REF!
															VTI1A	0.0147	#REF!
															HTRA2	-0.5867	#REF!
															CAPS	-1.0414	#REF!
															ACOX1	-0.327	#REF!
															SLC27A4	-2.5677	#REF!
															PDIA3	-0.014	#REF!
															ARHGAP25	-0.1171	#REF!
															PPM1B	0.2058	#REF!
															BST1	0.1758	#REF!
															SPRR3	-0.0517	#REF!
															GZMH	-0.0138	#REF!
															JMJD1C	0.2959	#REF!
															ACADSB	0.0014	#REF!
															TARS1	-0.8252	#REF!
															DNAJC21	-0.1534	#REF!
															HMBS	-0.9531	#REF!
															FAP	0.0631	#REF!
															GORASP2	0.2526	#REF!
															SNCG	0.2674	#REF!
															CTSF	-0.2751	#REF!
															TOMM20	-0.9624	#REF!
															PPCDC	-2.2848	#REF!
															EIF4E	-0.586	#REF!
															ID4	-0.0435	#REF!
															EIF4G3	-0.363	#REF!
															TYMP	0.3827	#REF!
															FUT1	-4.2836	#REF!
															TMEM106A	-0.8099	#REF!
															MGMT	-0.2026	#REF!
															RCC1	0.073	#REF!
															CMIP	0.193	#REF!
															LRRC59	-0.2538	#REF!
															CEACAM5	0.1326	#REF!
															PCBD1	-3.1118	#REF!
															CD1C	-0.0018	#REF!
															AMPD3	-0.1716	#REF!
															ARL2BP	-2.025	#REF!
															CD84	0.2284	#REF!
															NAGK	-4.389	#REF!
															INSL3	-0.072	#REF!
															FMNL1	-3.128	#REF!
															TG	-0.5903	#REF!
															CPTP	0.1948	#REF!
															CXCL17	0.2467	#REF!
															NBL1	-0.0968	#REF!
															ODAM	0.1147	#REF!
															FAM172A	-1.4427	#REF!
															USP25	-1.9909	#REF!
															PCNA	0.1069	#REF!
															GAST	0.0798	#REF!
															ECI2	-1.1492	#REF!
															CLEC10A	0.2807	#REF!
															LRP2BP	0.03	#REF!
															KLK7	0.2589	#REF!
															CAPN3	-0.1403	#REF!
															PTPN6	0.278	#REF!
															TJP3	-0.0298	#REF!
															MB	0.258	#REF!
															REST	0.1406	#REF!
															PTN	-2.1983	#REF!
															IGFBP6	-2.3585	#REF!
															TMED4	0.1084	#REF!
															WFDC12	-0.386	#REF!
															NECTIN4	0.4473	#REF!
															GAD1	-0.1857	#REF!
															ANXA10	-1.3706	#REF!
															AIF1	-0.1317	#REF!
															SAP18	0.376	#REF!
															NFIC	0.0582	#REF!
															DLG4	-0.3603	#REF!
															LPO	-0.437	#REF!
															CYB5A	-0.3166	#REF!
															VPS4B	-0.2808	#REF!
															NFX1	0.1943	#REF!
															PROCR	-0.0201	#REF!
															ZHX2	-0.1648	#REF!
															PNMA1	0.252	#REF!
															SERPINI1	-0.4696	#REF!
															C7orf50	-0.4938	#REF!
															CALCA	0.0645	#REF!
															PCYT2	-0.9842	#REF!
															CDK1	0.042	#REF!
															SSBP1	0.0201	#REF!
															TBCB	-1.8771	#REF!
															LEG1	0.0614	#REF!
															TDRKH	-0.2796	#REF!
															CRTAM	0.0576	#REF!
															GFOD2	0.0627	#REF!
															RCOR1	-0.1029	#REF!
															IDI2	0.096	#REF!
															UFD1	-0.8917	#REF!
															CLPP	-1.6919	#REF!
															LGALS3BP	0.1336	#REF!
															KAZN	-0.1969	#REF!
															IL13RA1	0.0344	#REF!
															SLC34A3	0.0945	#REF!
															CFD	-0.0044	#REF!
															RNF168	0.0422	#REF!
															ANKRA2	-0.1381	#REF!
															AK2	-0.2765	#REF!
															PITHD1	-1.1163	#REF!
															BHMT2	0.0888	#REF!
															NCK2	0.0873	#REF!
															NINJ1	-0.3896	#REF!
															CLIC5	0.2138	#REF!
															BMP4	-1.1444	#REF!
															UPB1	0.0903	#REF!
															CD164L2	-0.1758	#REF!
															CETN3	-0.6381	#REF!
															MYBPC1	0.0229	#REF!
															FUT8	0.8033	#REF!
															PLIN1	-0.0865	#REF!
															SART1	-1.3329	#REF!
															IFNL2	-0.0713	#REF!
															CFI	0.0096	#REF!
															FGF12	-0.037	#REF!
															LHPP	-2.2707	#REF!
															NRXN3	0.3948	#REF!
															ERC2	0.6113	#REF!
															PIKFYVE	0.1576	#REF!
															ING1	-0.4162	#REF!
															ACSL1	0.0867	#REF!
															TALDO1	-0.5877	#REF!
															PSRC1	0.0866	#REF!
															LGALS9	-1.0956	#REF!
															GPHA2	-0.1835	#REF!
															DTX3	-1.8983	#REF!
															MANSC1	-0.5875	#REF!
															SLMAP	-1.6687	#REF!
															PREB	-0.2744	#REF!
															CPXM1	0.582	#REF!
															UBQLN3	-0.0245	#REF!
															EGFLAM	0.0269	#REF!
															SPINT2	0.2908	#REF!
															DCTN1	-2.4949	#REF!
															HRAS	-0.7684	#REF!
															MYLPF	0.1027	#REF!
															C1QTNF5	-1.6833	#REF!
															THOP1	-3.0453	#REF!
															TNFRSF17	0.2556	#REF!
															EFCAB14	0.107	#REF!
															NELL1	-0.2606	#REF!
															RBPMS2	-1.1737	#REF!
															CDNF	-1.0716	#REF!
															NME3	-2.2352	#REF!
															COCH	-0.1443	#REF!
															LILRA6	0.075	#REF!
															CDHR2	0.0612	#REF!
															ADGRG1	0.0743	#REF!
															FOXJ3	-0.7755	#REF!
															SAMD9L	-1.2712	#REF!
															SF3B4	-1.2526	#REF!
															RNASE1	0.0505	#REF!
															ENPP6	0.641	#REF!
															ENPP5	-0.3792	#REF!
															VPS37A	-0.1857	#REF!
															CDH22	-0.069	#REF!
															UPK3BL1	0.9023	#REF!
															PDXDC1	0.1127	#REF!
															DDT	-0.0042	#REF!
															MORF4L1	-2.346	#REF!
															GPNMB	-0.4896	#REF!
															IGFL4	0.2491	#REF!
															YOD1	-0.498	#REF!
															PNLIP	0.2471	#REF!
															S100G	-0.4571	#REF!
															VSIG2	-0.7172	#REF!
															OLR1	-0.2141	#REF!
															ITGAX	0.066	#REF!
															MZB1	0.1434	#REF!
															STX5	0.1091	#REF!
															LYN	-0.1936	#REF!
															NIT1	-3.5966	#REF!
															MYO6	-0.3329	#REF!
															RNASEH2A	-0.1627	#REF!
															CRTAP	0.0017	#REF!
															RAB3GAP1	-0.1174	#REF!
															DYNLT3	-0.9929	#REF!
															KLRK1	0.0672	#REF!
															COL9A1	-8.853	#REF!
															PDAP1	-0.6799	#REF!
															PKLR	-0.2198	#REF!
															SCGB3A1	-0.6742	#REF!
															SESTD1	0.2172	#REF!
															DENR	-1.0906	#REF!
															SLC4A1	0.0079	#REF!
															CCN5	-0.0937	#REF!
															CWC15	-4.9331	#REF!
															RAC3	0.0003	#REF!
															SMOC1	-5.4282	#REF!
															IL20RB	0.0069	#REF!
															ITGB1BP1	0.2979	#REF!
															NADK	-1.1782	#REF!
															GM2A	0.0709	#REF!
															TRIAP1	-1.6332	#REF!
															ADAMTSL4	0.0191	#REF!
															SERPINA3	0.052	#REF!
															MRPL46	0.2497	#REF!
															CASC3	-0.3504	#REF!
															DCUN1D1	-0.7925	#REF!
															KLK13	0.0577	#REF!
															UXS1	0.2128	#REF!
															SERPINB6	-1.3843	#REF!
															LAMP1	0.0571	#REF!
															PALM	-2.2245	#REF!
															ORM1	0.0311	#REF!
															DNAJB8	0.116	#REF!
															GRIK2	-0.5962	#REF!
															IZUMO1	-1.3276	#REF!
															SWAP70	-1.6122	#REF!
															FGL1	0.0546	#REF!
															INPP5J	-0.1533	#REF!
															RLN1	0.2899	#REF!
															COL24A1	0.0074	#REF!
															GPIHBP1	0.0074	#REF!
															SERPINC1	-0.0339	#REF!
															GOLGA3	-1.3175	#REF!
															EZR	-0.5829	#REF!
															DGCR6	0.0509	#REF!
															SERPINA1	-0.0029	#REF!
															FN1	0.062	#REF!
															CACNB3	-2.6034	#REF!
															ZP4	0.0514	#REF!
															GUCA2A	-0.0606	#REF!
															DPEP1	0.0496	#REF!
															EFNB2	0.049	#REF!
															PAK4	0.0417	#REF!
															IL34	-0.4918	#REF!
															MRPL24	-0.7797	#REF!
															SKAP1	0.2156	#REF!
															ICOSLG	-0.0946	#REF!
															TNFRSF8	0.4129	#REF!
															ITGB7	0.0472	#REF!
															RANBP2	-0.2123	#REF!
															NT5C	0.4098	#REF!
															SSC4D	0.0336	#REF!
															AP2B1	-0.5216	#REF!
															OXT	-5.9786	#REF!
															CRISP3	-0.0877	#REF!
															GHRL	0.5754	#REF!
															EXTL1	0.4224	#REF!
															PPY	0.0963	#REF!
															EHBP1	-0.5058	#REF!
															VEGFB	-1.8653	#REF!
															IL18RAP	0.042	#REF!
															IGLC2	0.0418	#REF!
															MORN4	-0.4273	#REF!
															PYY	0.2654	#REF!
															ANP32C	-0.0219	#REF!
															S100A3	-0.0474	#REF!
															SNX5	0.0131	#REF!
															KLF4	0.1628	#REF!
															PCARE	-0.2405	#REF!
															PRKAB1	-0.1471	#REF!
															SH3BGRL2	-0.2531	#REF!
															NAPRT	0.2241	#REF!
															ATP6V1D	0.0366	#REF!
															SYTL4	0.2293	#REF!
															ITIH1	0.0594	#REF!
															MAP2	-0.5169	#REF!
															C1R	-0.0018	#REF!
															KLK11	0.0344	#REF!
															PTPRR	-2.8737	#REF!
															SFRP4	0.0011	#REF!
															RYR1	0.0251	#REF!
															NENF	-0.3831	#REF!
															RNF41	-2.4401	#REF!
															PDCL2	0.2136	#REF!
															SMAD3	-0.1462	#REF!
															CEBPA	0.032	#REF!
															BECN1	-0.5817	#REF!
															SPTBN2	1.4745	#REF!
															NTRK2	0.4135	#REF!
															ECHS1	-1.7345	#REF!
															CEACAM6	0.0522	#REF!
															PLPBP	-2.3001	#REF!
															C19orf12	-0.8381	#REF!
															LYVE1	0.0295	#REF!
															CD36	0.1254	#REF!
															MYOM3	0.0289	#REF!
															SIT1	0.5315	#REF!
															TSPAN1	-0.1821	#REF!
															GNPDA1	-0.58	#REF!
															NFKB1	-0.1462	#REF!
															IGSF21	-0.3192	#REF!
															PPBP	-0.1311	#REF!
															FGA	0.0159	#REF!
															SNX15	-0.1249	#REF!
															SCP2	-0.9583	#REF!
															OCLN	-2.9836	#REF!
															BOLA2_BOLA2B	-2.5896	#REF!
															TIMD4	-0.3353	#REF!
															CPOX	-0.4053	#REF!
															SIRT2	-1.6715	#REF!
															DIABLO	-1.9772	#REF!
															SCN2B	0.2492	#REF!
															GLT8D2	-0.3889	#REF!
															SHH	0.099	#REF!
															ENPEP	-0.2604	#REF!
															BEX3	0.1937	#REF!
															SOX2	0.0214	#REF!
															CBX2	0.0211	#REF!
															CLPS	0.0034	#REF!
															TGFBR2	-0.1118	#REF!
															BHLHE40	-0.7314	#REF!
															CD109	-0.7513	#REF!
															CHCHD6	-0.4823	#REF!
															ANXA1	-0.9327	#REF!
															AHSA1	-0.1166	#REF!
															NLGN2	-0.0534	#REF!
															IL9	0.0174	#REF!
															GKN1	-0.4518	#REF!
															APLP1	0.6636	#REF!
															POLR2F	-3.1982	#REF!
															SGSH	-2.739	#REF!
															GTF2IRD1	0.0167	#REF!
															DCTN2	-2.4886	#REF!
															CHM	-0.2617	#REF!
															CEMIP2	0.0992	#REF!
															RTKN2	-0.0798	#REF!
															C1RL	0.344	#REF!
															HDAC9	0.4515	#REF!
															LYPD1	-0.2068	#REF!
															HSPA1A	-0.2252	#REF!
															SPACA5_SPACA5B	-0.0819	#REF!
															CES3	0.0828	#REF!
															ECM1	0.0134	#REF!
															AMFR	-0.1342	#REF!
															APOC1	0.1512	#REF!
															TPBGL	-0.1062	#REF!
															SRC	-0.3735	#REF!
															FAM20A	-0.1445	#REF!
															REXO2	-0.5513	#REF!
															MYH7B	-0.3746	#REF!
															RABEPK	-0.3709	#REF!
															GP6	-0.0499	#REF!
															H2AP	0.0216	#REF!
															SERPINB9	-0.1016	#REF!
															FAM171A2	0.0091	#REF!
															PAGR1	-0.9409	#REF!
															CHAD	0.0979	#REF!
															ANXA3	-0.1702	#REF!
															PIGR	0.0078	#REF!
															RBM17	0.0076	#REF!
															CTNNA1	-0.0784	#REF!
															UBAC1	-0.3833	#REF!
															VCPKMT	-0.0018	#REF!
															MAP2K6	-1.1643	#REF!
															VPS53	-0.4178	#REF!
															HBZ	0.1541	#REF!
															EDDM3B	0.0012	#REF!
															RNASE10	-0.0552	#REF!
															STAU1	-0.21	#REF!
															SSB	-0.2189	#REF!
															LTA4H	-0.282	#REF!
															PPP1CC	-1.2176	#REF!
															MASP1	-2.6184	#REF!
															CHRDL2	0.0043	#REF!
															COMMD9	-0.2073	#REF!
															GAMT	-0.0687	#REF!
															AGBL2	-0.1718	#REF!
															ADD1	-0.928	#REF!
															HEG1	0.0008	#REF!
															BAG6	-2.3058	#REF!
															CEP152	0.0481	#REF!
															HDDC2	-0.1285	#REF!
															NEDD4L	-0.9886	#REF!
															GMPR	0.0454	#REF!
